# Supplementary material for: Immuno-epidemiological Modeling of HIV-1 Predicts High Heritability of the Set-Point Virus Load, while Selection for CTL Escape Dominates Virulence Evolution
Source: PLoS Comput Biol. 2014 Dec 18;10(12):e1003899. doi: 10.1371/journal.pcbi.1003899 (PMC4270429; doi:10.1371/journal.pcbi.1003899)
Supplement: S1 File — The source code for the simulations. Information about compiling the code and running the simulation can be found in the README file. (GZ) [file pcbi.1003899.s001.gz]

Archive with 111 entries (104 files):
- hiv-model/data/parametersweepNGM.xml
- hiv-model/data/singleHostsSims.xml
- hiv-model/src/poplevel_events.cpp
- hiv-model/data
- hiv-model/src/jama125/tnt_subscript.h
- hiv-model/src/parameters.hpp
- hiv-model/src/poplevel_statesummary_class.hpp
- hiv-model/src/withinhost_statesummary_class.hpp
- hiv-model/src/individual_class.cpp
- hiv-model/src/withinhost_state_class.cpp
- hiv-model/src/jama125/tnt_fortran_array3d.h
- hiv-model/src/jama125/tnt_vec.h
- hiv-model/src/phase_class.hpp
- hiv-model/src/jama125/tnt_fortran_array1d.h
- hiv-model/src/poplevel_events.hpp
- hiv-model/src/hostlevel_events.cpp
- hiv-model/src/filereader_class.cpp
- hiv-model/src/main_singlehost.cpp
- hiv-model/examples/data/parametersweepNGM.xml
- hiv-model/src/individual_class.hpp
- hiv-model/src/withinhost_state_class.hpp
- hiv-model/examples/data/singleHostsSims.xml
- hiv-model/src/parametersweep_class.cpp
- hiv-model/src/host_class.cpp
- hiv-model/src/history_class.cpp
- hiv-model/examples
- hiv-model/src/pathogen_class.cpp
- hiv-model/src/hostlevel_events.hpp
- hiv-model/examples/singlehost-plot.png
- hiv-model/examples/plot-singlehost.ipynb
- hiv-model/examples/plot-parametersweep.ipynb
- hiv-model/src/jama125/tnt_fortran_array3d_utils.h
- hiv-model/src/main_singlehost.hpp
- hiv-model/obj
- hiv-model/src/jama125/tnt_i_refvec.h
- hiv-model/makefile
- hiv-model/src/parametersweep_class.hpp
- hiv-model/src/history_class.hpp
- hiv-model/src/host_class.hpp
- hiv-model/src/pathogen_class.hpp
- hiv-model/src/frasers_rates.cpp
- hiv-model/src/jama125/tnt_fortran_array2d_utils.h
- hiv-model/examples/data
- hiv-model/src/withinhost_history_class.cpp
- hiv-model/src/jama125/tnt_fortran_array1d_utils.h
- hiv-model/src/poplevel_history_class.cpp
- hiv-model/src/epidemic_class.cpp
- hiv-model/parametersweepScript.py
- hiv-model/src/statesummary_class.cpp
- hiv-model/data/epidemicsimulation.xml
- hiv-model/src/jama125/tnt_sparse_matrix_csr.h
- hiv-model/src/jama125/tnt_cmat.h
- hiv-model/src/filereader_class.hpp
- hiv-model/src/frasers_rates.hpp
- hiv-model/src/jama125
- hiv-model/src/event_class.cpp
- hiv-model
- hiv-model/src/withinhost_history_class.hpp
- hiv-model/README
- hiv-model/src/poplevel_history_class.hpp
- hiv-model/src/epidemic_class.hpp
- hiv-model/src/sellke_class.cpp
- hiv-model/src/statesummary_class.hpp
- hiv-model/src/jama125/tnt_array3d_utils.h
- hiv-model/src/jama125/jama_cholesky.h
- hiv-model/src/jama125/jama_qr.h
- hiv-model/src/calc_stats.cpp
- hiv-model/src/event_class.hpp
- hiv-model/src/ext_double_class.cpp
- hiv-model/examples/plot-epidemic.ipynb
- hiv-model/src/jama125/tnt_stopwatch.h
- hiv-model/src/RngClass.cpp
- hiv-model/src/jama125/jama_svd.h
- hiv-model/src/main.cpp
- hiv-model/src/jama125/tnt.h
- hiv-model/src/state_class.cpp
- hiv-model/src/sellke_class.hpp
- hiv-model/src/jama125/jama_lu.h
- hiv-model/src/calc_stats.hpp
- hiv-model/examples/data/epidemicsimulation.xml
- hiv-model/src/cl_argreader.cpp
- hiv-model/parameters.dat
- hiv-model/src/jama125/jama_eig.h
- hiv-model/src/singlehostsim_class.cpp
- hiv-model/src/ext_double_class.hpp
- hiv-model/src/exceptions.cpp
- hiv-model/src/poplevel_state_class.cpp
- hiv-model/src/jama125/tnt_array2d_utils.h
- hiv-model/examples/parametersweep-plot.png
- hiv-model/src/main.hpp
- hiv-model/src/main_parametersweep.cpp
- hiv-model/src/state_class.hpp
- hiv-model/src/jama125/tnt_array3d.h
- hiv-model/src/jama125/tnt_array1d.h
- hiv-model/src/jama125/tnt_array1d_utils.h
- hiv-model/src/jama125/tnt_version.h
- hiv-model/src/cl_argreader.hpp
- hiv-model/src/jama125/tnt_array2d.h
- hiv-model/src
- hiv-model/src/singlehostsim_class.hpp
- hiv-model/src/exceptions.hpp
- hiv-model/src/poplevel_statesummary_class.cpp
- hiv-model/src/withinhost_statesummary_class.cpp
- hiv-model/src/parameters.cpp
- hiv-model/src/jama125/tnt_math_utils.h
- hiv-model/src/poplevel_state_class.hpp
- hiv-model/src/main_parametersweep.hpp
- hiv-model/src/RngClass.hpp
- hiv-model/examples/epidemic-plot.png
- hiv-model/src/phase_class.cpp
- hiv-model/src/jama125/tnt_fortran_array2d.h
