# Supplementary material for: Immuno-epidemiological Modeling of HIV-1 Predicts High Heritability of the Set-Point Virus Load, while Selection for CTL Escape Dominates Virulence Evolution
Source: PLoS Comput Biol. 2014 Dec 18;10(12):e1003899. doi: 10.1371/journal.pcbi.1003899 (PMC4270429; doi:10.1371/journal.pcbi.1003899)
Supplement: S1 File — The source code for the simulations. Information about compiling the code and running the simulation can be found in the README file. (GZ) [file pcbi.1003899.s001.gz › hiv-model/data/parametersweepNGM.xml]

<parameter_sweep_NGM SAMPLESIZE='100' SAMPLESIZE_LARGE='1000' PREV='0.35' N='300' MEAN_K='15' STANDARD_DEV_K='5' SIGMA='0.2' PHI='0.07' FLAT_TP='FALSE' >
<stable_dist_sample LAMBDA1='1' LAMBDA2='0.1' LAMBDA3='0.5' NONEPITOPE_M='0' PEPTIDES_N='300' PESC='0.01' PHI='0.07' PREV='0.0035' R0='1.35313' R2='0.00654804' R2_m='0.956761' SIGMA='0.2' VLMAX='4' eAcuteM1='0.517' eAcuteM2='0.775' eInfectM1='0.486' eInfectM2='0.714' efAcuteDOT='4.674' efInfectDOT='4.374' escAcutePhaseBottomPercentile='0' escAcutePhaseMedian='0' escAcutePhaseTopPercentile='1' fAcuteM1='9.138' fAcuteM2='89.63' fInfectM1='9.146' fInfectM2='89.804' fractionRemainingDeleteriousM1='0.999213' fractionRemainingDeleteriousM2='0.998513' fractionRemainingDeleteriousM3='0.99789' fractionRemainingImRespM1='0.995796' fractionRemainingImRespM2='0.993768' fractionRemainingImRespM3='0.9919' rho='0.0754967' rho_m='0.979435' spVLminM1='0.41535' spVLminM2='1.20123' spVLminM3='1.36832' spVLtavM1='0.44237' spVLtavM2='1.20679' spVLtavM3='1.44516' > </stable_dist_sample ><stable_dist_sample LAMBDA1='1' LAMBDA2='0.1' LAMBDA3='0.5' NONEPITOPE_M='0' PEPTIDES_N='300' PESC='0.0278256' PHI='0.07' PREV='0.00973896' R0='1.25594' R2='0.00215938' R2_m='0.916343' SIGMA='0.2' VLMAX='4' eAcuteM1='1.921' eAcuteM2='5.631' eInfectM1='1.843' eInfectM2='5.305' efAcuteDOT='65.683' efInfectDOT='63.13' escAcutePhaseBottomPercentile='0' escAcutePhaseMedian='0' escAcutePhaseTopPercentile='1' fAcuteM1='34.877' fAcuteM2='1229.59' fInfectM1='34.972' fInfectM2='1236.09' fractionRemainingDeleteriousM1='0.997243' fractionRemainingDeleteriousM2='0.994576' fractionRemainingDeleteriousM3='0.991995' fractionRemainingImRespM1='0.992315' fractionRemainingImRespM2='0.9871' fractionRemainingImRespM3='0.982314' rho='0.0446043' rho_m='0.975467' spVLminM1='-1.21426' spVLminM2='2.36385' spVLminM3='-5.16474' spVLtavM1='-1.1166' spVLtavM2='2.10787' spVLtavM3='-4.41417' > </stable_dist_sample ><stable_dist_sample LAMBDA1='1' LAMBDA2='0.1' LAMBDA3='0.5' NONEPITOPE_M='0' PEPTIDES_N='300' PESC='0.0774264' PHI='0.07' PREV='0.0270992' R0='1.25185' R2='0.00751208' R2_m='0.854603' SIGMA='0.2' VLMAX='4' eAcuteM1='2.033' eAcuteM2='6.421' eInfectM1='1.815' eInfectM2='5.291' efAcuteDOT='69.848' efInfectDOT='62.582' escAcutePhaseBottomPercentile='0' escAcutePhaseMedian='0' escAcutePhaseTopPercentile='2' fAcuteM1='34.827' fAcuteM2='1232.47' fInfectM1='35.064' fInfectM2='1249.06' fractionRemainingDeleteriousM1='0.993257' fractionRemainingDeleteriousM2='0.986776' fractionRemainingDeleteriousM3='0.980546' fractionRemainingImRespM1='0.982301' fractionRemainingImRespM2='0.967342' fractionRemainingImRespM3='0.953898' rho='0.0846618' rho_m='0.934695' spVLminM1='-1.2152' spVLminM2='2.34588' spVLminM3='-5.0506' spVLtavM1='-0.948773' spVLtavM2='1.68544' spVLtavM3='-3.18871' > </stable_dist_sample ><stable_dist_sample LAMBDA1='1' LAMBDA2='0.1' LAMBDA3='0.5' NONEPITOPE_M='0' PEPTIDES_N='300' PESC='0.215443' PHI='0.07' PREV='0.0754052' R0='1.218' R2='0.0209547' R2_m='0.814397' SIGMA='0.2' VLMAX='4' eAcuteM1='2.463' eAcuteM2='8.887' eInfectM1='1.738' eInfectM2='4.97' efAcuteDOT='75.213' efInfectDOT='54.232' escAcutePhaseBottomPercentile='0' escAcutePhaseMedian='1' escAcutePhaseTopPercentile='3' fAcuteM1='30.487' fAcuteM2='965.517' fInfectM1='31.047' fInfectM2='1000.5' fractionRemainingDeleteriousM1='0.981857' fractionRemainingDeleteriousM2='0.964609' fractionRemainingDeleteriousM3='0.948205' fractionRemainingImRespM1='0.946843' fractionRemainingImRespM2='0.90071' fractionRemainingImRespM3='0.860447' rho='0.140643' rho_m='0.897086' spVLminM1='-0.9271' spVLminM2='1.82028' spVLminM3='-3.5166' spVLtavM1='-0.250692' spVLtavM2='0.844806' spVLtavM3='-0.717633' > </stable_dist_sample ><stable_dist_sample LAMBDA1='1' LAMBDA2='0.1' LAMBDA3='0.5' NONEPITOPE_M='0' PEPTIDES_N='300' PESC='0.599484' PHI='0.07' PREV='0.209819' R0='1.22739' R2='0.0175492' R2_m='0.567433' SIGMA='0.2' VLMAX='4' eAcuteM1='3.082' eAcuteM2='12.824' eInfectM1='1.336' eInfectM2='3.16' efAcuteDOT='72.188' efInfectDOT='33.285' escAcutePhaseBottomPercentile='0' escAcutePhaseMedian='2' escAcutePhaseTopPercentile='5' fAcuteM1='23.504' fAcuteM2='586.498' fInfectM1='24.676' fInfectM2='645.14' fractionRemainingDeleteriousM1='0.952529' fractionRemainingDeleteriousM2='0.909319' fractionRemainingDeleteriousM3='0.869889' fractionRemainingImRespM1='0.870132' fractionRemainingImRespM2='0.767486' fractionRemainingImRespM3='0.684067' rho='0.126129' rho_m='0.741065' spVLminM1='-0.20362' spVLminM2='0.944444' spVLminM3='-0.508588' spVLtavM1='1.00965' spVLtavM2='1.62538' spVLtavM3='2.70038' > </stable_dist_sample ><stable_dist_sample LAMBDA1='1' LAMBDA2='0.1' LAMBDA3='0.5' NONEPITOPE_M='0' PEPTIDES_N='300' PESC='1.6681' PHI='0.07' PREV='0.583835' R0='1.31467' R2='0.0307002' R2_m='0.381744' SIGMA='0.2' VLMAX='4' eAcuteM1='5.762' eAcuteM2='40.79' eInfectM1='1.052' eInfectM2='2.208' efAcuteDOT='97.846' efInfectDOT='21.014' escAcutePhaseBottomPercentile='1' escAcutePhaseMedian='5' escAcutePhaseTopPercentile='10' fAcuteM1='16.959' fAcuteM2='312.019' fInfectM1='19.495' fInfectM2='410.043' fractionRemainingDeleteriousM1='0.870191' fractionRemainingDeleteriousM2='0.763316' fractionRemainingDeleteriousM3='0.674548' fractionRemainingImRespM1='0.664996' fractionRemainingImRespM2='0.46363' fractionRemainingImRespM3='0.335222' rho='0.174619' rho_m='0.643467' spVLminM1='0.53473' spVLminM2='1.03737' spVLminM3='1.25896' spVLtavM1='2.04939' spVLtavM2='4.51472' spVLtavM3='10.4357' > </stable_dist_sample ><stable_dist_sample LAMBDA1='1' LAMBDA2='0.1' LAMBDA3='0.5' NONEPITOPE_M='0' PEPTIDES_N='300' PESC='4.64159' PHI='0.07' PREV='1.62456' R0='1.53612' R2='0.00532515' R2_m='0.146399' SIGMA='0.2' VLMAX='4' eAcuteM1='10.261' eAcuteM2='119.805' eInfectM1='0.867' eInfectM2='1.695' efAcuteDOT='114.919' efInfectDOT='15.111' escAcutePhaseBottomPercentile='3' escAcutePhaseMedian='9' escAcutePhaseTopPercentile='17' fAcuteM1='11.259' fAcuteM2='145.069' fInfectM1='16.62' fInfectM2='309.286' fractionRemainingDeleteriousM1='0.679224' fractionRemainingDeleteriousM2='0.47751' fractionRemainingDeleteriousM3='0.345728' fractionRemainingImRespM1='0.324445' fractionRemainingImRespM2='0.123146' fractionRemainingImRespM3='0.0515884' rho='0.0698543' rho_m='0.386812' spVLminM1='1.575' spVLminM2='2.92423' spVLminM3='5.94145' spVLtavM1='2.65786' spVLtavM2='7.21688' spVLtavM3='19.9773' > </stable_dist_sample ><stable_dist_sample LAMBDA1='1' LAMBDA2='0.1' LAMBDA3='0.5' NONEPITOPE_M='0' PEPTIDES_N='300' PESC='12.9155' PHI='0.07' PREV='4.52042' R0='1.55875' R2='0.00165915' R2_m='0.0462734' SIGMA='0.2' VLMAX='4' eAcuteM1='14.591' eAcuteM2='237.695' eInfectM1='0.888' eInfectM2='1.738' efAcuteDOT='77.768' efInfectDOT='15.238' escAcutePhaseBottomPercentile='4' escAcutePhaseMedian='14' escAcutePhaseTopPercentile='24' fAcuteM1='5.393' fAcuteM2='36.725' fInfectM1='15.828' fInfectM2='287.946' fractionRemainingDeleteriousM1='0.344282' fractionRemainingDeleteriousM2='0.139046' fractionRemainingDeleteriousM3='0.063352' fractionRemainingImRespM1='0.0467439' fractionRemainingImRespM2='0.00609564' fractionRemainingImRespM3='0.00106967' rho='0.0390132' rho_m='0.213529' spVLminM1='2.46932' spVLminM2='6.28197' spVLminM3='16.4096' spVLtavM1='2.86812' spVLtavM2='8.35182' spVLtavM3='24.6686' > </stable_dist_sample ><stable_dist_sample LAMBDA1='1' LAMBDA2='0.1' LAMBDA3='0.5' NONEPITOPE_M='0' PEPTIDES_N='300' PESC='35.9381' PHI='0.07' PREV='12.5783' R0='1.5395' R2='6.98987e-06' R2_m='0.0274353' SIGMA='0.2' VLMAX='4' eAcuteM1='15.222' eAcuteM2='254.85' eInfectM1='0.785' eInfectM2='1.477' efAcuteDOT='10.37' efInfectDOT='12.489' escAcutePhaseBottomPercentile='6' escAcutePhaseMedian='14' escAcutePhaseTopPercentile='24' fAcuteM1='0.668' fAcuteM2='1.13' fInfectM1='14.806' fInfectM2='248.07' fractionRemainingDeleteriousM1='0.0450712' fractionRemainingDeleteriousM2='0.00544631' fractionRemainingDeleteriousM3='0.000846651' fractionRemainingImRespM1='0.000102381' fractionRemainingImRespM2='5.71995e-06' fractionRemainingImRespM3='3.4185e-07' rho='-0.0026751' rho_m='0.164952' spVLminM1='2.8873' spVLminM2='8.45561' spVLminM3='25.0976' spVLtavM1='2.93146' spVLtavM2='8.70689' spVLtavM3='26.1865' > </stable_dist_sample ><stable_dist_sample LAMBDA1='1' LAMBDA2='0.1' LAMBDA3='0.5' NONEPITOPE_M='0' PEPTIDES_N='300' PESC='100' PHI='0.07' PREV='35' R0='1.53963' R2='0.00012106' R2_m='0.00458329' SIGMA='0.2' VLMAX='4' eAcuteM1='14.72' eAcuteM2='244.468' eInfectM1='0.716' eInfectM2='1.306' efAcuteDOT='0.085' efInfectDOT='11.09' escAcutePhaseBottomPercentile='5' escAcutePhaseMedian='14' escAcutePhaseTopPercentile='24' fAcuteM1='0.006' fAcuteM2='0.006' fInfectM1='13.965' fInfectM2='221.539' fractionRemainingDeleteriousM1='0.000459524' fractionRemainingDeleteriousM2='3.70251e-05' fractionRemainingDeleteriousM3='3.14707e-06' fractionRemainingImRespM1='0' fractionRemainingImRespM2='0' fractionRemainingImRespM3='0' rho='-0.0105' rho_m='0.0654295' spVLminM1='2.96918' spVLminM2='8.9522' spVLminM3='27.3832' spVLtavM1='2.96959' spVLtavM2='8.95466' spVLtavM3='27.3944' > </stable_dist_sample ><stable_dist_sample LAMBDA1='1' LAMBDA2='0.1' LAMBDA3='0.5' NONEPITOPE_M='0' PEPTIDES_N='300' PESC='0.01' PHI='0.07' PREV='0.0035' R0='1.3475' R2='0.000812318' R2_m='0.863654' SIGMA='0.2' VLMAX='4.66667' eAcuteM1='1.568' eAcuteM2='4.166' eInfectM1='1.531' eInfectM2='3.987' efAcuteDOT='45.722' efInfectDOT='44.662' escAcutePhaseBottomPercentile='0' escAcutePhaseMedian='0' escAcutePhaseTopPercentile='1' fAcuteM1='30.095' fAcuteM2='909.125' fInfectM1='30.123' fInfectM2='910.805' fractionRemainingDeleteriousM1='0.999081' fractionRemainingDeleteriousM2='0.998194' fractionRemainingDeleteriousM3='0.997339' fractionRemainingImRespM1='0.99717' fractionRemainingImRespM2='0.994609' fractionRemainingImRespM3='0.992283' rho='0.0289719' rho_m='1.02365' spVLminM1='-0.199143' spVLminM2='0.881133' spVLminM3='-0.596483' spVLtavM1='-0.167719' spVLtavM2='0.856086' spVLtavM3='-0.503456' > </stable_dist_sample ><stable_dist_sample LAMBDA1='1' LAMBDA2='0.1' LAMBDA3='0.5' NONEPITOPE_M='0' PEPTIDES_N='300' PESC='0.0278256' PHI='0.07' PREV='0.00973896' R0='1.30782' R2='0.0176144' R2_m='0.944169' SIGMA='0.2' VLMAX='4.66667' eAcuteM1='2.405' eAcuteM2='8.453' eInfectM1='2.314' eInfectM2='7.884' efAcuteDOT='104.379' efInfectDOT='100.71' escAcutePhaseBottomPercentile='0' escAcutePhaseMedian='0' escAcutePhaseTopPercentile='1' fAcuteM1='43.907' fAcuteM2='1950.39' fInfectM1='44.008' fInfectM2='1959.39' fractionRemainingDeleteriousM1='0.99774' fractionRemainingDeleteriousM2='0.995537' fractionRemainingDeleteriousM3='0.99339' fractionRemainingImRespM1='0.993122' fractionRemainingImRespM2='0.986935' fractionRemainingImRespM3='0.981338' rho='0.126184' rho_m='0.971031' spVLminM1='-1.09037' spVLminM2='2.05453' spVLminM3='-4.09125' spVLtavM1='-0.994889' spVLtavM2='1.82731' spVLtavM3='-3.46433' > </stable_dist_sample ><stable_dist_sample LAMBDA1='1' LAMBDA2='0.1' LAMBDA3='0.5' NONEPITOPE_M='0' PEPTIDES_N='300' PESC='0.0774264' PHI='0.07' PREV='0.0270992' R0='1.24573' R2='0.0272105' R2_m='0.931601' SIGMA='0.2' VLMAX='4.66667' eAcuteM1='2.178' eAcuteM2='7.116' eInfectM1='1.955' eInfectM2='5.963' efAcuteDOT='81.238' efInfectDOT='73.408' escAcutePhaseBottomPercentile='0' escAcutePhaseMedian='0' escAcutePhaseTopPercentile='1' fAcuteM1='37.416' fAcuteM2='1433.71' fInfectM1='37.675' fInfectM2='1453.38' fractionRemainingDeleteriousM1='0.993153' fractionRemainingDeleteriousM2='0.986533' fractionRemainingDeleteriousM3='0.98013' fractionRemainingImRespM1='0.981109' fractionRemainingImRespM2='0.965894' fractionRemainingImRespM3='0.952158' rho='0.169916' rho_m='0.970195' spVLminM1='-0.695513' spVLminM2='1.40809' spVLminM3='-2.30952' spVLtavM1='-0.429664' spVLtavM2='1.01222' spVLtavM3='-1.19183' > </stable_dist_sample ><stable_dist_sample LAMBDA1='1' LAMBDA2='0.1' LAMBDA3='0.5' NONEPITOPE_M='0' PEPTIDES_N='300' PESC='0.215443' PHI='0.07' PREV='0.0754052' R0='1.25865' R2='0.0308074' R2_m='0.803751' SIGMA='0.2' VLMAX='4.66667' eAcuteM1='2.228' eAcuteM2='7.654' eInfectM1='1.579' eInfectM2='4.237' efAcuteDOT='65.018' efInfectDOT='47.263' escAcutePhaseBottomPercentile='0' escAcutePhaseMedian='0' escAcutePhaseTopPercentile='3' fAcuteM1='29.263' fAcuteM2='887.695' fInfectM1='29.768' fInfectM2='918.35' fractionRemainingDeleteriousM1='0.983199' fractionRemainingDeleteriousM2='0.967203' fractionRemainingDeleteriousM3='0.951965' fractionRemainingImRespM1='0.949709' fractionRemainingImRespM2='0.908981' fractionRemainingImRespM3='0.873586' rho='0.182671' rho_m='0.887416' spVLminM1='-0.106703' spVLminM2='0.929391' spVLminM3='-0.273174' spVLtavM1='0.519123' spVLtavM2='1.00455' spVLtavM3='1.21566' > </stable_dist_sample ><stable_dist_sample LAMBDA1='1' LAMBDA2='0.1' LAMBDA3='0.5' NONEPITOPE_M='0' PEPTIDES_N='300' PESC='0.599484' PHI='0.07' PREV='0.209819' R0='1.26437' R2='0.0391545' R2_m='0.638719' SIGMA='0.2' VLMAX='4.66667' eAcuteM1='3.144' eAcuteM2='13.408' eInfectM1='1.297' eInfectM2='3.061' efAcuteDOT='75.569' efInfectDOT='33.15' escAcutePhaseBottomPercentile='0' escAcutePhaseMedian='2' escAcutePhaseTopPercentile='5' fAcuteM1='23.903' fAcuteM2='601.601' fInfectM1='25.192' fInfectM2='666.698' fractionRemainingDeleteriousM1='0.948823' fractionRemainingDeleteriousM2='0.902236' fractionRemainingDeleteriousM3='0.859729' fractionRemainingImRespM1='0.862818' fractionRemainingImRespM2='0.756323' fractionRemainingImRespM3='0.670076' rho='0.204974' rho_m='0.777766' spVLminM1='0.394577' spVLminM2='1.01755' spVLminM3='1.08639' spVLtavM1='1.60291' spVLtavM2='3.08129' spVLtavM3='6.45084' > </stable_dist_sample ><stable_dist_sample LAMBDA1='1' LAMBDA2='0.1' LAMBDA3='0.5' NONEPITOPE_M='0' PEPTIDES_N='300' PESC='1.6681' PHI='0.07' PREV='0.583835' R0='1.54135' R2='0.0144551' R2_m='0.33705' SIGMA='0.2' VLMAX='4.66667' eAcuteM1='5.768' eAcuteM2='40.646' eInfectM1='1.028' eInfectM2='2.272' efAcuteDOT='97.636' efInfectDOT='20.858' escAcutePhaseBottomPercentile='1' escAcutePhaseMedian='5' escAcutePhaseTopPercentile='10' fAcuteM1='16.898' fAcuteM2='310.958' fInfectM1='19.421' fInfectM2='408.451' fractionRemainingDeleteriousM1='0.870459' fractionRemainingDeleteriousM2='0.763976' fractionRemainingDeleteriousM3='0.675627' fractionRemainingImRespM1='0.666895' fractionRemainingImRespM2='0.46517' fractionRemainingImRespM3='0.33631' rho='0.11789' rho_m='0.567971' spVLminM1='1.17725' spVLminM2='2.12393' spVLminM3='4.15064' spVLtavM1='2.614' spVLtavM2='7.14256' spVLtavM3='20.1748' > </stable_dist_sample ><stable_dist_sample LAMBDA1='1' LAMBDA2='0.1' LAMBDA3='0.5' NONEPITOPE_M='0' PEPTIDES_N='300' PESC='4.64159' PHI='0.07' PREV='1.62456' R0='1.85116' R2='0.014575' R2_m='0.125933' SIGMA='0.2' VLMAX='4.66667' eAcuteM1='10.145' eAcuteM2='117.329' eInfectM1='0.829' eInfectM2='1.567' efAcuteDOT='112.03' efInfectDOT='13.891' escAcutePhaseBottomPercentile='3' escAcutePhaseMedian='9' escAcutePhaseTopPercentile='16' fAcuteM1='11.048' fAcuteM2='138.628' fInfectM1='16.354' fInfectM2='294.096' fractionRemainingDeleteriousM1='0.673233' fractionRemainingDeleteriousM2='0.467843' fractionRemainingDeleteriousM3='0.334073' fractionRemainingImRespM1='0.332161' fractionRemainingImRespM2='0.130134' fractionRemainingImRespM3='0.0577026' rho='0.116716' rho_m='0.371348' spVLminM1='2.26156' spVLminM2='5.53247' spVLminM3='14.3823' spVLtavM1='3.28525' spVLtavM2='10.9297' spVLtavM3='36.8011' > </stable_dist_sample ><stable_dist_sample LAMBDA1='1' LAMBDA2='0.1' LAMBDA3='0.5' NONEPITOPE_M='0' PEPTIDES_N='300' PESC='12.9155' PHI='0.07' PREV='4.52042' R0='2.04477' R2='0.00153999' R2_m='0.0533844' SIGMA='0.2' VLMAX='4.66667' eAcuteM1='14.514' eAcuteM2='233.622' eInfectM1='0.72' eInfectM2='1.352' efAcuteDOT='70.343' efInfectDOT='11.252' escAcutePhaseBottomPercentile='5' escAcutePhaseMedian='14' escAcutePhaseTopPercentile='23' fAcuteM1='4.915' fAcuteM2='31.219' fInfectM1='14.676' fInfectM2='248.678' fractionRemainingDeleteriousM1='0.334084' fractionRemainingDeleteriousM2='0.13' fractionRemainingDeleteriousM3='0.05614' fractionRemainingImRespM1='0.0451217' fractionRemainingImRespM2='0.00532497' fractionRemainingImRespM3='0.000816917' rho='0.0410042' rho_m='0.21742' spVLminM1='3.17844' spVLminM2='10.2708' spVLminM3='33.7081' spVLtavM1='3.53479' spVLtavM2='12.6097' spVLtavM3='45.3818' > </stable_dist_sample ><stable_dist_sample LAMBDA1='1' LAMBDA2='0.1' LAMBDA3='0.5' NONEPITOPE_M='0' PEPTIDES_N='300' PESC='35.9381' PHI='0.07' PREV='12.5783' R0='2.10594' R2='3.44321e-05' R2_m='0.0070146' SIGMA='0.2' VLMAX='4.66667' eAcuteM1='15.014' eAcuteM2='250.614' eInfectM1='0.747' eInfectM2='1.349' efAcuteDOT='10.853' efInfectDOT='11.21' escAcutePhaseBottomPercentile='5' escAcutePhaseMedian='14' escAcutePhaseTopPercentile='24' fAcuteM1='0.717' fAcuteM2='1.265' fInfectM1='14.518' fInfectM2='234.838' fractionRemainingDeleteriousM1='0.0491151' fractionRemainingDeleteriousM2='0.00614201' fractionRemainingDeleteriousM3='0.000997562' fractionRemainingImRespM1='7.69231e-05' fractionRemainingImRespM2='5.91716e-06' fractionRemainingImRespM3='4.55166e-07' rho='-0.00602339' rho_m='0.0871015' spVLminM1='3.5653' spVLminM2='12.8393' spVLminM3='46.6899' spVLtavM1='3.6113' spVLtavM2='13.1647' spVLtavM3='48.4334' > </stable_dist_sample ><stable_dist_sample LAMBDA1='1' LAMBDA2='0.1' LAMBDA3='0.5' NONEPITOPE_M='0' PEPTIDES_N='300' PESC='100' PHI='0.07' PREV='35' R0='2.12554' R2='0.000509351' R2_m='0.000598751' SIGMA='0.2' VLMAX='4.66667' eAcuteM1='15.161' eAcuteM2='255.815' eInfectM1='0.708' eInfectM2='1.296' efAcuteDOT='0.004' efInfectDOT='10.043' escAcutePhaseBottomPercentile='4' escAcutePhaseMedian='15' escAcutePhaseTopPercentile='24' fAcuteM1='0.001' fAcuteM2='0.001' fInfectM1='13.499' fInfectM2='206.687' fractionRemainingDeleteriousM1='7.14286e-05' fractionRemainingDeleteriousM2='5.10204e-06' fractionRemainingDeleteriousM3='3.64431e-07' fractionRemainingImRespM1='0' fractionRemainingImRespM2='0' fractionRemainingImRespM3='0' rho='-0.021501' rho_m='0.0256948' spVLminM1='3.60533' spVLminM2='13.1255' spVLminM3='48.2403' spVLtavM1='3.60539' spVLtavM2='13.1261' spVLtavM3='48.2441' > </stable_dist_sample ><stable_dist_sample LAMBDA1='1' LAMBDA2='0.1' LAMBDA3='0.5' NONEPITOPE_M='0' PEPTIDES_N='300' PESC='0.01' PHI='0.07' PREV='0.0035' R0='1.46112' R2='0.000488005' R2_m='0.89422' SIGMA='0.2' VLMAX='5.33333' eAcuteM1='0.667' eAcuteM2='1.117' eInfectM1='0.632' eInfectM2='1.036' efAcuteDOT='7.591' efInfectDOT='7.184' escAcutePhaseBottomPercentile='0' escAcutePhaseMedian='0' escAcutePhaseTopPercentile='1' fAcuteM1='12.113' fAcuteM2='148.889' fInfectM1='12.122' fInfectM2='149.11' fractionRemainingDeleteriousM1='0.999287' fractionRemainingDeleteriousM2='0.998632' fractionRemainingDeleteriousM3='0.998029' fractionRemainingImRespM1='0.997257' fractionRemainingImRespM2='0.994814' fractionRemainingImRespM3='0.992617' rho='0.0210129' rho_m='1.00702' spVLminM1='1.60593' spVLminM2='3.5025' spVLminM3='8.55071' spVLtavM1='1.62877' spVLtavM2='3.56114' spVLtavM3='8.72404' > </stable_dist_sample ><stable_dist_sample LAMBDA1='1' LAMBDA2='0.1' LAMBDA3='0.5' NONEPITOPE_M='0' PEPTIDES_N='300' PESC='0.0278256' PHI='0.07' PREV='0.00973896' R0='1.3043' R2='0.0703538' R2_m='0.989333' SIGMA='0.2' VLMAX='5.33333' eAcuteM1='1.127' eAcuteM2='2.703' eInfectM1='1.043' eInfectM2='2.425' efAcuteDOT='25.15' efInfectDOT='23.624' escAcutePhaseBottomPercentile='0' escAcutePhaseMedian='0' escAcutePhaseTopPercentile='1' fAcuteM1='19.147' fAcuteM2='451.747' fInfectM1='19.198' fInfectM2='454.144' fractionRemainingDeleteriousM1='0.997283' fractionRemainingDeleteriousM2='0.994763' fractionRemainingDeleteriousM3='0.992419' fractionRemainingImRespM1='0.992929' fractionRemainingImRespM2='0.987419' fractionRemainingImRespM3='0.982391' rho='0.263365' rho_m='0.986358' spVLminM1='1.12455' spVLminM2='2.52519' spVLminM3='5.52694' spVLtavM1='1.2003' spVLtavM2='2.64652' spVLtavM3='5.92206' > </stable_dist_sample ><stable_dist_sample LAMBDA1='1' LAMBDA2='0.1' LAMBDA3='0.5' NONEPITOPE_M='0' PEPTIDES_N='300' PESC='0.0774264' PHI='0.07' PREV='0.0270992' R0='1.29755' R2='0.0147096' R2_m='0.917326' SIGMA='0.2' VLMAX='5.33333' eAcuteM1='1.959' eAcuteM2='5.879' eInfectM1='1.726' eInfectM2='4.736' efAcuteDOT='62.623' efInfectDOT='55.621' escAcutePhaseBottomPercentile='0' escAcutePhaseMedian='0' escAcutePhaseTopPercentile='2' fAcuteM1='32.164' fAcuteM2='1062.73' fInfectM1='32.355' fInfectM2='1075.15' fractionRemainingDeleteriousM1='0.994058' fractionRemainingDeleteriousM2='0.988326' fractionRemainingDeleteriousM3='0.982795' fractionRemainingImRespM1='0.981752' fractionRemainingImRespM2='0.966327' fractionRemainingImRespM3='0.952464' rho='0.115788' rho_m='0.960319' spVLminM1='0.292523' spVLminM2='1.06177' spVLminM3='0.884715' spVLtavM1='0.526673' spVLtavM2='1.1478' spVLtavM3='1.46019' > </stable_dist_sample ><stable_dist_sample LAMBDA1='1' LAMBDA2='0.1' LAMBDA3='0.5' NONEPITOPE_M='0' PEPTIDES_N='300' PESC='0.215443' PHI='0.07' PREV='0.0754052' R0='1.25934' R2='0.0380263' R2_m='0.80336' SIGMA='0.2' VLMAX='5.33333' eAcuteM1='2.37' eAcuteM2='8.314' eInfectM1='1.662' eInfectM2='4.544' efAcuteDOT='71.163' efInfectDOT='51.193' escAcutePhaseBottomPercentile='0' escAcutePhaseMedian='0' escAcutePhaseTopPercentile='3' fAcuteM1='30.402' fAcuteM2='953.828' fInfectM1='30.937' fInfectM2='987.477' fractionRemainingDeleteriousM1='0.982941' fractionRemainingDeleteriousM2='0.966728' fractionRemainingDeleteriousM3='0.951309' fractionRemainingImRespM1='0.947328' fractionRemainingImRespM2='0.902571' fractionRemainingImRespM3='0.863512' rho='0.204782' rho_m='0.909093' spVLminM1='0.460093' spVLminM2='1.11147' spVLminM3='1.30582' spVLtavM1='1.07762' spVLtavM2='1.85724' spVLtavM3='3.34033' > </stable_dist_sample ><stable_dist_sample LAMBDA1='1' LAMBDA2='0.1' LAMBDA3='0.5' NONEPITOPE_M='0' PEPTIDES_N='300' PESC='0.599484' PHI='0.07' PREV='0.209819' R0='1.39553' R2='0.0219894' R2_m='0.611316' SIGMA='0.2' VLMAX='5.33333' eAcuteM1='3.172' eAcuteM2='13.61' eInfectM1='1.287' eInfectM2='2.919' efAcuteDOT='75.853' efInfectDOT='32.563' escAcutePhaseBottomPercentile='0' escAcutePhaseMedian='2' escAcutePhaseTopPercentile='5' fAcuteM1='23.851' fAcuteM2='597.077' fInfectM1='25.097' fInfectM2='659.913' fractionRemainingDeleteriousM1='0.950395' fractionRemainingDeleteriousM2='0.905135' fractionRemainingDeleteriousM3='0.863752' fractionRemainingImRespM1='0.857189' fractionRemainingImRespM2='0.748655' fractionRemainingImRespM3='0.661294' rho='0.147205' rho_m='0.766349' spVLminM1='1.09532' spVLminM2='2.02909' spVLminM3='4.04765' spVLtavM1='2.18466' spVLtavM2='5.26349' spVLtavM3='13.5133' > </stable_dist_sample ><stable_dist_sample LAMBDA1='1' LAMBDA2='0.1' LAMBDA3='0.5' NONEPITOPE_M='0' PEPTIDES_N='300' PESC='1.6681' PHI='0.07' PREV='0.583835' R0='1.80959' R2='0.0285635' R2_m='0.261776' SIGMA='0.2' VLMAX='5.33333' eAcuteM1='5.542' eAcuteM2='38.054' eInfectM1='1.024' eInfectM2='2.126' efAcuteDOT='96.659' efInfectDOT='21.024' escAcutePhaseBottomPercentile='1' escAcutePhaseMedian='4' escAcutePhaseTopPercentile='10' fAcuteM1='17.537' fAcuteM2='328.397' fInfectM1='20.328' fInfectM2='437.75' fractionRemainingDeleteriousM1='0.862721' fractionRemainingDeleteriousM2='0.750442' fractionRemainingDeleteriousM3='0.657835' fractionRemainingImRespM1='0.674088' fractionRemainingImRespM2='0.473617' fractionRemainingImRespM3='0.344162' rho='0.171825' rho_m='0.509648' spVLminM1='1.8604' spVLminM2='4.1526' spVLminM3='10.263' spVLtavM1='3.16922' spVLtavM2='10.3325' spVLtavM3='34.4594' > </stable_dist_sample ><stable_dist_sample LAMBDA1='1' LAMBDA2='0.1' LAMBDA3='0.5' NONEPITOPE_M='0' PEPTIDES_N='300' PESC='4.64159' PHI='0.07' PREV='1.62456' R0='2.36013' R2='0.0139597' R2_m='0.124389' SIGMA='0.2' VLMAX='5.33333' eAcuteM1='10.451' eAcuteM2='125.137' eInfectM1='0.894' eInfectM2='1.886' efAcuteDOT='123.582' efInfectDOT='16.048' escAcutePhaseBottomPercentile='3' escAcutePhaseMedian='9' escAcutePhaseTopPercentile='18' fAcuteM1='11.896' fAcuteM2='156.458' fInfectM1='17.444' fInfectM2='328.098' fractionRemainingDeleteriousM1='0.682541' fractionRemainingDeleteriousM2='0.479678' fractionRemainingDeleteriousM3='0.346017' fractionRemainingImRespM1='0.327848' fractionRemainingImRespM2='0.126577' fractionRemainingImRespM3='0.0549647' rho='0.121061' rho_m='0.357526' spVLminM1='2.84324' spVLminM2='8.5016' spVLminM3='26.4761' spVLtavM1='3.81527' spVLtavM2='14.713' spVLtavM3='57.3098' > </stable_dist_sample ><stable_dist_sample LAMBDA1='1' LAMBDA2='0.1' LAMBDA3='0.5' NONEPITOPE_M='0' PEPTIDES_N='300' PESC='12.9155' PHI='0.07' PREV='4.52042' R0='2.56188' R2='0.00746226' R2_m='0.0255363' SIGMA='0.2' VLMAX='5.33333' eAcuteM1='14.143' eAcuteM2='222.943' eInfectM1='0.763' eInfectM2='1.381' efAcuteDOT='73.87' efInfectDOT='12.378' escAcutePhaseBottomPercentile='5' escAcutePhaseMedian='13' escAcutePhaseTopPercentile='22' fAcuteM1='5.307' fAcuteM2='34.787' fInfectM1='15.995' fInfectM2='281.551' fractionRemainingDeleteriousM1='0.328938' fractionRemainingDeleteriousM2='0.12399' fractionRemainingDeleteriousM3='0.0513072' fractionRemainingImRespM1='0.0451523' fractionRemainingImRespM2='0.00570439' fractionRemainingImRespM3='0.00095972' rho='0.0898551' rho_m='0.163734' spVLminM1='3.84683' spVLminM2='14.9637' spVLminM3='58.8282' spVLtavM1='4.19125' spVLtavM2='17.6776' spVLtavM3='75.019' > </stable_dist_sample ><stable_dist_sample LAMBDA1='1' LAMBDA2='0.1' LAMBDA3='0.5' NONEPITOPE_M='0' PEPTIDES_N='300' PESC='35.9381' PHI='0.07' PREV='12.5783' R0='2.6684' R2='0.00134807' R2_m='0.000681046' SIGMA='0.2' VLMAX='5.33333' eAcuteM1='14.865' eAcuteM2='245.943' eInfectM1='0.766' eInfectM2='1.41' efAcuteDOT='10.241' efInfectDOT='11.542' escAcutePhaseBottomPercentile='4' escAcutePhaseMedian='14' escAcutePhaseTopPercentile='24' fAcuteM1='0.688' fAcuteM2='1.196' fInfectM1='14.351' fInfectM2='230.995' fractionRemainingDeleteriousM1='0.0481205' fractionRemainingDeleteriousM2='0.006054' fractionRemainingDeleteriousM3='0.000967225' fractionRemainingImRespM1='0.000106443' fractionRemainingImRespM2='5.72778e-06' fractionRemainingImRespM3='3.11521e-07' rho='0.037401' rho_m='0.0260569' spVLminM1='4.24422' spVLminM2='18.1398' spVLminM3='78.0569' spVLtavM1='4.28702' spVLtavM2='18.5003' spVLtavM3='80.3513' > </stable_dist_sample ><stable_dist_sample LAMBDA1='1' LAMBDA2='0.1' LAMBDA3='0.5' NONEPITOPE_M='0' PEPTIDES_N='300' PESC='100' PHI='0.07' PREV='35' R0='2.57843' R2='0.000656396' R2_m='0.000267483' SIGMA='0.2' VLMAX='5.33333' eAcuteM1='14.829' eAcuteM2='245.345' eInfectM1='0.752' eInfectM2='1.38' efAcuteDOT='0.052' efInfectDOT='11.341' escAcutePhaseBottomPercentile='5' escAcutePhaseMedian='14' escAcutePhaseTopPercentile='24' fAcuteM1='0.003' fAcuteM2='0.003' fInfectM1='14.285' fInfectM2='228.507' fractionRemainingDeleteriousM1='0.00018799' fractionRemainingDeleteriousM2='1.18109e-05' fractionRemainingDeleteriousM3='7.43979e-07' fractionRemainingImRespM1='0' fractionRemainingImRespM2='0' fractionRemainingImRespM3='0' rho='-0.0259809' rho_m='0.0157169' spVLminM1='4.29509' spVLminM2='18.5726' spVLminM3='80.8424' spVLtavM1='4.29529' spVLtavM2='18.5742' spVLtavM3='80.8522' > </stable_dist_sample ><stable_dist_sample LAMBDA1='1' LAMBDA2='0.1' LAMBDA3='0.5' NONEPITOPE_M='0' PEPTIDES_N='300' PESC='0.01' PHI='0.07' PREV='0.0035' R0='1.61' R2='9.64563e-05' R2_m='0.972186' SIGMA='0.2' VLMAX='6' eAcuteM1='0.387' eAcuteM2='0.543' eInfectM1='0.357' eInfectM2='0.489' efAcuteDOT='2.437' efInfectDOT='2.254' escAcutePhaseBottomPercentile='0' escAcutePhaseMedian='0' escAcutePhaseTopPercentile='1' fAcuteM1='6.458' fAcuteM2='47.502' fInfectM1='6.458' fInfectM2='47.502' fractionRemainingDeleteriousM1='0.999' fractionRemainingDeleteriousM2='0.999' fractionRemainingDeleteriousM3='0.999' fractionRemainingImRespM1='0.997015' fractionRemainingImRespM2='0.99518' fractionRemainingImRespM3='0.993481' rho='-0.00926852' rho_m='1.00036' spVLminM1='2.59585' spVLminM2='7.70573' spVLminM3='25.0055' spVLtavM1='2.61614' spVLtavM2='7.79261' spVLtavM3='25.3261' > </stable_dist_sample ><stable_dist_sample LAMBDA1='1' LAMBDA2='0.1' LAMBDA3='0.5' NONEPITOPE_M='0' PEPTIDES_N='300' PESC='0.0278256' PHI='0.07' PREV='0.00973896' R0='1.46485' R2='0.0211898' R2_m='0.969134' SIGMA='0.2' VLMAX='6' eAcuteM1='0.801' eAcuteM2='1.409' eInfectM1='0.707' eInfectM2='1.189' efAcuteDOT='11.971' efInfectDOT='10.599' escAcutePhaseBottomPercentile='0' escAcutePhaseMedian='0' escAcutePhaseTopPercentile='1' fAcuteM1='14.214' fAcuteM2='224.778' fInfectM1='14.251' fInfectM2='225.915' fractionRemainingDeleteriousM1='0.997426' fractionRemainingDeleteriousM2='0.995048' fractionRemainingDeleteriousM3='0.99285' fractionRemainingImRespM1='0.991377' fractionRemainingImRespM2='0.985298' fractionRemainingImRespM3='0.979712' rho='0.129447' rho_m='0.994463' spVLminM1='2.13615' spVLminM2='5.64735' spVLminM3='16.7258' spVLtavM1='2.19966' spVLtavM2='5.85956' spVLtavM3='17.4317' > </stable_dist_sample ><stable_dist_sample LAMBDA1='1' LAMBDA2='0.1' LAMBDA3='0.5' NONEPITOPE_M='0' PEPTIDES_N='300' PESC='0.0774264' PHI='0.07' PREV='0.0270992' R0='1.31491' R2='0.0138692' R2_m='0.931849' SIGMA='0.2' VLMAX='6' eAcuteM1='1.75' eAcuteM2='4.96' eInfectM1='1.512' eInfectM2='3.934' efAcuteDOT='50.016' efInfectDOT='43.64' escAcutePhaseBottomPercentile='0' escAcutePhaseMedian='0' escAcutePhaseTopPercentile='2' fAcuteM1='28.546' fAcuteM2='849.754' fInfectM1='28.731' fInfectM2='860.559' fractionRemainingDeleteriousM1='0.993469' fractionRemainingDeleteriousM2='0.987239' fractionRemainingDeleteriousM3='0.981293' fractionRemainingImRespM1='0.981956' fractionRemainingImRespM2='0.965826' fractionRemainingImRespM3='0.951358' rho='0.114299' rho_m='0.960685' spVLminM1='1.22208' spVLminM2='2.43562' spVLminM3='5.22237' spVLtavM1='1.44317' spVLtavM2='2.90494' spVLtavM3='6.51101' > </stable_dist_sample ><stable_dist_sample LAMBDA1='1' LAMBDA2='0.1' LAMBDA3='0.5' NONEPITOPE_M='0' PEPTIDES_N='300' PESC='0.215443' PHI='0.07' PREV='0.0754052' R0='1.33437' R2='0.0164928' R2_m='0.851048' SIGMA='0.2' VLMAX='6' eAcuteM1='2.196' eAcuteM2='7.36' eInfectM1='1.532' eInfectM2='4.212' efAcuteDOT='63.811' efInfectDOT='45.33' escAcutePhaseBottomPercentile='0' escAcutePhaseMedian='0' escAcutePhaseTopPercentile='3' fAcuteM1='29.046' fAcuteM2='875.814' fInfectM1='29.572' fInfectM2='907.21' fractionRemainingDeleteriousM1='0.982206' fractionRemainingDeleteriousM2='0.965365' fractionRemainingDeleteriousM3='0.949409' fractionRemainingImRespM1='0.947828' fractionRemainingImRespM2='0.904286' fractionRemainingImRespM3='0.866261' rho='0.117295' rho_m='0.914443' spVLminM1='1.24666' spVLminM2='2.56684' spVLminM3='5.58789' spVLtavM1='1.80686' spVLtavM2='4.00687' spVLtavM3='9.77556' > </stable_dist_sample ><stable_dist_sample LAMBDA1='1' LAMBDA2='0.1' LAMBDA3='0.5' NONEPITOPE_M='0' PEPTIDES_N='300' PESC='0.599484' PHI='0.07' PREV='0.209819' R0='1.57728' R2='0.0176574' R2_m='0.569823' SIGMA='0.2' VLMAX='6' eAcuteM1='3.135' eAcuteM2='13.225' eInfectM1='1.372' eInfectM2='3.41' efAcuteDOT='76.861' efInfectDOT='35.352' escAcutePhaseBottomPercentile='0' escAcutePhaseMedian='2' escAcutePhaseTopPercentile='5' fAcuteM1='24.548' fAcuteM2='626.196' fInfectM1='25.834' fInfectM2='692.934' fractionRemainingDeleteriousM1='0.950804' fractionRemainingDeleteriousM2='0.905737' fractionRemainingDeleteriousM3='0.864376' fractionRemainingImRespM1='0.86694' fractionRemainingImRespM2='0.762639' fractionRemainingImRespM3='0.678331' rho='0.118419' rho_m='0.75605' spVLminM1='1.71699' spVLminM2='3.82438' spVLminM3='9.48829' spVLtavM1='2.71668' spVLtavM2='7.91208' spVLtavM3='24.1701' > </stable_dist_sample ><stable_dist_sample LAMBDA1='1' LAMBDA2='0.1' LAMBDA3='0.5' NONEPITOPE_M='0' PEPTIDES_N='300' PESC='1.6681' PHI='0.07' PREV='0.583835' R0='2.21303' R2='0.0224781' R2_m='0.299906' SIGMA='0.2' VLMAX='6' eAcuteM1='5.725' eAcuteM2='40.625' eInfectM1='1.167' eInfectM2='2.583' efAcuteDOT='108.346' efInfectDOT='25.414' escAcutePhaseBottomPercentile='0' escAcutePhaseMedian='4' escAcutePhaseTopPercentile='10' fAcuteM1='19.102' fAcuteM2='384.646' fInfectM1='21.992' fInfectM2='505.786' fractionRemainingDeleteriousM1='0.867792' fractionRemainingDeleteriousM2='0.758324' fractionRemainingDeleteriousM3='0.666999' fractionRemainingImRespM1='0.670234' fractionRemainingImRespM2='0.469835' fractionRemainingImRespM3='0.341747' rho='0.154978' rho_m='0.566332' spVLminM1='2.42931' spVLminM2='6.56985' spVLminM3='19.1535' spVLtavM1='3.64731' spVLtavM2='13.58' spVLtavM3='51.4559' > </stable_dist_sample ><stable_dist_sample LAMBDA1='1' LAMBDA2='0.1' LAMBDA3='0.5' NONEPITOPE_M='0' PEPTIDES_N='300' PESC='4.64159' PHI='0.07' PREV='1.62456' R0='2.56996' R2='0.0172614' R2_m='0.12266' SIGMA='0.2' VLMAX='6' eAcuteM1='10.544' eAcuteM2='124.998' eInfectM1='1.065' eInfectM2='2.247' efAcuteDOT='135.612' efInfectDOT='20.572' escAcutePhaseBottomPercentile='3' escAcutePhaseMedian='9' escAcutePhaseTopPercentile='17' fAcuteM1='12.939' fAcuteM2='181.841' fInfectM1='19.176' fInfectM2='392.638' fractionRemainingDeleteriousM1='0.67704' fractionRemainingDeleteriousM2='0.470132' fractionRemainingDeleteriousM3='0.33398' fractionRemainingImRespM1='0.324331' fractionRemainingImRespM2='0.123203' fractionRemainingImRespM3='0.0520449' rho='0.143182' rho_m='0.344787' spVLminM1='3.44119' spVLminM2='12.2117' spVLminM3='44.5185' spVLtavM1='4.35326' spVLtavM2='19.0856' spVLtavM3='84.2473' > </stable_dist_sample ><stable_dist_sample LAMBDA1='1' LAMBDA2='0.1' LAMBDA3='0.5' NONEPITOPE_M='0' PEPTIDES_N='300' PESC='12.9155' PHI='0.07' PREV='4.52042' R0='2.69654' R2='0.00957288' R2_m='0.042999' SIGMA='0.2' VLMAX='6' eAcuteM1='14.363' eAcuteM2='229.619' eInfectM1='0.858' eInfectM2='1.554' efAcuteDOT='81.604' efInfectDOT='14.666' escAcutePhaseBottomPercentile='5' escAcutePhaseMedian='14' escAcutePhaseTopPercentile='22' fAcuteM1='5.703' fAcuteM2='38.789' fInfectM1='16.817' fInfectM2='306.165' fractionRemainingDeleteriousM1='0.339963' fractionRemainingDeleteriousM2='0.129965' fractionRemainingDeleteriousM3='0.054215' fractionRemainingImRespM1='0.0411714' fractionRemainingImRespM2='0.00493699' fractionRemainingImRespM3='0.000758705' rho='0.102919' rho_m='0.224897' spVLminM1='4.47718' spVLminM2='20.2229' spVLminM3='92.1334' spVLtavM1='4.79659' spVLtavM2='23.1224' spVLtavM3='112.017' > </stable_dist_sample ><stable_dist_sample LAMBDA1='1' LAMBDA2='0.1' LAMBDA3='0.5' NONEPITOPE_M='0' PEPTIDES_N='300' PESC='35.9381' PHI='0.07' PREV='12.5783' R0='2.693' R2='0.00242135' R2_m='0.00303833' SIGMA='0.2' VLMAX='6' eAcuteM1='14.887' eAcuteM2='246.303' eInfectM1='0.829' eInfectM2='1.571' efAcuteDOT='10.541' efInfectDOT='13.093' escAcutePhaseBottomPercentile='5' escAcutePhaseMedian='14' escAcutePhaseTopPercentile='24' fAcuteM1='0.703' fAcuteM2='1.217' fInfectM1='15.199' fInfectM2='255.725' fractionRemainingDeleteriousM1='0.046097' fractionRemainingDeleteriousM2='0.0054041' fractionRemainingDeleteriousM3='0.000836973' fractionRemainingImRespM1='0.000138889' fractionRemainingImRespM2='1.00309e-05' fractionRemainingImRespM3='7.50171e-07' rho='0.0528832' rho_m='0.0539832' spVLminM1='4.9083' spVLminM2='24.2167' spVLminM3='120.086' spVLtavM1='4.94779' spVLtavM2='24.6002' spVLtavM3='122.895' > </stable_dist_sample ><stable_dist_sample LAMBDA1='1' LAMBDA2='0.1' LAMBDA3='0.5' NONEPITOPE_M='0' PEPTIDES_N='300' PESC='100' PHI='0.07' PREV='35' R0='2.67179' R2='1.1098e-05' R2_m='0.00253473' SIGMA='0.2' VLMAX='6' eAcuteM1='14.679' eAcuteM2='239.533' eInfectM1='0.771' eInfectM2='1.423' efAcuteDOT='0.034' efInfectDOT='11.689' escAcutePhaseBottomPercentile='5' escAcutePhaseMedian='14' escAcutePhaseTopPercentile='23' fAcuteM1='0.002' fAcuteM2='0.002' fInfectM1='14.782' fInfectM2='240.732' fractionRemainingDeleteriousM1='9.26316e-05' fractionRemainingDeleteriousM2='4.37008e-06' fractionRemainingDeleteriousM3='2.09794e-07' fractionRemainingImRespM1='0' fractionRemainingImRespM2='0' fractionRemainingImRespM3='0' rho='-0.00347453' rho_m='0.0503848' spVLminM1='4.97233' spVLminM2='24.842' spVLminM3='124.699' spVLtavM1='4.97247' spVLtavM2='24.8433' spVLtavM3='124.708' > </stable_dist_sample ><stable_dist_sample LAMBDA1='1' LAMBDA2='0.1' LAMBDA3='0.5' NONEPITOPE_M='0' PEPTIDES_N='300' PESC='0.01' PHI='0.07' PREV='0.0035' R0='2.04658' R2='0.00012044' R2_m='0.867826' SIGMA='0.2' VLMAX='6.66667' eAcuteM1='0.328' eAcuteM2='0.428' eInfectM1='0.308' eInfectM2='0.398' efAcuteDOT='1.554' efInfectDOT='1.446' escAcutePhaseBottomPercentile='0' escAcutePhaseMedian='0' escAcutePhaseTopPercentile='0' fAcuteM1='5.402' fAcuteM2='30.364' fInfectM1='5.409' fInfectM2='30.435' fractionRemainingDeleteriousM1='0.998733' fractionRemainingDeleteriousM2='0.997698' fractionRemainingDeleteriousM3='0.996851' fractionRemainingImRespM1='0.994839' fractionRemainingImRespM2='0.993753' fractionRemainingImRespM3='0.992737' rho='-0.0111385' rho_m='0.998514' spVLminM1='3.30037' spVLminM2='11.9169' spVLminM3='46.1229' spVLtavM1='3.31636' spVLtavM2='12.0023' spVLtavM3='46.5' > </stable_dist_sample ><stable_dist_sample LAMBDA1='1' LAMBDA2='0.1' LAMBDA3='0.5' NONEPITOPE_M='0' PEPTIDES_N='300' PESC='0.0278256' PHI='0.07' PREV='0.00973896' R0='1.89975' R2='0.0121885' R2_m='0.968521' SIGMA='0.2' VLMAX='6.66667' eAcuteM1='0.523' eAcuteM2='0.827' eInfectM1='0.43' eInfectM2='0.644' efAcuteDOT='4.89' efInfectDOT='4.147' escAcutePhaseBottomPercentile='0' escAcutePhaseMedian='0' escAcutePhaseTopPercentile='1' fAcuteM1='8.567' fAcuteM2='90.153' fInfectM1='8.595' fInfectM2='90.749' fractionRemainingDeleteriousM1='0.994063' fractionRemainingDeleteriousM2='0.99152' fractionRemainingDeleteriousM3='0.989299' fractionRemainingImRespM1='0.993563' fractionRemainingImRespM2='0.987676' fractionRemainingImRespM3='0.982283' rho='0.105908' rho_m='0.992416' spVLminM1='3.10797' spVLminM2='10.7015' spVLminM3='39.8246' spVLtavM1='3.15395' spVLtavM2='10.9334' spVLtavM3='40.7959' > </stable_dist_sample ><stable_dist_sample LAMBDA1='1' LAMBDA2='0.1' LAMBDA3='0.5' NONEPITOPE_M='0' PEPTIDES_N='300' PESC='0.0774264' PHI='0.07' PREV='0.0270992' R0='1.59805' R2='0.00952109' R2_m='0.926837' SIGMA='0.2' VLMAX='6.66667' eAcuteM1='1.294' eAcuteM2='2.94' eInfectM1='1.037' eInfectM2='2.111' efAcuteDOT='25.005' efInfectDOT='20.361' escAcutePhaseBottomPercentile='0' escAcutePhaseMedian='0' escAcutePhaseTopPercentile='2' fAcuteM1='18.642' fAcuteM2='381.726' fInfectM1='18.764' fInfectM2='386.716' fractionRemainingDeleteriousM1='0.99353' fractionRemainingDeleteriousM2='0.987464' fractionRemainingDeleteriousM3='0.981772' fractionRemainingImRespM1='0.981902' fractionRemainingImRespM2='0.965579' fractionRemainingImRespM3='0.95081' rho='0.0975294' rho_m='0.976479' spVLminM1='2.47455' spVLminM2='7.05699' spVLminM3='22.027' spVLtavM1='2.64049' spVLtavM2='7.78565' spVLtavM3='24.7672' > </stable_dist_sample ><stable_dist_sample LAMBDA1='1' LAMBDA2='0.1' LAMBDA3='0.5' NONEPITOPE_M='0' PEPTIDES_N='300' PESC='0.215443' PHI='0.07' PREV='0.0754052' R0='1.53918' R2='0.0440432' R2_m='0.857724' SIGMA='0.2' VLMAX='6.66667' eAcuteM1='2.155' eAcuteM2='7.003' eInfectM1='1.515' eInfectM2='3.927' efAcuteDOT='60.384' efInfectDOT='43.287' escAcutePhaseBottomPercentile='0' escAcutePhaseMedian='0' escAcutePhaseTopPercentile='3' fAcuteM1='27.988' fAcuteM2='812.66' fInfectM1='28.498' fInfectM2='842.014' fractionRemainingDeleteriousM1='0.982072' fractionRemainingDeleteriousM2='0.965115' fractionRemainingDeleteriousM3='0.949064' fractionRemainingImRespM1='0.950999' fractionRemainingImRespM2='0.910016' fractionRemainingImRespM3='0.874052' rho='0.204408' rho_m='0.927386' spVLminM1='1.97606' spVLminM2='4.8882' spVLminM3='13.5313' spVLtavM1='2.45933' spVLtavM2='6.75879' spVLtavM3='20.0257' > </stable_dist_sample ><stable_dist_sample LAMBDA1='1' LAMBDA2='0.1' LAMBDA3='0.5' NONEPITOPE_M='0' PEPTIDES_N='300' PESC='0.599484' PHI='0.07' PREV='0.209819' R0='1.83306' R2='0.0246173' R2_m='0.572987' SIGMA='0.2' VLMAX='6.66667' eAcuteM1='3.118' eAcuteM2='13.028' eInfectM1='1.379' eInfectM2='3.251' efAcuteDOT='78.822' efInfectDOT='36.758' escAcutePhaseBottomPercentile='0' escAcutePhaseMedian='2' escAcutePhaseTopPercentile='5' fAcuteM1='25.44' fAcuteM2='670.476' fInfectM1='26.764' fInfectM2='740.804' fractionRemainingDeleteriousM1='0.950623' fractionRemainingDeleteriousM2='0.905497' fractionRemainingDeleteriousM3='0.864168' fractionRemainingImRespM1='0.871011' fractionRemainingImRespM2='0.768911' fractionRemainingImRespM3='0.685856' rho='0.163651' rho_m='0.759428' spVLminM1='2.30501' spVLminM2='6.07755' spVLminM3='17.582' spVLtavM1='3.18075' spVLtavM2='10.5364' spVLtavM3='36.1159' > </stable_dist_sample ><stable_dist_sample LAMBDA1='1' LAMBDA2='0.1' LAMBDA3='0.5' NONEPITOPE_M='0' PEPTIDES_N='300' PESC='1.6681' PHI='0.07' PREV='0.583835' R0='2.41427' R2='0.0133546' R2_m='0.298301' SIGMA='0.2' VLMAX='6.66667' eAcuteM1='5.812' eAcuteM2='40.708' eInfectM1='1.219' eInfectM2='2.691' efAcuteDOT='119.619' efInfectDOT='28.691' escAcutePhaseBottomPercentile='1' escAcutePhaseMedian='4' escAcutePhaseTopPercentile='10' fAcuteM1='20.708' fAcuteM2='447.578' fInfectM1='23.813' fInfectM2='589.613' fractionRemainingDeleteriousM1='0.870454' fractionRemainingDeleteriousM2='0.762381' fractionRemainingDeleteriousM3='0.671674' fractionRemainingImRespM1='0.668558' fractionRemainingImRespM2='0.466885' fractionRemainingImRespM3='0.3376' rho='0.124744' rho_m='0.55246' spVLminM1='2.93047' spVLminM2='9.25201' spVLminM3='30.9648' spVLtavM1='4.04702' spVLtavM2='16.629' spVLtavM3='69.2725' > </stable_dist_sample ><stable_dist_sample LAMBDA1='1' LAMBDA2='0.1' LAMBDA3='0.5' NONEPITOPE_M='0' PEPTIDES_N='300' PESC='4.64159' PHI='0.07' PREV='1.62456' R0='2.51272' R2='0.0281714' R2_m='0.230102' SIGMA='0.2' VLMAX='6.66667' eAcuteM1='10.414' eAcuteM2='123.298' eInfectM1='1.129' eInfectM2='2.489' efAcuteDOT='148.691' efInfectDOT='23.865' escAcutePhaseBottomPercentile='3' escAcutePhaseMedian='9' escAcutePhaseTopPercentile='16' fAcuteM1='14.338' fAcuteM2='223.396' fInfectM1='20.991' fInfectM2='466.517' fractionRemainingDeleteriousM1='0.681153' fractionRemainingDeleteriousM2='0.47548' fractionRemainingDeleteriousM3='0.339273' fractionRemainingImRespM1='0.327825' fractionRemainingImRespM2='0.125773' fractionRemainingImRespM3='0.0533621' rho='0.176542' rho_m='0.496494' spVLminM1='4.01503' spVLminM2='16.5591' spVLminM3='69.9844' spVLtavM1='4.83588' spVLtavM2='23.5414' spVLtavM3='115.349' > </stable_dist_sample ><stable_dist_sample LAMBDA1='1' LAMBDA2='0.1' LAMBDA3='0.5' NONEPITOPE_M='0' PEPTIDES_N='300' PESC='12.9155' PHI='0.07' PREV='4.52042' R0='2.37421' R2='0.0203873' R2_m='0.0375994' SIGMA='0.2' VLMAX='6.66667' eAcuteM1='14.299' eAcuteM2='228.951' eInfectM1='0.915' eInfectM2='1.811' efAcuteDOT='86.636' efInfectDOT='16.516' escAcutePhaseBottomPercentile='4' escAcutePhaseMedian='13' escAcutePhaseTopPercentile='23' fAcuteM1='6.084' fAcuteM2='44.524' fInfectM1='17.78' fInfectM2='344.084' fractionRemainingDeleteriousM1='0.341034' fractionRemainingDeleteriousM2='0.130337' fractionRemainingDeleteriousM3='0.0546054' fractionRemainingImRespM1='0.0455299' fractionRemainingImRespM2='0.00598062' fractionRemainingImRespM3='0.001207' rho='0.145215' rho_m='0.198031' spVLminM1='5.11066' spVLminM2='26.3095' spVLminM3='136.401' spVLtavM1='5.40181' spVLtavM2='29.3028' spVLtavM3='159.622' > </stable_dist_sample ><stable_dist_sample LAMBDA1='1' LAMBDA2='0.1' LAMBDA3='0.5' NONEPITOPE_M='0' PEPTIDES_N='300' PESC='35.9381' PHI='0.07' PREV='12.5783' R0='2.18566' R2='0.00527545' R2_m='0.0121888' SIGMA='0.2' VLMAX='6.66667' eAcuteM1='15.157' eAcuteM2='256.965' eInfectM1='0.841' eInfectM2='1.559' efAcuteDOT='11.249' efInfectDOT='13.598' escAcutePhaseBottomPercentile='5' escAcutePhaseMedian='14' escAcutePhaseTopPercentile='24' fAcuteM1='0.73' fAcuteM2='1.304' fInfectM1='15.424' fInfectM2='264.5' fractionRemainingDeleteriousM1='0.0474192' fractionRemainingDeleteriousM2='0.00591515' fractionRemainingDeleteriousM3='0.00103092' fractionRemainingImRespM1='0.000116883' fractionRemainingImRespM2='7.16816e-06' fractionRemainingImRespM3='4.58346e-07' rho='0.0693808' rho_m='0.112722' spVLminM1='5.55418' spVLminM2='30.9882' spVLminM3='173.665' spVLtavM1='5.59151' spVLtavM2='31.3976' spVLtavM3='177.047' > </stable_dist_sample ><stable_dist_sample LAMBDA1='1' LAMBDA2='0.1' LAMBDA3='0.5' NONEPITOPE_M='0' PEPTIDES_N='300' PESC='100' PHI='0.07' PREV='35' R0='2.21752' R2='4.2194e-06' R2_m='0.00547555' SIGMA='0.2' VLMAX='6.66667' eAcuteM1='15.057' eAcuteM2='251.867' eInfectM1='0.823' eInfectM2='1.519' efAcuteDOT='0.017' efInfectDOT='13.223' escAcutePhaseBottomPercentile='5' escAcutePhaseMedian='14' escAcutePhaseTopPercentile='24' fAcuteM1='0.001' fAcuteM2='0.001' fInfectM1='15.229' fInfectM2='257.753' fractionRemainingDeleteriousM1='9.09091e-05' fractionRemainingDeleteriousM2='8.26446e-06' fractionRemainingDeleteriousM3='7.51315e-07' fractionRemainingImRespM1='0' fractionRemainingImRespM2='0' fractionRemainingImRespM3='0' rho='-0.00209667' rho_m='0.0718938' spVLminM1='5.61261' spVLminM2='31.6246' spVLminM3='178.878' spVLtavM1='5.61268' spVLtavM2='31.6254' spVLtavM3='178.884' > </stable_dist_sample ><stable_dist_sample LAMBDA1='1' LAMBDA2='0.1' LAMBDA3='0.5' NONEPITOPE_M='0' PEPTIDES_N='300' PESC='0.01' PHI='0.07' PREV='0.0035' R0='2.2952' R2='0.001207' R2_m='0.984102' SIGMA='0.2' VLMAX='7.33333' eAcuteM1='0.12' eAcuteM2='0.152' eInfectM1='0.101' eInfectM2='0.123' efAcuteDOT='0.53' efInfectDOT='0.472' escAcutePhaseBottomPercentile='0' escAcutePhaseMedian='0' escAcutePhaseTopPercentile='0' fAcuteM1='2.19' fAcuteM2='11.778' fInfectM1='2.192' fInfectM2='11.784' fractionRemainingDeleteriousM1='0.642667' fractionRemainingDeleteriousM2='0.642444' fractionRemainingDeleteriousM3='0.642296' fractionRemainingImRespM1='0.997751' fractionRemainingImRespM2='0.996592' fractionRemainingImRespM3='0.995514' rho='0.0390144' rho_m='1.00074' spVLminM1='4.22303' spVLminM2='18.8694' spVLminM3='88.4893' spVLtavM1='4.23222' spVLtavM2='18.9367' spVLtavM3='88.8812' > </stable_dist_sample ><stable_dist_sample LAMBDA1='1' LAMBDA2='0.1' LAMBDA3='0.5' NONEPITOPE_M='0' PEPTIDES_N='300' PESC='0.0278256' PHI='0.07' PREV='0.00973896' R0='2.07936' R2='0.00119919' R2_m='0.94579' SIGMA='0.2' VLMAX='7.33333' eAcuteM1='0.873' eAcuteM2='1.691' eInfectM1='0.771' eInfectM2='1.427' efAcuteDOT='12.387' efInfectDOT='10.951' escAcutePhaseBottomPercentile='0' escAcutePhaseMedian='0' escAcutePhaseTopPercentile='1' fAcuteM1='14.633' fAcuteM2='222.923' fInfectM1='14.665' fInfectM2='223.907' fractionRemainingDeleteriousM1='0.997931' fractionRemainingDeleteriousM2='0.996008' fractionRemainingDeleteriousM3='0.994222' fractionRemainingImRespM1='0.990356' fractionRemainingImRespM2='0.984211' fractionRemainingImRespM3='0.978523' rho='0.0373338' rho_m='0.975487' spVLminM1='3.47851' spVLminM2='13.0499' spVLminM3='51.9136' spVLtavM1='3.52003' spVLtavM2='13.2962' spVLtavM3='53.101' > </stable_dist_sample ><stable_dist_sample LAMBDA1='1' LAMBDA2='0.1' LAMBDA3='0.5' NONEPITOPE_M='0' PEPTIDES_N='300' PESC='0.0774264' PHI='0.07' PREV='0.0270992' R0='1.77053' R2='0.0191414' R2_m='0.923149' SIGMA='0.2' VLMAX='7.33333' eAcuteM1='1.48' eAcuteM2='3.802' eInfectM1='1.235' eInfectM2='2.825' efAcuteDOT='35.154' efInfectDOT='29.63' escAcutePhaseBottomPercentile='0' escAcutePhaseMedian='0' escAcutePhaseTopPercentile='2' fAcuteM1='23.71' fAcuteM2='586.322' fInfectM1='23.86' fInfectM2='593.582' fractionRemainingDeleteriousM1='0.993729' fractionRemainingDeleteriousM2='0.987762' fractionRemainingDeleteriousM3='0.982084' fractionRemainingImRespM1='0.979795' fractionRemainingImRespM2='0.963573' fractionRemainingImRespM3='0.949043' rho='0.138447' rho_m='0.964719' spVLminM1='2.86803' spVLminM2='9.18207' spVLminM3='31.7246' spVLtavM1='3.02068' spVLtavM2='9.93876' spVLtavM3='34.8963' > </stable_dist_sample ><stable_dist_sample LAMBDA1='1' LAMBDA2='0.1' LAMBDA3='0.5' NONEPITOPE_M='0' PEPTIDES_N='300' PESC='0.215443' PHI='0.07' PREV='0.0754052' R0='1.83546' R2='0.0166314' R2_m='0.815208' SIGMA='0.2' VLMAX='7.33333' eAcuteM1='2.136' eAcuteM2='6.778' eInfectM1='1.481' eInfectM2='3.665' efAcuteDOT='59.025' efInfectDOT='41.676' escAcutePhaseBottomPercentile='0' escAcutePhaseMedian='0' escAcutePhaseTopPercentile='3' fAcuteM1='27.862' fAcuteM2='798.028' fInfectM1='28.36' fInfectM2='826.16' fractionRemainingDeleteriousM1='0.982396' fractionRemainingDeleteriousM2='0.965773' fractionRemainingDeleteriousM3='0.950061' fractionRemainingImRespM1='0.950081' fractionRemainingImRespM2='0.908821' fractionRemainingImRespM3='0.872361' rho='0.126454' rho_m='0.955381' spVLminM1='2.67587' spVLminM2='8.05627' spVLminM3='26.4078' spVLtavM1='3.08893' spVLtavM2='10.1615' spVLtavM3='35.2206' > </stable_dist_sample ><stable_dist_sample LAMBDA1='1' LAMBDA2='0.1' LAMBDA3='0.5' NONEPITOPE_M='0' PEPTIDES_N='300' PESC='0.599484' PHI='0.07' PREV='0.209819' R0='2.15943' R2='0.0187751' R2_m='0.661159' SIGMA='0.2' VLMAX='7.33333' eAcuteM1='3.199' eAcuteM2='14.131' eInfectM1='1.424' eInfectM2='3.552' efAcuteDOT='85.142' efInfectDOT='39.754' escAcutePhaseBottomPercentile='0' escAcutePhaseMedian='2' escAcutePhaseTopPercentile='5' fAcuteM1='26.876' fAcuteM2='748.704' fInfectM1='28.224' fInfectM2='824.526' fractionRemainingDeleteriousM1='0.952394' fractionRemainingDeleteriousM2='0.908715' fractionRemainingDeleteriousM3='0.868566' fractionRemainingImRespM1='0.866618' fractionRemainingImRespM2='0.762617' fractionRemainingImRespM3='0.67896' rho='0.147564' rho_m='0.804786' spVLminM1='2.91828' spVLminM2='9.32189' spVLminM3='31.9011' spVLtavM1='3.68514' spVLtavM2='13.9858' spVLtavM3='54.4737' > </stable_dist_sample ><stable_dist_sample LAMBDA1='1' LAMBDA2='0.1' LAMBDA3='0.5' NONEPITOPE_M='0' PEPTIDES_N='300' PESC='1.6681' PHI='0.07' PREV='0.583835' R0='2.51682' R2='0.0255165' R2_m='0.395413' SIGMA='0.2' VLMAX='7.33333' eAcuteM1='6.002' eAcuteM2='43.716' eInfectM1='1.411' eInfectM2='3.461' efAcuteDOT='135.541' efInfectDOT='36.766' escAcutePhaseBottomPercentile='1' escAcutePhaseMedian='4' escAcutePhaseTopPercentile='9' fAcuteM1='22.655' fAcuteM2='535.285' fInfectM1='26.014' fInfectM2='701.878' fractionRemainingDeleteriousM1='0.870547' fractionRemainingDeleteriousM2='0.762222' fractionRemainingDeleteriousM3='0.671078' fractionRemainingImRespM1='0.667667' fractionRemainingImRespM2='0.4657' fractionRemainingImRespM3='0.336374' rho='0.173871' rho_m='0.622617' spVLminM1='3.49134' spVLminM2='12.9041' spVLminM3='49.9615' spVLtavM1='4.47432' spVLtavM2='20.2947' spVLtavM3='93.2219' > </stable_dist_sample ><stable_dist_sample LAMBDA1='1' LAMBDA2='0.1' LAMBDA3='0.5' NONEPITOPE_M='0' PEPTIDES_N='300' PESC='4.64159' PHI='0.07' PREV='1.62456' R0='2.33523' R2='0.0369439' R2_m='0.193838' SIGMA='0.2' VLMAX='7.33333' eAcuteM1='10.72' eAcuteM2='129.26' eInfectM1='1.165' eInfectM2='2.499' efAcuteDOT='161.832' efInfectDOT='26.614' escAcutePhaseBottomPercentile='3' escAcutePhaseMedian='9' escAcutePhaseTopPercentile='17' fAcuteM1='15.202' fAcuteM2='249.03' fInfectM1='22.513' fInfectM2='535.945' fractionRemainingDeleteriousM1='0.675165' fractionRemainingDeleteriousM2='0.465806' fractionRemainingDeleteriousM3='0.327805' fractionRemainingImRespM1='0.321081' fractionRemainingImRespM2='0.121274' fractionRemainingImRespM3='0.0510994' rho='0.201294' rho_m='0.435611' spVLminM1='4.60759' spVLminM2='21.6308' spVLminM3='103.318' spVLtavM1='5.29505' spVLtavM2='28.1992' spVLtavM3='151.024' > </stable_dist_sample ><stable_dist_sample LAMBDA1='1' LAMBDA2='0.1' LAMBDA3='0.5' NONEPITOPE_M='0' PEPTIDES_N='300' PESC='12.9155' PHI='0.07' PREV='4.52042' R0='1.92636' R2='0.0218777' R2_m='0.0866691' SIGMA='0.2' VLMAX='7.33333' eAcuteM1='14.607' eAcuteM2='237.547' eInfectM1='0.985' eInfectM2='1.957' efAcuteDOT='92.175' efInfectDOT='18.965' escAcutePhaseBottomPercentile='4' escAcutePhaseMedian='14' escAcutePhaseTopPercentile='23' fAcuteM1='6.327' fAcuteM2='47.367' fInfectM1='18.63' fInfectM2='376.138' fractionRemainingDeleteriousM1='0.339262' fractionRemainingDeleteriousM2='0.128677' fractionRemainingDeleteriousM3='0.0531467' fractionRemainingImRespM1='0.0456433' fractionRemainingImRespM2='0.00698315' fractionRemainingImRespM3='0.0021847' rho='0.149187' rho_m='0.301696' spVLminM1='5.74315' spVLminM2='33.1719' spVLminM3='192.661' spVLtavM1='5.96792' spVLtavM2='35.7407' spVLtavM3='214.787' > </stable_dist_sample ><stable_dist_sample LAMBDA1='1' LAMBDA2='0.1' LAMBDA3='0.5' NONEPITOPE_M='0' PEPTIDES_N='300' PESC='35.9381' PHI='0.07' PREV='12.5783' R0='1.8383' R2='0.00189628' R2_m='0.0240335' SIGMA='0.2' VLMAX='7.33333' eAcuteM1='15.305' eAcuteM2='259.611' eInfectM1='0.901' eInfectM2='1.737' efAcuteDOT='12' efInfectDOT='15.195' escAcutePhaseBottomPercentile='5' escAcutePhaseMedian='14' escAcutePhaseTopPercentile='24' fAcuteM1='0.784' fAcuteM2='1.41' fInfectM1='16.097' fInfectM2='285.543' fractionRemainingDeleteriousM1='0.048549' fractionRemainingDeleteriousM2='0.0054203' fractionRemainingDeleteriousM3='0.000762171' fractionRemainingImRespM1='0.000185965' fractionRemainingImRespM2='1.22145e-05' fractionRemainingImRespM3='8.49498e-07' rho='0.0437677' rho_m='0.151049' spVLminM1='6.2065' spVLminM2='38.6492' spVLminM3='241.471' spVLtavM1='6.23977' spVLtavM2='39.0575' spVLtavM3='245.242' > </stable_dist_sample ><stable_dist_sample LAMBDA1='1' LAMBDA2='0.1' LAMBDA3='0.5' NONEPITOPE_M='0' PEPTIDES_N='300' PESC='100' PHI='0.07' PREV='35' R0='1.83422' R2='0.000454191' R2_m='0.000271734' SIGMA='0.2' VLMAX='7.33333' eAcuteM1='14.935' eAcuteM2='248.211' eInfectM1='0.793' eInfectM2='1.467' efAcuteDOT='0.021' efInfectDOT='12.28' escAcutePhaseBottomPercentile='5' escAcutePhaseMedian='14' escAcutePhaseTopPercentile='23' fAcuteM1='0.002' fAcuteM2='0.002' fInfectM1='14.876' fInfectM2='244.446' fractionRemainingDeleteriousM1='0.000124542' fractionRemainingDeleteriousM2='8.18473e-06' fractionRemainingDeleteriousM3='5.63146e-07' fractionRemainingImRespM1='0' fractionRemainingImRespM2='0' fractionRemainingImRespM3='0' rho='0.0214865' rho_m='0.017271' spVLminM1='6.28774' spVLminM2='39.6589' spVLminM3='250.916' spVLtavM1='6.28786' spVLtavM2='39.6604' spVLtavM3='250.931' > </stable_dist_sample ><stable_dist_sample LAMBDA1='1' LAMBDA2='0.1' LAMBDA3='0.5' NONEPITOPE_M='0' PEPTIDES_N='300' PESC='0.01' PHI='0.07' PREV='0.0035' R0='2.30489' R2='0.000270375' R2_m='0.987991' SIGMA='0.2' VLMAX='8' eAcuteM1='0.684' eAcuteM2='1.212' eInfectM1='0.653' eInfectM2='1.133' efAcuteDOT='7.997' efInfectDOT='7.639' escAcutePhaseBottomPercentile='0' escAcutePhaseMedian='0' escAcutePhaseTopPercentile='1' fAcuteM1='11.791' fAcuteM2='149.541' fInfectM1='11.796' fInfectM2='149.658' fractionRemainingDeleteriousM1='0.999553' fractionRemainingDeleteriousM2='0.999149' fractionRemainingDeleteriousM3='0.998786' fractionRemainingImRespM1='0.99573' fractionRemainingImRespM2='0.99365' fractionRemainingImRespM3='0.991741' rho='0.0178555' rho_m='1.00178' spVLminM1='4.27495' spVLminM2='19.2896' spVLminM3='91.0912' spVLtavM1='4.28579' spVLtavM2='19.3689' spVLtavM3='91.5539' > </stable_dist_sample ><stable_dist_sample LAMBDA1='1' LAMBDA2='0.1' LAMBDA3='0.5' NONEPITOPE_M='0' PEPTIDES_N='300' PESC='0.0278256' PHI='0.07' PREV='0.00973896' R0='2.17951' R2='0.00304361' R2_m='0.964649' SIGMA='0.2' VLMAX='8' eAcuteM1='1.104' eAcuteM2='2.412' eInfectM1='1.001' eInfectM2='2.097' efAcuteDOT='19.366' efInfectDOT='17.582' escAcutePhaseBottomPercentile='0' escAcutePhaseMedian='0' escAcutePhaseTopPercentile='1' fAcuteM1='17.786' fAcuteM2='329.228' fInfectM1='17.832' fInfectM2='330.948' fractionRemainingDeleteriousM1='0.997503' fractionRemainingDeleteriousM2='0.995156' fractionRemainingDeleteriousM3='0.992948' fractionRemainingImRespM1='0.990413' fractionRemainingImRespM2='0.983582' fractionRemainingImRespM3='0.977403' rho='0.0605736' rho_m='0.999714' spVLminM1='3.8661' spVLminM2='15.9' spVLminM3='68.8644' spVLtavM1='3.90636' spVLtavM2='16.165' spVLtavM3='70.2656' > </stable_dist_sample ><stable_dist_sample LAMBDA1='1' LAMBDA2='0.1' LAMBDA3='0.5' NONEPITOPE_M='0' PEPTIDES_N='300' PESC='0.0774264' PHI='0.07' PREV='0.0270992' R0='2.01968' R2='0.00571729' R2_m='0.914242' SIGMA='0.2' VLMAX='8' eAcuteM1='1.641' eAcuteM2='4.445' eInfectM1='1.41' eInfectM2='3.506' efAcuteDOT='41.406' efInfectDOT='35.819' escAcutePhaseBottomPercentile='0' escAcutePhaseMedian='0' escAcutePhaseTopPercentile='1' fAcuteM1='25.611' fAcuteM2='674.271' fInfectM1='25.783' fInfectM2='683.225' fractionRemainingDeleteriousM1='0.993374' fractionRemainingDeleteriousM2='0.987067' fractionRemainingDeleteriousM3='0.981061' fractionRemainingImRespM1='0.982181' fractionRemainingImRespM2='0.967014' fractionRemainingImRespM3='0.953284' rho='0.0808801' rho_m='0.9693' spVLminM1='3.39976' spVLminM2='12.4474' spVLminM3='48.3044' spVLtavM1='3.5273' spVLtavM2='13.2093' spVLtavM3='51.9849' > </stable_dist_sample ><stable_dist_sample LAMBDA1='1' LAMBDA2='0.1' LAMBDA3='0.5' NONEPITOPE_M='0' PEPTIDES_N='300' PESC='0.215443' PHI='0.07' PREV='0.0754052' R0='2.10266' R2='0.0159417' R2_m='0.836761' SIGMA='0.2' VLMAX='8' eAcuteM1='2.296' eAcuteM2='7.858' eInfectM1='1.582' eInfectM2='4.304' efAcuteDOT='68.621' efInfectDOT='48.182' escAcutePhaseBottomPercentile='0' escAcutePhaseMedian='1' escAcutePhaseTopPercentile='3' fAcuteM1='30.193' fAcuteM2='935.063' fInfectM1='30.733' fInfectM2='968.147' fractionRemainingDeleteriousM1='0.982361' fractionRemainingDeleteriousM2='0.965621' fractionRemainingDeleteriousM3='0.949724' fractionRemainingImRespM1='0.945531' fractionRemainingImRespM2='0.900003' fractionRemainingImRespM3='0.86025' rho='0.132551' rho_m='0.919174' spVLminM1='3.14497' spVLminM2='10.7852' spVLminM3='39.4518' spVLtavM1='3.50959' spVLtavM2='12.9267' spVLtavM3='49.6207' > </stable_dist_sample ><stable_dist_sample LAMBDA1='1' LAMBDA2='0.1' LAMBDA3='0.5' NONEPITOPE_M='0' PEPTIDES_N='300' PESC='0.599484' PHI='0.07' PREV='0.209819' R0='2.37617' R2='0.0238764' R2_m='0.649332' SIGMA='0.2' VLMAX='8' eAcuteM1='3.385' eAcuteM2='15.259' eInfectM1='1.641' eInfectM2='4.569' efAcuteDOT='100.021' efInfectDOT='50.95' escAcutePhaseBottomPercentile='0' escAcutePhaseMedian='2' escAcutePhaseTopPercentile='5' fAcuteM1='29.705' fAcuteM2='905.955' fInfectM1='31.242' fInfectM2='1000.94' fractionRemainingDeleteriousM1='0.951037' fractionRemainingDeleteriousM2='0.90597' fractionRemainingDeleteriousM3='0.864412' fractionRemainingImRespM1='0.868626' fractionRemainingImRespM2='0.765695' fractionRemainingImRespM3='0.681939' rho='0.160315' rho_m='0.790729' spVLminM1='3.3065' spVLminM2='11.7816' spVLminM3='44.6355' spVLtavM1='4.01565' spVLtavM2='16.5413' spVLtavM3='69.7673' > </stable_dist_sample ><stable_dist_sample LAMBDA1='1' LAMBDA2='0.1' LAMBDA3='0.5' NONEPITOPE_M='0' PEPTIDES_N='300' PESC='1.6681' PHI='0.07' PREV='0.583835' R0='2.45591' R2='0.0182322' R2_m='0.446403' SIGMA='0.2' VLMAX='8' eAcuteM1='5.915' eAcuteM2='42.697' eInfectM1='1.497' eInfectM2='3.929' efAcuteDOT='145.653' efInfectDOT='42.204' escAcutePhaseBottomPercentile='1' escAcutePhaseMedian='4' escAcutePhaseTopPercentile='9' fAcuteM1='24.735' fAcuteM2='634.291' fInfectM1='28.41' fInfectM2='832.428' fractionRemainingDeleteriousM1='0.870456' fractionRemainingDeleteriousM2='0.76186' fractionRemainingDeleteriousM3='0.670294' fractionRemainingImRespM1='0.67769' fractionRemainingImRespM2='0.478759' fractionRemainingImRespM3='0.349948' rho='0.148503' rho_m='0.699834' spVLminM1='4.0087' spVLminM2='16.7486' spVLminM3='72.5711' spVLtavM1='4.85798' spVLtavM2='23.8717' spVLtavM3='118.58' > </stable_dist_sample ><stable_dist_sample LAMBDA1='1' LAMBDA2='0.1' LAMBDA3='0.5' NONEPITOPE_M='0' PEPTIDES_N='300' PESC='4.64159' PHI='0.07' PREV='1.62456' R0='2.05141' R2='0.0433673' R2_m='0.215444' SIGMA='0.2' VLMAX='8' eAcuteM1='10.597' eAcuteM2='127.713' eInfectM1='1.29' eInfectM2='3.014' efAcuteDOT='170.674' efInfectDOT='31.431' escAcutePhaseBottomPercentile='2' escAcutePhaseMedian='9' escAcutePhaseTopPercentile='17' fAcuteM1='16.266' fAcuteM2='282.442' fInfectM1='24.122' fInfectM2='610.774' fractionRemainingDeleteriousM1='0.674945' fractionRemainingDeleteriousM2='0.465069' fractionRemainingDeleteriousM3='0.326672' fractionRemainingImRespM1='0.333219' fractionRemainingImRespM2='0.129247' fractionRemainingImRespM3='0.0558597' rho='0.229568' rho_m='0.442629' spVLminM1='5.18659' spVLminM2='27.2885' spVLminM3='145.5' spVLtavM1='5.75447' spVLtavM2='33.2857' spVLtavM3='193.515' > </stable_dist_sample ><stable_dist_sample LAMBDA1='1' LAMBDA2='0.1' LAMBDA3='0.5' NONEPITOPE_M='0' PEPTIDES_N='300' PESC='12.9155' PHI='0.07' PREV='4.52042' R0='1.71543' R2='0.0246745' R2_m='0.0952617' SIGMA='0.2' VLMAX='8' eAcuteM1='14.487' eAcuteM2='233.253' eInfectM1='1.011' eInfectM2='2.041' efAcuteDOT='91.269' efInfectDOT='19.654' escAcutePhaseBottomPercentile='5' escAcutePhaseMedian='13' escAcutePhaseTopPercentile='22' fAcuteM1='6.324' fAcuteM2='47.244' fInfectM1='18.88' fInfectM2='384.864' fractionRemainingDeleteriousM1='0.334542' fractionRemainingDeleteriousM2='0.124789' fractionRemainingDeleteriousM3='0.0504259' fractionRemainingImRespM1='0.0455545' fractionRemainingImRespM2='0.00609565' fractionRemainingImRespM3='0.00118499' rho='0.154421' rho_m='0.337722' spVLminM1='6.41783' spVLminM2='41.3701' spVLminM3='267.831' spVLtavM1='6.58288' spVLtavM2='43.4653' spVLtavM3='287.852' > </stable_dist_sample ><stable_dist_sample LAMBDA1='1' LAMBDA2='0.1' LAMBDA3='0.5' NONEPITOPE_M='0' PEPTIDES_N='300' PESC='35.9381' PHI='0.07' PREV='12.5783' R0='1.5784' R2='0.00556714' R2_m='0.0212374' SIGMA='0.2' VLMAX='8' eAcuteM1='15.056' eAcuteM2='252.938' eInfectM1='0.856' eInfectM2='1.688' efAcuteDOT='11.253' efInfectDOT='13.877' escAcutePhaseBottomPercentile='5' escAcutePhaseMedian='14' escAcutePhaseTopPercentile='24' fAcuteM1='0.769' fAcuteM2='1.413' fInfectM1='15.837' fInfectM2='278.813' fractionRemainingDeleteriousM1='0.0499971' fractionRemainingDeleteriousM2='0.00640625' fractionRemainingDeleteriousM3='0.00108512' fractionRemainingImRespM1='0' fractionRemainingImRespM2='0' fractionRemainingImRespM3='0' rho='0.0699988' rho_m='0.152499' spVLminM1='6.89225' spVLminM2='47.6326' spVLminM3='330.082' spVLtavM1='6.91407' spVLtavM2='47.9304' spVLtavM3='333.138' > </stable_dist_sample ><stable_dist_sample LAMBDA1='1' LAMBDA2='0.1' LAMBDA3='0.5' NONEPITOPE_M='0' PEPTIDES_N='300' PESC='100' PHI='0.07' PREV='35' R0='1.61064' R2='0.0013163' R2_m='0.0057638' SIGMA='0.2' VLMAX='8' eAcuteM1='14.961' eAcuteM2='248.317' eInfectM1='0.832' eInfectM2='1.574' efAcuteDOT='0.047' efInfectDOT='12.686' escAcutePhaseBottomPercentile='5' escAcutePhaseMedian='14' escAcutePhaseTopPercentile='23' fAcuteM1='0.003' fAcuteM2='0.003' fInfectM1='14.908' fInfectM2='246.79' fractionRemainingDeleteriousM1='0.000190727' fractionRemainingDeleteriousM2='1.23166e-05' fractionRemainingDeleteriousM3='8.06522e-07' fractionRemainingImRespM1='0' fractionRemainingImRespM2='0' fractionRemainingImRespM3='0' rho='-0.0348037' rho_m='0.0805661' spVLminM1='6.95252' spVLminM2='48.4575' spVLminM3='338.568' spVLtavM1='6.95269' spVLtavM2='48.4599' spVLtavM3='338.592' > </stable_dist_sample ><stable_dist_sample LAMBDA1='1' LAMBDA2='0.1' LAMBDA3='0.5' NONEPITOPE_M='0' PEPTIDES_N='300' PESC='0.01' PHI='0.07' PREV='0.0035' R0='2.53362' R2='3.74357e-05' R2_m='0.849342' SIGMA='0.2' VLMAX='8.66667' eAcuteM1='1.242' eAcuteM2='2.718' eInfectM1='1.21' eInfectM2='2.606' efAcuteDOT='24.342' efInfectDOT='23.715' escAcutePhaseBottomPercentile='0' escAcutePhaseMedian='0' escAcutePhaseTopPercentile='1' fAcuteM1='20.527' fAcuteM2='423.451' fInfectM1='20.543' fInfectM2='424.089' fractionRemainingDeleteriousM1='0.999213' fractionRemainingDeleteriousM2='0.998466' fractionRemainingDeleteriousM3='0.997755' fractionRemainingImRespM1='0.99574' fractionRemainingImRespM2='0.993653' fractionRemainingImRespM3='0.991725' rho='0.0068146' rho_m='0.988932' spVLminM1='4.36364' spVLminM2='19.9048' spVLminM3='94.3466' spVLtavM1='4.3758' spVLtavM2='19.995' spVLtavM3='94.8764' > </stable_dist_sample ><stable_dist_sample LAMBDA1='1' LAMBDA2='0.1' LAMBDA3='0.5' NONEPITOPE_M='0' PEPTIDES_N='300' PESC='0.0278256' PHI='0.07' PREV='0.00973896' R0='2.52703' R2='0.00319742' R2_m='0.967713' SIGMA='0.2' VLMAX='8.66667' eAcuteM1='0.82' eAcuteM2='1.516' eInfectM1='0.719' eInfectM2='1.237' efAcuteDOT='11.308' efInfectDOT='9.933' escAcutePhaseBottomPercentile='0' escAcutePhaseMedian='0' escAcutePhaseTopPercentile='1' fAcuteM1='13.766' fAcuteM2='203.408' fInfectM1='13.803' fInfectM2='204.399' fractionRemainingDeleteriousM1='0.997249' fractionRemainingDeleteriousM2='0.994709' fractionRemainingDeleteriousM3='0.992364' fractionRemainingImRespM1='0.991368' fractionRemainingImRespM2='0.985286' fractionRemainingImRespM3='0.9797' rho='0.0630083' rho_m='1.00093' spVLminM1='4.73785' spVLminM2='23.4592' spVLminM3='120.505' spVLtavM1='4.76361' spVLtavM2='23.6584' spVLtavM3='121.743' > </stable_dist_sample ><stable_dist_sample LAMBDA1='1' LAMBDA2='0.1' LAMBDA3='0.5' NONEPITOPE_M='0' PEPTIDES_N='300' PESC='0.0774264' PHI='0.07' PREV='0.0270992' R0='2.31721' R2='0.00804343' R2_m='0.929038' SIGMA='0.2' VLMAX='8.66667' eAcuteM1='1.636' eAcuteM2='4.498' eInfectM1='1.385' eInfectM2='3.467' efAcuteDOT='41.321' efInfectDOT='35.189' escAcutePhaseBottomPercentile='0' escAcutePhaseMedian='0' escAcutePhaseTopPercentile='2' fAcuteM1='26.006' fAcuteM2='696.864' fInfectM1='26.185' fInfectM2='706.527' fractionRemainingDeleteriousM1='0.993282' fractionRemainingDeleteriousM2='0.986858' fractionRemainingDeleteriousM3='0.980713' fractionRemainingImRespM1='0.981751' fractionRemainingImRespM2='0.965633' fractionRemainingImRespM3='0.951207' rho='0.104522' rho_m='0.97531' spVLminM1='4.07333' spVLminM2='17.4929' spVLminM3='78.5986' spVLtavM1='4.17252' spVLtavM2='18.2006' spVLtavM3='82.5878' > </stable_dist_sample ><stable_dist_sample LAMBDA1='1' LAMBDA2='0.1' LAMBDA3='0.5' NONEPITOPE_M='0' PEPTIDES_N='300' PESC='0.215443' PHI='0.07' PREV='0.0754052' R0='2.35579' R2='0.0182397' R2_m='0.854495' SIGMA='0.2' VLMAX='8.66667' eAcuteM1='2.417' eAcuteM2='8.503' eInfectM1='1.744' eInfectM2='4.92' efAcuteDOT='75.019' efInfectDOT='55.122' escAcutePhaseBottomPercentile='0' escAcutePhaseMedian='0' escAcutePhaseTopPercentile='3' fAcuteM1='31.156' fAcuteM2='994.518' fInfectM1='31.758' fInfectM2='1032.45' fractionRemainingDeleteriousM1='0.980952' fractionRemainingDeleteriousM2='0.962889' fractionRemainingDeleteriousM3='0.945746' fractionRemainingImRespM1='0.947307' fractionRemainingImRespM2='0.904366' fractionRemainingImRespM3='0.866997' rho='0.146208' rho_m='0.96025' spVLminM1='3.77936' spVLminM2='15.1993' spVLminM3='64.3727' spVLtavM1='4.06678' spVLtavM2='17.1918' spVLtavM3='75.2849' > </stable_dist_sample ><stable_dist_sample LAMBDA1='1' LAMBDA2='0.1' LAMBDA3='0.5' NONEPITOPE_M='0' PEPTIDES_N='300' PESC='0.599484' PHI='0.07' PREV='0.209819' R0='2.55411' R2='0.017643' R2_m='0.666204' SIGMA='0.2' VLMAX='8.66667' eAcuteM1='3.501' eAcuteM2='16.075' eInfectM1='1.762' eInfectM2='4.998' efAcuteDOT='112.312' efInfectDOT='59.142' escAcutePhaseBottomPercentile='0' escAcutePhaseMedian='2' escAcutePhaseTopPercentile='5' fAcuteM1='32.239' fAcuteM2='1064.05' fInfectM1='33.823' fInfectM2='1169.21' fractionRemainingDeleteriousM1='0.953047' fractionRemainingDeleteriousM2='0.909706' fractionRemainingDeleteriousM3='0.869631' fractionRemainingImRespM1='0.868994' fractionRemainingImRespM2='0.765407' fractionRemainingImRespM3='0.681702' rho='0.142916' rho_m='0.836025' spVLminM1='3.84867' spVLminM2='15.6611' spVLminM3='66.7553' spVLtavM1='4.4353' spVLtavM2='20.1237' spVLtavM3='93.2338' > </stable_dist_sample ><stable_dist_sample LAMBDA1='1' LAMBDA2='0.1' LAMBDA3='0.5' NONEPITOPE_M='0' PEPTIDES_N='300' PESC='1.6681' PHI='0.07' PREV='0.583835' R0='2.32827' R2='0.0291053' R2_m='0.480901' SIGMA='0.2' VLMAX='8.66667' eAcuteM1='6.09' eAcuteM2='44.432' eInfectM1='1.548' eInfectM2='3.978' efAcuteDOT='162.204' efInfectDOT='47.258' escAcutePhaseBottomPercentile='1' escAcutePhaseMedian='4' escAcutePhaseTopPercentile='10' fAcuteM1='26.743' fAcuteM2='738.849' fInfectM1='30.717' fInfectM2='970.449' fractionRemainingDeleteriousM1='0.870811' fractionRemainingDeleteriousM2='0.76226' fractionRemainingDeleteriousM3='0.670552' fractionRemainingImRespM1='0.663926' fractionRemainingImRespM2='0.460726' fractionRemainingImRespM3='0.33119' rho='0.182292' rho_m='0.720427' spVLminM1='4.59816' spVLminM2='21.7771' spVLminM3='105.918' spVLtavM1='5.26315' spVLtavM2='27.9746' spVLtavM3='150.118' > </stable_dist_sample ><stable_dist_sample LAMBDA1='1' LAMBDA2='0.1' LAMBDA3='0.5' NONEPITOPE_M='0' PEPTIDES_N='300' PESC='4.64159' PHI='0.07' PREV='1.62456' R0='1.81519' R2='0.0678448' R2_m='0.268329' SIGMA='0.2' VLMAX='8.66667' eAcuteM1='10.582' eAcuteM2='128.32' eInfectM1='1.343' eInfectM2='3.329' efAcuteDOT='178.33' efInfectDOT='33.799' escAcutePhaseBottomPercentile='2' escAcutePhaseMedian='9' escAcutePhaseTopPercentile='17' fAcuteM1='16.982' fAcuteM2='306.85' fInfectM1='25.243' fInfectM2='666.563' fractionRemainingDeleteriousM1='0.673098' fractionRemainingDeleteriousM2='0.462218' fractionRemainingDeleteriousM3='0.323289' fractionRemainingImRespM1='0.315891' fractionRemainingImRespM2='0.11929' fractionRemainingImRespM3='0.0508226' rho='0.260267' rho_m='0.543668' spVLminM1='5.87659' spVLminM2='34.9561' spVLminM3='210.361' spVLtavM1='6.27674' spVLtavM2='39.6282' spVLtavM3='251.64' > </stable_dist_sample ><stable_dist_sample LAMBDA1='1' LAMBDA2='0.1' LAMBDA3='0.5' NONEPITOPE_M='0' PEPTIDES_N='300' PESC='12.9155' PHI='0.07' PREV='4.52042' R0='1.48313' R2='0.0405044' R2_m='0.108943' SIGMA='0.2' VLMAX='8.66667' eAcuteM1='14.444' eAcuteM2='232.126' eInfectM1='1.043' eInfectM2='2.255' efAcuteDOT='94.682' efInfectDOT='20.935' escAcutePhaseBottomPercentile='5' escAcutePhaseMedian='13' escAcutePhaseTopPercentile='22' fAcuteM1='6.583' fAcuteM2='51.619' fInfectM1='19.43' fInfectM2='410.708' fractionRemainingDeleteriousM1='0.338686' fractionRemainingDeleteriousM2='0.127849' fractionRemainingDeleteriousM3='0.0524834' fractionRemainingImRespM1='0.0469899' fractionRemainingImRespM2='0.00558906' fractionRemainingImRespM3='0.000843161' rho='0.198381' rho_m='0.325158' spVLminM1='7.05798' spVLminM2='50.0097' spVLminM3='355.712' spVLtavM1='7.17799' spVLtavM2='51.6748' spVLtavM3='373.098' > </stable_dist_sample ><stable_dist_sample LAMBDA1='1' LAMBDA2='0.1' LAMBDA3='0.5' NONEPITOPE_M='0' PEPTIDES_N='300' PESC='35.9381' PHI='0.07' PREV='12.5783' R0='1.45829' R2='0.00617026' R2_m='0.0213299' SIGMA='0.2' VLMAX='8.66667' eAcuteM1='15.136' eAcuteM2='252.888' eInfectM1='0.864' eInfectM2='1.678' efAcuteDOT='11.648' efInfectDOT='14.3' escAcutePhaseBottomPercentile='5' escAcutePhaseMedian='14' escAcutePhaseTopPercentile='24' fAcuteM1='0.765' fAcuteM2='1.371' fInfectM1='15.748' fInfectM2='277.398' fractionRemainingDeleteriousM1='0.0483207' fractionRemainingDeleteriousM2='0.00564823' fractionRemainingDeleteriousM3='0.000827436' fractionRemainingImRespM1='0.000130952' fractionRemainingImRespM2='9.21202e-06' fractionRemainingImRespM3='6.86683e-07' rho='0.0815052' rho_m='0.133634' spVLminM1='7.5532' spVLminM2='57.1721' spVLminM3='433.664' spVLtavM1='7.57086' spVLtavM2='57.4353' spVLtavM3='436.612' > </stable_dist_sample ><stable_dist_sample LAMBDA1='1' LAMBDA2='0.1' LAMBDA3='0.5' NONEPITOPE_M='0' PEPTIDES_N='300' PESC='100' PHI='0.07' PREV='35' R0='1.40765' R2='0.000428094' R2_m='5.70023e-05' SIGMA='0.2' VLMAX='8.66667' eAcuteM1='15.258' eAcuteM2='257.47' eInfectM1='0.79' eInfectM2='1.38' efAcuteDOT='0.067' efInfectDOT='12.324' escAcutePhaseBottomPercentile='5' escAcutePhaseMedian='15' escAcutePhaseTopPercentile='23' fAcuteM1='0.004' fAcuteM2='0.004' fInfectM1='14.948' fInfectM2='247.404' fractionRemainingDeleteriousM1='0.000351582' fractionRemainingDeleteriousM2='3.68061e-05' fractionRemainingDeleteriousM3='4.28647e-06' fractionRemainingImRespM1='0' fractionRemainingImRespM2='0' fractionRemainingImRespM3='0' rho='0.0201876' rho_m='0.00783862' spVLminM1='7.59833' spVLminM2='57.8555' spVLminM3='441.448' spVLtavM1='7.59847' spVLtavM2='57.8576' spVLtavM3='441.471' > </stable_dist_sample ><stable_dist_sample LAMBDA1='1' LAMBDA2='0.1' LAMBDA3='0.5' NONEPITOPE_M='0' PEPTIDES_N='300' PESC='0.01' PHI='0.07' PREV='0.0035' R0='2.64762' R2='0.00071625' R2_m='0.908489' SIGMA='0.2' VLMAX='9.33333' eAcuteM1='0.983' eAcuteM2='1.869' eInfectM1='0.943' eInfectM2='1.745' efAcuteDOT='16.099' efInfectDOT='15.426' escAcutePhaseBottomPercentile='0' escAcutePhaseMedian='0' escAcutePhaseTopPercentile='1' fAcuteM1='17.111' fAcuteM2='294.625' fInfectM1='17.127' fInfectM2='295.145' fractionRemainingDeleteriousM1='0.99904' fractionRemainingDeleteriousM2='0.998138' fractionRemainingDeleteriousM3='0.99729' fractionRemainingImRespM1='0.997046' fractionRemainingImRespM2='0.994357' fractionRemainingImRespM3='0.991905' rho='0.0278654' rho_m='1.02797' spVLminM1='5.22835' spVLminM2='28.2561' spVLminM3='157.303' spVLtavM1='5.2359' spVLtavM2='28.3237' spVLtavM3='157.777' > </stable_dist_sample ><stable_dist_sample LAMBDA1='1' LAMBDA2='0.1' LAMBDA3='0.5' NONEPITOPE_M='0' PEPTIDES_N='300' PESC='0.0278256' PHI='0.07' PREV='0.00973896' R0='2.36209' R2='0.00314681' R2_m='0.961668' SIGMA='0.2' VLMAX='9.33333' eAcuteM1='2.004' eAcuteM2='6.086' eInfectM1='1.917' eInfectM2='5.661' efAcuteDOT='70.127' efInfectDOT='67.292' escAcutePhaseBottomPercentile='0' escAcutePhaseMedian='0' escAcutePhaseTopPercentile='1' fAcuteM1='35.581' fAcuteM2='1280.56' fInfectM1='35.677' fInfectM2='1287.36' fractionRemainingDeleteriousM1='0.9973' fractionRemainingDeleteriousM2='0.994685' fractionRemainingDeleteriousM3='0.992152' fractionRemainingImRespM1='0.993551' fractionRemainingImRespM2='0.987711' fractionRemainingImRespM3='0.982411' rho='0.0665412' rho_m='0.993189' spVLminM1='4.03178' spVLminM2='17.0648' spVLminM3='75.3072' spVLtavM1='4.07741' spVLtavM2='17.3852' spVLtavM3='77.0914' > </stable_dist_sample ><stable_dist_sample LAMBDA1='1' LAMBDA2='0.1' LAMBDA3='0.5' NONEPITOPE_M='0' PEPTIDES_N='300' PESC='0.0774264' PHI='0.07' PREV='0.0270992' R0='2.40436' R2='0.00127118' R2_m='0.912519' SIGMA='0.2' VLMAX='9.33333' eAcuteM1='1.975' eAcuteM2='5.939' eInfectM1='1.727' eInfectM2='4.803' efAcuteDOT='62.091' efInfectDOT='54.506' escAcutePhaseBottomPercentile='0' escAcutePhaseMedian='0' escAcutePhaseTopPercentile='1' fAcuteM1='32.102' fAcuteM2='1047.63' fInfectM1='32.33' fInfectM2='1062.2' fractionRemainingDeleteriousM1='0.992878' fractionRemainingDeleteriousM2='0.986018' fractionRemainingDeleteriousM3='0.97941' fractionRemainingImRespM1='0.980568' fractionRemainingImRespM2='0.9634' fractionRemainingImRespM3='0.948086' rho='0.0404394' rho_m='0.973617' spVLminM1='4.30854' spVLminM2='19.4544' spVLminM3='91.377' spVLtavM1='4.406' spVLtavM2='20.186' spVLtavM3='95.707' > </stable_dist_sample ><stable_dist_sample LAMBDA1='1' LAMBDA2='0.1' LAMBDA3='0.5' NONEPITOPE_M='0' PEPTIDES_N='300' PESC='0.215443' PHI='0.07' PREV='0.0754052' R0='2.50327' R2='0.0177743' R2_m='0.871119' SIGMA='0.2' VLMAX='9.33333' eAcuteM1='2.484' eAcuteM2='9.042' eInfectM1='1.793' eInfectM2='5.229' efAcuteDOT='84.183' efInfectDOT='61.828' escAcutePhaseBottomPercentile='0' escAcutePhaseMedian='1' escAcutePhaseTopPercentile='3' fAcuteM1='33.942' fAcuteM2='1177.62' fInfectM1='34.58' fInfectM2='1221.46' fractionRemainingDeleteriousM1='0.981512' fractionRemainingDeleteriousM2='0.963917' fractionRemainingDeleteriousM3='0.947159' fractionRemainingImRespM1='0.946053' fractionRemainingImRespM2='0.900169' fractionRemainingImRespM3='0.860103' rho='0.145548' rho_m='0.962263' spVLminM1='4.29911' spVLminM2='19.4133' spVLminM3='91.4275' spVLtavM1='4.52183' spVLtavM2='21.142' spVLtavM3='101.941' > </stable_dist_sample ><stable_dist_sample LAMBDA1='1' LAMBDA2='0.1' LAMBDA3='0.5' NONEPITOPE_M='0' PEPTIDES_N='300' PESC='0.599484' PHI='0.07' PREV='0.209819' R0='2.46315' R2='0.0177756' R2_m='0.719172' SIGMA='0.2' VLMAX='9.33333' eAcuteM1='3.619' eAcuteM2='17.083' eInfectM1='1.849' eInfectM2='5.391' efAcuteDOT='121.281' efInfectDOT='65.1' escAcutePhaseBottomPercentile='0' escAcutePhaseMedian='2' escAcutePhaseTopPercentile='5' fAcuteM1='33.675' fAcuteM2='1161.1' fInfectM1='35.462' fInfectM2='1285.08' fractionRemainingDeleteriousM1='0.949412' fractionRemainingDeleteriousM2='0.90273' fractionRemainingDeleteriousM3='0.859586' fractionRemainingImRespM1='0.864805' fractionRemainingImRespM2='0.761587' fractionRemainingImRespM3='0.678478' rho='0.140971' rho_m='0.861932' spVLminM1='4.36355' spVLminM2='19.9053' spVLminM3='94.4235' spVLtavM1='4.83525' spVLtavM2='23.8469' spVLtavM3='119.911' > </stable_dist_sample ><stable_dist_sample LAMBDA1='1' LAMBDA2='0.1' LAMBDA3='0.5' NONEPITOPE_M='0' PEPTIDES_N='300' PESC='1.6681' PHI='0.07' PREV='0.583835' R0='2.14265' R2='0.0456526' R2_m='0.56676' SIGMA='0.2' VLMAX='9.33333' eAcuteM1='5.93' eAcuteM2='42.998' eInfectM1='1.616' eInfectM2='4.422' efAcuteDOT='159.816' efInfectDOT='50.025' escAcutePhaseBottomPercentile='1' escAcutePhaseMedian='4' escAcutePhaseTopPercentile='9' fAcuteM1='27.131' fAcuteM2='759.821' fInfectM1='31.317' fInfectM2='1006.78' fractionRemainingDeleteriousM1='0.866049' fractionRemainingDeleteriousM2='0.753823' fractionRemainingDeleteriousM3='0.659259' fractionRemainingImRespM1='0.670433' fractionRemainingImRespM2='0.470727' fractionRemainingImRespM3='0.342682' rho='0.237104' rho_m='0.765204' spVLminM1='5.24806' spVLminM2='28.2123' spVLminM3='155.016' spVLtavM1='5.73849' spVLtavM2='33.2652' spVLtavM3='194.736' > </stable_dist_sample ><stable_dist_sample LAMBDA1='1' LAMBDA2='0.1' LAMBDA3='0.5' NONEPITOPE_M='0' PEPTIDES_N='300' PESC='4.64159' PHI='0.07' PREV='1.62456' R0='1.62242' R2='0.0791296' R2_m='0.415948' SIGMA='0.2' VLMAX='9.33333' eAcuteM1='10.478' eAcuteM2='125.022' eInfectM1='1.282' eInfectM2='3.104' efAcuteDOT='177.995' efInfectDOT='32.866' escAcutePhaseBottomPercentile='3' escAcutePhaseMedian='9' escAcutePhaseTopPercentile='16' fAcuteM1='16.935' fAcuteM2='310.545' fInfectM1='25.089' fInfectM2='667.239' fractionRemainingDeleteriousM1='0.673988' fractionRemainingDeleteriousM2='0.463455' fractionRemainingDeleteriousM3='0.324728' fractionRemainingImRespM1='0.326467' fractionRemainingImRespM2='0.125831' fractionRemainingImRespM3='0.0545578' rho='0.288911' rho_m='0.637825' spVLminM1='6.52482' spVLminM2='43.0072' spVLminM3='286.254' spVLtavM1='6.81574' spVLtavM2='46.7104' spVLtavM3='321.874' > </stable_dist_sample ><stable_dist_sample LAMBDA1='1' LAMBDA2='0.1' LAMBDA3='0.5' NONEPITOPE_M='0' PEPTIDES_N='300' PESC='12.9155' PHI='0.07' PREV='4.52042' R0='1.37497' R2='0.0578061' R2_m='0.121332' SIGMA='0.2' VLMAX='9.33333' eAcuteM1='14.042' eAcuteM2='220.552' eInfectM1='0.956' eInfectM2='1.948' efAcuteDOT='90.689' efInfectDOT='19.243' escAcutePhaseBottomPercentile='4' escAcutePhaseMedian='13' escAcutePhaseTopPercentile='23' fAcuteM1='6.508' fAcuteM2='50.45' fInfectM1='19.307' fInfectM2='407.423' fractionRemainingDeleteriousM1='0.33667' fractionRemainingDeleteriousM2='0.126594' fractionRemainingDeleteriousM3='0.0516491' fractionRemainingImRespM1='0.0454931' fractionRemainingImRespM2='0.00559058' fractionRemainingImRespM3='0.000889025' rho='0.236777' rho_m='0.343932' spVLminM1='7.77043' spVLminM2='60.5646' spVLminM3='473.484' spVLtavM1='7.85367' spVLtavM2='61.8353' spVLtavM3='488.071' > </stable_dist_sample ><stable_dist_sample LAMBDA1='1' LAMBDA2='0.1' LAMBDA3='0.5' NONEPITOPE_M='0' PEPTIDES_N='300' PESC='35.9381' PHI='0.07' PREV='12.5783' R0='1.41103' R2='0.00183296' R2_m='0.0336489' SIGMA='0.2' VLMAX='9.33333' eAcuteM1='15.004' eAcuteM2='249.588' eInfectM1='0.82' eInfectM2='1.658' efAcuteDOT='11.992' efInfectDOT='14.006' escAcutePhaseBottomPercentile='5' escAcutePhaseMedian='14' escAcutePhaseTopPercentile='23' fAcuteM1='0.788' fAcuteM2='1.452' fInfectM1='16.069' fInfectM2='288.723' fractionRemainingDeleteriousM1='0.0501895' fractionRemainingDeleteriousM2='0.00632268' fractionRemainingDeleteriousM3='0.0011055' fractionRemainingImRespM1='0.000371861' fractionRemainingImRespM2='2.99765e-05' fractionRemainingImRespM3='2.563e-06' rho='0.0429677' rho_m='0.180357' spVLminM1='8.22689' spVLminM2='67.8075' spVLminM3='559.914' spVLtavM1='8.2391' spVLtavM2='68.0048' spVLtavM3='562.309' > </stable_dist_sample ><stable_dist_sample LAMBDA1='1' LAMBDA2='0.1' LAMBDA3='0.5' NONEPITOPE_M='0' PEPTIDES_N='300' PESC='100' PHI='0.07' PREV='35' R0='1.3486' R2='0.00677747' R2_m='0.00598516' SIGMA='0.2' VLMAX='9.33333' eAcuteM1='15.068' eAcuteM2='251.614' eInfectM1='0.772' eInfectM2='1.364' efAcuteDOT='0.066' efInfectDOT='11.839' escAcutePhaseBottomPercentile='5' escAcutePhaseMedian='14' escAcutePhaseTopPercentile='24' fAcuteM1='0.004' fAcuteM2='0.004' fInfectM1='14.885' fInfectM2='244.985' fractionRemainingDeleteriousM1='0.00029329' fractionRemainingDeleteriousM2='2.25785e-05' fractionRemainingDeleteriousM3='1.80243e-06' fractionRemainingImRespM1='0' fractionRemainingImRespM2='0' fractionRemainingImRespM3='0' rho='0.0808597' rho_m='0.0838032' spVLminM1='8.27829' spVLminM2='68.6506' spVLminM3='570.302' spVLtavM1='8.27849' spVLtavM2='68.6539' spVLtavM3='570.343' > </stable_dist_sample ><stable_dist_sample LAMBDA1='1' LAMBDA2='0.1' LAMBDA3='0.5' NONEPITOPE_M='0' PEPTIDES_N='300' PESC='0.01' PHI='0.07' PREV='0.0035' R0='2.44367' R2='0.000124671' R2_m='0.953823' SIGMA='0.2' VLMAX='10' eAcuteM1='1.883' eAcuteM2='5.379' eInfectM1='1.849' eInfectM2='5.215' efAcuteDOT='65.821' efInfectDOT='64.68' escAcutePhaseBottomPercentile='0' escAcutePhaseMedian='0' escAcutePhaseTopPercentile='1' fAcuteM1='35.922' fAcuteM2='1295.18' fInfectM1='35.957' fInfectM2='1297.64' fractionRemainingDeleteriousM1='0.999018' fractionRemainingDeleteriousM2='0.998063' fractionRemainingDeleteriousM3='0.997136' fractionRemainingImRespM1='0.995223' fractionRemainingImRespM2='0.992702' fractionRemainingImRespM3='0.990411' rho='-0.0127024' rho_m='0.991595' spVLminM1='4.79405' spVLminM2='23.7931' spVLminM3='121.806' spVLtavM1='4.80419' spVLtavM2='23.8795' spVLtavM3='122.376' > </stable_dist_sample ><stable_dist_sample LAMBDA1='1' LAMBDA2='0.1' LAMBDA3='0.5' NONEPITOPE_M='0' PEPTIDES_N='300' PESC='0.0278256' PHI='0.07' PREV='0.00973896' R0='2.47356' R2='0.000215431' R2_m='0.937043' SIGMA='0.2' VLMAX='10' eAcuteM1='2.059' eAcuteM2='6.323' eInfectM1='1.995' eInfectM2='6.005' efAcuteDOT='76.37' efInfectDOT='74.171' escAcutePhaseBottomPercentile='0' escAcutePhaseMedian='0' escAcutePhaseTopPercentile='1' fAcuteM1='37.951' fAcuteM2='1447.85' fInfectM1='38.058' fInfectM2='1455.94' fractionRemainingDeleteriousM1='0.997193' fractionRemainingDeleteriousM2='0.994462' fractionRemainingDeleteriousM3='0.991806' fractionRemainingImRespM1='0.994459' fractionRemainingImRespM2='0.990281' fractionRemainingImRespM3='0.986434' rho='0.0161368' rho_m='0.987002' spVLminM1='4.6429' spVLminM2='22.3956' spVLminM3='111.709' spVLtavM1='4.66874' spVLtavM2='22.6042' spVLtavM3='113.026' > </stable_dist_sample ><stable_dist_sample LAMBDA1='1' LAMBDA2='0.1' LAMBDA3='0.5' NONEPITOPE_M='0' PEPTIDES_N='300' PESC='0.0774264' PHI='0.07' PREV='0.0270992' R0='2.45336' R2='0.00613149' R2_m='0.936489' SIGMA='0.2' VLMAX='10' eAcuteM1='2.207' eAcuteM2='7.543' eInfectM1='1.971' eInfectM2='6.233' efAcuteDOT='83.546' efInfectDOT='75.023' escAcutePhaseBottomPercentile='0' escAcutePhaseMedian='0' escAcutePhaseTopPercentile='2' fAcuteM1='38.263' fAcuteM2='1484.75' fInfectM1='38.524' fInfectM2='1505.04' fractionRemainingDeleteriousM1='0.99329' fractionRemainingDeleteriousM2='0.986801' fractionRemainingDeleteriousM3='0.980526' fractionRemainingImRespM1='0.979619' fractionRemainingImRespM2='0.963347' fractionRemainingImRespM3='0.948854' rho='0.085797' rho_m='0.988863' spVLminM1='4.6607' spVLminM2='22.6814' spVLminM3='114.665' spVLtavM1='4.73836' spVLtavM2='23.3034' spVLtavM3='118.576' > </stable_dist_sample ><stable_dist_sample LAMBDA1='1' LAMBDA2='0.1' LAMBDA3='0.5' NONEPITOPE_M='0' PEPTIDES_N='300' PESC='0.215443' PHI='0.07' PREV='0.0754052' R0='2.38761' R2='0.00751892' R2_m='0.860178' SIGMA='0.2' VLMAX='10' eAcuteM1='2.661' eAcuteM2='10.071' eInfectM1='2.03' eInfectM2='6.25' efAcuteDOT='103.01' efInfectDOT='79.766' escAcutePhaseBottomPercentile='0' escAcutePhaseMedian='0' escAcutePhaseTopPercentile='3' fAcuteM1='39.192' fAcuteM2='1560.5' fInfectM1='39.905' fInfectM2='1616.95' fractionRemainingDeleteriousM1='0.982104' fractionRemainingDeleteriousM2='0.965006' fractionRemainingDeleteriousM3='0.948664' fractionRemainingImRespM1='0.949813' fractionRemainingImRespM2='0.908092' fractionRemainingImRespM3='0.871761' rho='0.0971965' rho_m='0.938299' spVLminM1='4.59089' spVLminM2='21.9454' spVLminM3='108.695' spVLtavM1='4.79617' spVLtavM2='23.6531' spVLtavM3='119.739' > </stable_dist_sample ><stable_dist_sample LAMBDA1='1' LAMBDA2='0.1' LAMBDA3='0.5' NONEPITOPE_M='0' PEPTIDES_N='300' PESC='0.599484' PHI='0.07' PREV='0.209819' R0='2.34015' R2='0.0198295' R2_m='0.758334' SIGMA='0.2' VLMAX='10' eAcuteM1='3.673' eAcuteM2='17.875' eInfectM1='1.997' eInfectM2='6.127' efAcuteDOT='130.583' efInfectDOT='74.229' escAcutePhaseBottomPercentile='0' escAcutePhaseMedian='2' escAcutePhaseTopPercentile='4' fAcuteM1='35.826' fAcuteM2='1309.84' fInfectM1='37.647' fInfectM2='1443.68' fractionRemainingDeleteriousM1='0.951384' fractionRemainingDeleteriousM2='0.906462' fractionRemainingDeleteriousM3='0.86489' fractionRemainingImRespM1='0.871745' fractionRemainingImRespM2='0.770419' fractionRemainingImRespM3='0.688644' rho='0.151626' rho_m='0.881233' spVLminM1='4.95467' spVLminM2='25.3612' spVLminM3='133.626' spVLtavM1='5.3179' spVLtavM2='28.7619' spVLtavM3='158.101' > </stable_dist_sample ><stable_dist_sample LAMBDA1='1' LAMBDA2='0.1' LAMBDA3='0.5' NONEPITOPE_M='0' PEPTIDES_N='300' PESC='1.6681' PHI='0.07' PREV='0.583835' R0='1.88819' R2='0.0344294' R2_m='0.615051' SIGMA='0.2' VLMAX='10' eAcuteM1='5.958' eAcuteM2='43.388' eInfectM1='1.713' eInfectM2='4.721' efAcuteDOT='175.844' efInfectDOT='57.905' escAcutePhaseBottomPercentile='0' escAcutePhaseMedian='4' escAcutePhaseTopPercentile='9' fAcuteM1='29.722' fAcuteM2='910.922' fInfectM1='34.119' fInfectM2='1196.02' fractionRemainingDeleteriousM1='0.8715' fractionRemainingDeleteriousM2='0.763049' fractionRemainingDeleteriousM3='0.671086' fractionRemainingImRespM1='0.674067' fractionRemainingImRespM2='0.476275' fractionRemainingImRespM3='0.349394' rho='0.192185' rho_m='0.758767' spVLminM1='5.764' spVLminM2='33.9033' spVLminM3='203.222' spVLtavM1='6.14837' spVLtavM2='38.1774' spVLtavM3='239.4' > </stable_dist_sample ><stable_dist_sample LAMBDA1='1' LAMBDA2='0.1' LAMBDA3='0.5' NONEPITOPE_M='0' PEPTIDES_N='300' PESC='4.64159' PHI='0.07' PREV='1.62456' R0='1.49162' R2='0.0517903' R2_m='0.379909' SIGMA='0.2' VLMAX='10' eAcuteM1='10.441' eAcuteM2='123.801' eInfectM1='1.371' eInfectM2='3.323' efAcuteDOT='186.516' efInfectDOT='36.792' escAcutePhaseBottomPercentile='3' escAcutePhaseMedian='9' escAcutePhaseTopPercentile='16' fAcuteM1='17.985' fAcuteM2='346.559' fInfectM1='26.643' fInfectM2='747.603' fractionRemainingDeleteriousM1='0.674983' fractionRemainingDeleteriousM2='0.464751' fractionRemainingDeleteriousM3='0.326027' fractionRemainingImRespM1='0.334698' fractionRemainingImRespM2='0.130167' fractionRemainingImRespM3='0.0557084' rho='0.230577' rho_m='0.589063' spVLminM1='7.09478' spVLminM2='50.7448' spVLminM3='365.838' spVLtavM1='7.30076' spVLtavM2='53.5859' spVLtavM3='395.406' > </stable_dist_sample ><stable_dist_sample LAMBDA1='1' LAMBDA2='0.1' LAMBDA3='0.5' NONEPITOPE_M='0' PEPTIDES_N='300' PESC='12.9155' PHI='0.07' PREV='4.52042' R0='1.35458' R2='0.0595224' R2_m='0.0963275' SIGMA='0.2' VLMAX='10' eAcuteM1='14.203' eAcuteM2='223.989' eInfectM1='0.963' eInfectM2='2.049' efAcuteDOT='90.235' efInfectDOT='18.963' escAcutePhaseBottomPercentile='4' escAcutePhaseMedian='13' escAcutePhaseTopPercentile='22' fAcuteM1='6.426' fAcuteM2='48.796' fInfectM1='19.056' fInfectM2='393.874' fractionRemainingDeleteriousM1='0.337109' fractionRemainingDeleteriousM2='0.127234' fractionRemainingDeleteriousM3='0.0527252' fractionRemainingImRespM1='0.0459243' fractionRemainingImRespM2='0.00569079' fractionRemainingImRespM3='0.000915708' rho='0.250522' rho_m='0.326597' spVLminM1='8.42497' spVLminM2='71.1614' spVLminM3='602.58' spVLtavM1='8.48097' spVLtavM2='72.0848' spVLtavM3='614.028' > </stable_dist_sample ><stable_dist_sample LAMBDA1='1' LAMBDA2='0.1' LAMBDA3='0.5' NONEPITOPE_M='0' PEPTIDES_N='300' PESC='35.9381' PHI='0.07' PREV='12.5783' R0='1.35511' R2='4.1718e-05' R2_m='0.0306168' SIGMA='0.2' VLMAX='10' eAcuteM1='15.297' eAcuteM2='259.107' eInfectM1='0.819' eInfectM2='1.553' efAcuteDOT='11.708' efInfectDOT='13.583' escAcutePhaseBottomPercentile='5' escAcutePhaseMedian='15' escAcutePhaseTopPercentile='24' fAcuteM1='0.777' fAcuteM2='1.407' fInfectM1='15.876' fInfectM2='278.578' fractionRemainingDeleteriousM1='0.0490221' fractionRemainingDeleteriousM2='0.00587854' fractionRemainingDeleteriousM3='0.000922917' fractionRemainingImRespM1='0.000220464' fractionRemainingImRespM2='1.69517e-05' fractionRemainingImRespM3='1.35227e-06' rho='0.00650138' rho_m='0.183243' spVLminM1='8.87422' spVLminM2='78.8771' spVLminM3='702.201' spVLtavM1='8.88221' spVLtavM2='79.0174' spVLtavM3='704.054' > </stable_dist_sample ><stable_dist_sample LAMBDA1='1' LAMBDA2='0.1' LAMBDA3='0.5' NONEPITOPE_M='0' PEPTIDES_N='300' PESC='100' PHI='0.07' PREV='35' R0='1.28285' R2='6.79491e-05' R2_m='1.99436e-05' SIGMA='0.2' VLMAX='10' eAcuteM1='15.118' eAcuteM2='253.808' eInfectM1='0.801' eInfectM2='1.473' efAcuteDOT='0.043' efInfectDOT='12.527' escAcutePhaseBottomPercentile='5' escAcutePhaseMedian='14' escAcutePhaseTopPercentile='24' fAcuteM1='0.004' fAcuteM2='0.004' fInfectM1='15.065' fInfectM2='249.793' fractionRemainingDeleteriousM1='0.000229789' fractionRemainingDeleteriousM2='1.38402e-05' fractionRemainingDeleteriousM3='8.62919e-07' fractionRemainingImRespM1='0' fractionRemainingImRespM2='0' fractionRemainingImRespM3='0' rho='-0.00803257' rho_m='0.00489831' spVLminM1='8.94146' spVLminM2='80.0733' spVLminM3='718.18' spVLtavM1='8.94159' spVLtavM2='80.0757' spVLtavM3='718.213' > </stable_dist_sample ></parameter_sweep_NGM >
