# Supplementary material for: Immuno-epidemiological Modeling of HIV-1 Predicts High Heritability of the Set-Point Virus Load, while Selection for CTL Escape Dominates Virulence Evolution
Source: PLoS Comput Biol. 2014 Dec 18;10(12):e1003899. doi: 10.1371/journal.pcbi.1003899 (PMC4270429; doi:10.1371/journal.pcbi.1003899)
Supplement: S1 File — The source code for the simulations. Information about compiling the code and running the simulation can be found in the README file. (GZ) [file pcbi.1003899.s001.gz › hiv-model/src/poplevel_events.hpp]

/*
 * poplevel_events.hpp
 *
 *  Created on: Oct 26, 2012
 *      Author: chris
 */

#ifndef POPLEVEL_EVENTS_HPP_
#define POPLEVEL_EVENTS_HPP_

#include <iostream>
#include "event_class.hpp"
#include "state_class.hpp"
#include "ext_double_class.hpp"
#include "host_class.hpp"
#include "poplevel_state_class.hpp"
#include "parameters.hpp"

#define DENSITY_DEPENDENT_TRANSMISSION


class transmission_event: public event {
public:
	transmission_event(host* , parstruct* );
	std::list<event*> modifyState(state* );
	ext_double calcEWT(state* );
	void updateLoad(ext_double , state* );
private:
	parstruct* allPars;
};


class death_event: public event {
public:
	death_event(host* , parstruct* );
	std::list<event*> modifyState(state* );
	ext_double calcEWT(state* );
	void updateLoad(ext_double , state* );
private:
};

class birth_event: public event {
public:
	birth_event();
	std::list<event*> modifyState(state* );
	ext_double calcEWT(state* );
	void updateLoad(ext_double , state* );
private:
};

class natural_death_event: public event {
public:
	natural_death_event();
	std::list<event*> modifyState(state* );
	ext_double calcEWT(state* );
	void updateLoad(ext_double , state* );
private:
};

#endif /* POPLEVEL_EVENTS_HPP_ */
