# Supplementary material for: Immuno-epidemiological Modeling of HIV-1 Predicts High Heritability of the Set-Point Virus Load, while Selection for CTL Escape Dominates Virulence Evolution
Source: PLoS Comput Biol. 2014 Dec 18;10(12):e1003899. doi: 10.1371/journal.pcbi.1003899 (PMC4270429; doi:10.1371/journal.pcbi.1003899)
Supplement: S1 File — The source code for the simulations. Information about compiling the code and running the simulation can be found in the README file. (GZ) [file pcbi.1003899.s001.gz › hiv-model/src/hostlevel_events.hpp]

/*
 * hostlevel_events.hpp
 *
 *  Created on: Oct 26, 2012
 *      Author: chris
 */

#ifndef HOSTLEVEL_EVENTS_HPP_
#define HOSTLEVEL_EVENTS_HPP_

#include "event_class.hpp"
#include "state_class.hpp"
#include "ext_double_class.hpp"
#include "RngClass.hpp"
#include "pathogen_class.hpp"
#include "phase_class.hpp"
#include "withinhost_state_class.hpp"
#include "frasers_rates.hpp"
#include "parameters.hpp"


class phasechange_event: public event {
public:
	phasechange_event(phase* , parstruct* ); // complete
	std::list<event*> modifyState(state* ); // complete
	ext_double calcEWT(state* ); // complete TODO make more efficient (delta)
	void updateLoad(ext_double , state* ); // complete TODO make more efficient
protected:
	parstruct* allPars;
};


class escmutation_event: public event {
public:
	escmutation_event(pathogen* );
	std::list<event*> modifyState(state* );
	ext_double calcEWT(state* );
	void updateLoad(ext_double , state* );
protected:
};


class revmutation_event: public event {
public:
	revmutation_event(pathogen* );
	std::list<event*> modifyState(state* );
	ext_double calcEWT(state* );
	void updateLoad(ext_double , state* );
protected:
};

#endif /* HOSTLEVEL_EVENTS_HPP_ */
