# Supplementary material for: Immuno-epidemiological Modeling of HIV-1 Predicts High Heritability of the Set-Point Virus Load, while Selection for CTL Escape Dominates Virulence Evolution
Source: PLoS Comput Biol. 2014 Dec 18;10(12):e1003899. doi: 10.1371/journal.pcbi.1003899 (PMC4270429; doi:10.1371/journal.pcbi.1003899)
Supplement: S1 File — The source code for the simulations. Information about compiling the code and running the simulation can be found in the README file. (GZ) [file pcbi.1003899.s001.gz › hiv-model/src/history_class.hpp]

/*
 * history_class.hpp
 *
 *  Created on: Oct 26, 2012
 *      Author: chris
 */

#ifndef HISTORY_CLASS_HPP_
#define HISTORY_CLASS_HPP_

#include "statesummary_class.hpp"

class history {
public:
	history();
	virtual ~history();
	virtual void push_back(statesummary* )=0; // act as if it is a list...
	//virtual statesummary* getStatesummary(ext_double )=0; // only used for host anyway
protected:
	// anything here??
};


#endif /* HISTORY_CLASS_HPP_ */
