# Supplementary material for: Immuno-epidemiological Modeling of HIV-1 Predicts High Heritability of the Set-Point Virus Load, while Selection for CTL Escape Dominates Virulence Evolution
Source: PLoS Comput Biol. 2014 Dec 18;10(12):e1003899. doi: 10.1371/journal.pcbi.1003899 (PMC4270429; doi:10.1371/journal.pcbi.1003899)
Supplement: S1 File — The source code for the simulations. Information about compiling the code and running the simulation can be found in the README file. (GZ) [file pcbi.1003899.s001.gz › hiv-model/src/statesummary_class.cpp]

/*
 * statesummary_class.cpp
 *
 *  Created on: Oct 24, 2012
 *      Author: chris
 */

#include "statesummary_class.hpp"

statesummary::statesummary() {
	// anything??
}
statesummary::~statesummary() {
	// nothing?
}

ext_double statesummary::getTime() { return time; }
