# Supplementary material for: Immuno-epidemiological Modeling of HIV-1 Predicts High Heritability of the Set-Point Virus Load, while Selection for CTL Escape Dominates Virulence Evolution
Source: PLoS Comput Biol. 2014 Dec 18;10(12):e1003899. doi: 10.1371/journal.pcbi.1003899 (PMC4270429; doi:10.1371/journal.pcbi.1003899)
Supplement: S1 File — The source code for the simulations. Information about compiling the code and running the simulation can be found in the README file. (GZ) [file pcbi.1003899.s001.gz › hiv-model/data/epidemicsimulation.xml]

<epidemicsimulation POPSIZE='2000' VLMAX='6.64' SIGMA='0.2' PHI='0.07' LAMBDA1='3' LAMBDA2='0.3' LAMBDA3='1.5' PREV='0.35' PESC='1' initialNumberOfMutations='0' PEPTIDES_N='300' NONEPITOPE_M='0' MEAN_K='15' STANDARD_DEV_K='5' FLAT_TP='FALSE' > 
<sample time='0' prevalence='10' popsize='2000' spVLrec='NaN' spVLtrans='NaN' kRec='NaN' kTrans='NaN' numberOfMutationsRec='NaN' numberOfMutationsTrans='NaN' dRec='NaN' dTrans='NaN' running_R2NoMuts='NaN' running_R2SPVL='NaN' running_bottom_percentileNoMuts='NaN' running_bottom_percentileSPVL='NaN' running_incidence='NaN' running_interceptNoMuts='NaN' running_interceptSPVL='NaN' running_meanNoMuts='NaN' running_meanSPVL='NaN' running_medianNoMuts='NaN' running_medianSPVL='NaN' running_samplesize='NaN' running_slopeNoMuts='NaN' running_slopeSPVL='NaN' running_top_percentileNoMuts='NaN' running_top_percentileSPVL='NaN' running_varNoMuts='NaN' running_varSPVL='NaN' >
</sample>
<sample time='0.0502567' prevalence='12' popsize='1996' spVLrec='5.65571' spVLtrans='5.44785' kRec='8' kTrans='16' numberOfMutationsRec='5' numberOfMutationsTrans='0' dRec='0' dTrans='0' running_R2NoMuts='NaN' running_R2SPVL='NaN' running_bottom_percentileNoMuts='NaN' running_bottom_percentileSPVL='NaN' running_incidence='NaN' running_interceptNoMuts='NaN' running_interceptSPVL='NaN' running_meanNoMuts='NaN' running_meanSPVL='NaN' running_medianNoMuts='NaN' running_medianSPVL='NaN' running_samplesize='NaN' running_slopeNoMuts='NaN' running_slopeSPVL='NaN' running_top_percentileNoMuts='NaN' running_top_percentileSPVL='NaN' running_varNoMuts='NaN' running_varSPVL='NaN' >
<virusTrans><virus e='0' f='0' d='0' SpVL='3.44' ImResp='16' /> </virusTrans>
<virusRec><virus e='0' f='5' d='0' SpVL='4.69' ImResp='8' /> </virusRec>
</sample>
<sample time='0.0828936' prevalence='14' popsize='1997' spVLrec='4.6668' spVLtrans='5.37671' kRec='22' kTrans='10' numberOfMutationsRec='1' numberOfMutationsTrans='0' dRec='0' dTrans='0' running_R2NoMuts='NaN' running_R2SPVL='0.209827' running_bottom_percentileNoMuts='0' running_bottom_percentileSPVL='4.37363' running_incidence='4' running_interceptNoMuts='NaN' running_interceptSPVL='16.6971' running_meanNoMuts='0.875' running_meanSPVL='5.30741' running_medianNoMuts='0' running_medianSPVL='5.49422' running_samplesize='4' running_slopeNoMuts='NaN' running_slopeSPVL='-2.10382' running_top_percentileNoMuts='5' running_top_percentileSPVL='5.72218' running_varNoMuts='2.60938' running_varSPVL='0.225891' >
<virusTrans><virus e='0' f='0' d='0' SpVL='4.64' ImResp='10' /> </virusTrans>
<virusRec><virus e='0' f='1' d='0' SpVL='2.17' ImResp='22' /> </virusRec>
</sample>
<sample time='0.122853' prevalence='15' popsize='1995' spVLrec='4.41011' spVLtrans='4.4449' kRec='17' kTrans='26' numberOfMutationsRec='4' numberOfMutationsTrans='0' dRec='0' dTrans='0' running_R2NoMuts='NaN' running_R2SPVL='0.116184' running_bottom_percentileNoMuts='0' running_bottom_percentileSPVL='4.37363' running_incidence='5' running_interceptNoMuts='NaN' running_interceptSPVL='2.51428' running_meanNoMuts='1.1' running_meanSPVL='5.13143' running_medianNoMuts='0' running_medianSPVL='5.44785' running_samplesize='5' running_slopeNoMuts='NaN' running_slopeSPVL='0.462775' running_top_percentileNoMuts='5' running_top_percentileSPVL='5.72218' running_varNoMuts='3.09' running_varSPVL='0.304652' >
<virusTrans><virus e='0' f='0' d='0' SpVL='1.44' ImResp='26' /> </virusTrans>
<virusRec><virus e='0' f='4' d='0' SpVL='2.96' ImResp='17' /> </virusRec>
</sample>
<sample time='0.147076' prevalence='17' popsize='1995' spVLrec='5.25657' spVLtrans='4.68343' kRec='11' kTrans='18' numberOfMutationsRec='5' numberOfMutationsTrans='0' dRec='0' dTrans='0' running_R2NoMuts='NaN' running_R2SPVL='0.0180365' running_bottom_percentileNoMuts='0' running_bottom_percentileSPVL='4.37363' running_incidence='7' running_interceptNoMuts='NaN' running_interceptSPVL='4.1565' running_meanNoMuts='1.28571' running_meanSPVL='5.11386' running_medianNoMuts='0' running_medianSPVL='5.37671' running_samplesize='7' running_slopeNoMuts='NaN' running_slopeSPVL='0.156608' running_top_percentileNoMuts='5' running_top_percentileSPVL='5.72218' running_varNoMuts='3.4898' running_varSPVL='0.25639' >
<virusTrans><virus e='0' f='0' d='0' SpVL='3.04' ImResp='18' /> </virusTrans>
<virusRec><virus e='0' f='5' d='0' SpVL='4.09' ImResp='11' /> </virusRec>
</sample>
<sample time='0.153215' prevalence='19' popsize='1995' spVLrec='5.79542' spVLtrans='6.23' kRec='9' kTrans='4' numberOfMutationsRec='2' numberOfMutationsTrans='0' dRec='0' dTrans='0' running_R2NoMuts='0.295181' running_R2SPVL='0.157673' running_bottom_percentileNoMuts='0' running_bottom_percentileSPVL='4.37363' running_incidence='9' running_interceptNoMuts='2.5' running_interceptSPVL='2.86195' running_meanNoMuts='1.72222' running_meanSPVL='5.2509' running_medianNoMuts='1' running_medianSPVL='5.44785' running_samplesize='9' running_slopeNoMuts='0.7' running_slopeSPVL='0.413922' running_top_percentileNoMuts='6' running_top_percentileSPVL='6.23' running_varNoMuts='4.64506' running_varSPVL='0.292861' >
<virusTrans><virus e='0' f='0' d='0' SpVL='5.84' ImResp='4' /> </virusTrans>
<virusRec><virus e='1' f='1' d='0' SpVL='4.9' ImResp='8' /> </virusRec>
</sample>
<sample time='0.178865' prevalence='20' popsize='1995' spVLrec='4.69653' spVLtrans='4.68343' kRec='18' kTrans='18' numberOfMutationsRec='5' numberOfMutationsTrans='0' dRec='0' dTrans='0' running_R2NoMuts='0.228471' running_R2SPVL='0.200467' running_bottom_percentileNoMuts='0' running_bottom_percentileSPVL='4.37363' running_incidence='10' running_interceptNoMuts='2.77778' running_interceptSPVL='2.72291' running_meanNoMuts='1.8' running_meanSPVL='5.19481' running_medianNoMuts='1' running_medianSPVL='5.37671' running_samplesize='10' running_slopeNoMuts='0.644444' running_slopeSPVL='0.43805' running_top_percentileNoMuts='6' running_top_percentileSPVL='6.23' running_varNoMuts='4.86' running_varSPVL='0.291896' >
<virusTrans><virus e='0' f='0' d='0' SpVL='3.04' ImResp='18' /> </virusTrans>
<virusRec><virus e='1' f='4' d='0' SpVL='2.89' ImResp='17' /> </virusRec>
</sample>
<sample time='0.190644' prevalence='21' popsize='1997' spVLrec='5.42454' spVLtrans='5.2411' kRec='9' kTrans='13' numberOfMutationsRec='6' numberOfMutationsTrans='6' dRec='0' dTrans='0' running_R2NoMuts='0.346479' running_R2SPVL='0.181937' running_bottom_percentileNoMuts='0' running_bottom_percentileSPVL='4.37363' running_incidence='11' running_interceptNoMuts='2.78364' running_interceptSPVL='2.82308' running_meanNoMuts='2.18182' running_meanSPVL='5.20736' running_medianNoMuts='1' running_medianSPVL='5.37671' running_samplesize='11' running_slopeNoMuts='0.58' running_slopeSPVL='0.426162' running_top_percentileNoMuts='6' running_top_percentileSPVL='6.23' running_varNoMuts='5.87603' running_varSPVL='0.267699' >
<virusTrans><virus e='0' f='6' d='0' SpVL='3.62' ImResp='13' /> </virusTrans>
<virusRec><virus e='0' f='6' d='0' SpVL='4.42' ImResp='9' /> </virusRec>
</sample>
<sample time='0.207002' prevalence='22' popsize='1997' spVLrec='5.68177' spVLtrans='5.49422' kRec='8' kTrans='13' numberOfMutationsRec='7' numberOfMutationsTrans='0' dRec='0' dTrans='0' running_R2NoMuts='0.21327' running_R2SPVL='0.1878' running_bottom_percentileNoMuts='0' running_bottom_percentileSPVL='4.37363' running_incidence='12' running_interceptNoMuts='3.20458' running_interceptSPVL='2.71299' running_meanNoMuts='2.29167' running_meanSPVL='5.23908' running_medianNoMuts='1' running_medianSPVL='5.42454' running_samplesize='12' running_slopeNoMuts='0.504092' running_slopeSPVL='0.454864' running_top_percentileNoMuts='7' running_top_percentileSPVL='6.23' running_varNoMuts='6.53993' running_varSPVL='0.257191' >
<virusTrans><virus e='0' f='0' d='0' SpVL='4.04' ImResp='13' /> </virusTrans>
<virusRec><virus e='1' f='6' d='0' SpVL='4.75' ImResp='7' /> </virusRec>
</sample>
<sample time='0.21262' prevalence='23' popsize='1997' spVLrec='5.30989' spVLtrans='5.65571' kRec='13' kTrans='8' numberOfMutationsRec='5' numberOfMutationsTrans='5' dRec='0' dTrans='0' running_R2NoMuts='0.22801' running_R2SPVL='0.19446' running_bottom_percentileNoMuts='0' running_bottom_percentileSPVL='4.37363' running_incidence='13' running_interceptNoMuts='3.19954' running_interceptSPVL='2.70174' running_meanNoMuts='2.5' running_meanSPVL='5.25782' running_medianNoMuts='2' running_medianSPVL='5.42454' running_samplesize='13' running_slopeNoMuts='0.462877' running_slopeSPVL='0.457311' running_top_percentileNoMuts='7' running_top_percentileSPVL='6.23' running_varNoMuts='6.55769' running_varSPVL='0.243925' >
<virusTrans><virus e='0' f='5' d='0' SpVL='4.69' ImResp='8' /> </virusTrans>
<virusRec><virus e='0' f='5' d='0' SpVL='3.69' ImResp='13' /> </virusRec>
</sample>
<sample time='0.225445' prevalence='24' popsize='1997' spVLrec='4.28645' spVLtrans='5.44785' kRec='21' kTrans='16' numberOfMutationsRec='11' numberOfMutationsTrans='0' dRec='0' dTrans='0' running_R2NoMuts='0.067013' running_R2SPVL='0.142672' running_bottom_percentileNoMuts='0' running_bottom_percentileSPVL='4.28645' running_incidence='14' running_interceptNoMuts='3.90717' running_interceptSPVL='2.76973' running_meanNoMuts='2.71429' running_meanSPVL='5.22992' running_medianNoMuts='2' running_medianSPVL='5.42454' running_samplesize='14' running_slopeNoMuts='0.331224' running_slopeSPVL='0.432581' running_top_percentileNoMuts='11' running_top_percentileSPVL='6.23' running_varNoMuts='8.84694' running_varSPVL='0.260711' >
<virusTrans><virus e='0' f='0' d='0' SpVL='3.44' ImResp='16' /> </virusTrans>
<virusRec><virus e='1' f='10' d='0' SpVL='1.87' ImResp='20' /> </virusRec>
</sample>
<sample time='0.307015' prevalence='26' popsize='1996' spVLrec='4.52908' spVLtrans='4.69653' kRec='14' kTrans='18' numberOfMutationsRec='11' numberOfMutationsTrans='5' dRec='0' dTrans='0' running_R2NoMuts='0.131691' running_R2SPVL='0.189918' running_bottom_percentileNoMuts='0' running_bottom_percentileSPVL='4.28645' running_incidence='16' running_interceptNoMuts='4.27191' running_interceptSPVL='2.47472' running_meanNoMuts='3.125' running_meanSPVL='5.18444' running_medianNoMuts='2' running_medianSPVL='5.30989' running_samplesize='16' running_slopeNoMuts='0.507116' running_slopeSPVL='0.484207' running_top_percentileNoMuts='11' running_top_percentileSPVL='6.23' running_varNoMuts='10.9844' running_varSPVL='0.252154' >
<virusTrans><virus e='1' f='4' d='0' SpVL='2.89' ImResp='17' /> </virusTrans>
<virusRec><virus e='0' f='11' d='0' SpVL='3.07' ImResp='14' /> </virusRec>
</sample>
<sample time='0.334588' prevalence='27' popsize='2000' spVLrec='4.79496' spVLtrans='5.68177' kRec='20' kTrans='8' numberOfMutationsRec='9' numberOfMutationsTrans='7' dRec='0' dTrans='0' running_R2NoMuts='0.201899' running_R2SPVL='0.161611' running_bottom_percentileNoMuts='0' running_bottom_percentileSPVL='4.28645' running_incidence='17' running_interceptNoMuts='4.25' running_interceptSPVL='2.67549' running_meanNoMuts='3.41176' running_meanSPVL='5.18761' running_medianNoMuts='4' running_medianSPVL='5.30989' running_samplesize='17' running_slopeNoMuts='0.5625' running_slopeSPVL='0.441863' running_top_percentileNoMuts='11' running_top_percentileSPVL='6.23' running_varNoMuts='11.7128' running_varSPVL='0.249047' >
<virusTrans><virus e='1' f='6' d='0' SpVL='4.75' ImResp='7' /> </virusTrans>
<virusRec><virus e='0' f='9' d='0' SpVL='2.01' ImResp='20' /> </virusRec>
</sample>
<sample time='0.373176' prevalence='28' popsize='2002' spVLrec='5.33054' spVLtrans='5.42454' kRec='10' kTrans='9' numberOfMutationsRec='9' numberOfMutationsTrans='6' dRec='0' dTrans='0' running_R2NoMuts='0.251184' running_R2SPVL='0.163082' running_bottom_percentileNoMuts='0' running_bottom_percentileSPVL='4.28645' running_incidence='18' running_interceptNoMuts='4.24536' running_interceptSPVL='2.65825' running_meanNoMuts='3.63889' running_meanSPVL='5.19817' running_medianNoMuts='5' running_medianSPVL='5.33054' running_samplesize='18' running_slopeNoMuts='0.605396' running_slopeSPVL='0.447771' running_top_percentileNoMuts='11' running_top_percentileSPVL='6.23' running_varNoMuts='12.064' running_varSPVL='0.237227' >
<virusTrans><virus e='0' f='6' d='0' SpVL='4.42' ImResp='9' /> </virusTrans>
<virusRec><virus e='1' f='8' d='0' SpVL='4.21' ImResp='9' /> </virusRec>
</sample>
<sample time='0.391658' prevalence='29' popsize='2001' spVLrec='4.57955' spVLtrans='4.98696' kRec='19' kTrans='8' numberOfMutationsRec='9' numberOfMutationsTrans='8' dRec='0' dTrans='0' running_R2NoMuts='0.296362' running_R2SPVL='0.182588' running_bottom_percentileNoMuts='0' running_bottom_percentileSPVL='4.28645' running_incidence='19' running_interceptNoMuts='4.24748' running_interceptSPVL='2.4857' running_meanNoMuts='3.89474' running_meanSPVL='5.17633' running_medianNoMuts='5' running_medianSPVL='5.30989' running_samplesize='19' running_slopeNoMuts='0.60233' running_slopeSPVL='0.477089' running_top_percentileNoMuts='11' running_top_percentileSPVL='6.23' running_varNoMuts='12.6205' running_varSPVL='0.235509' >
<virusTrans><virus e='0' f='8' d='0' SpVL='4.48' ImResp='8' /> </virusTrans>
<virusRec><virus e='1' f='8' d='0' SpVL='2.41' ImResp='18' /> </virusRec>
</sample>
<sample time='0.400488' prevalence='30' popsize='2002' spVLrec='5.11032' spVLtrans='4.57955' kRec='13' kTrans='19' numberOfMutationsRec='10' numberOfMutationsTrans='9' dRec='0' dTrans='0' running_R2NoMuts='0.354529' running_R2SPVL='0.148196' running_bottom_percentileNoMuts='0' running_bottom_percentileSPVL='4.37363' running_incidence='20' running_interceptNoMuts='4.23821' running_interceptSPVL='2.90665' running_meanNoMuts='4.175' running_meanSPVL='5.15976' running_medianNoMuts='5' running_medianSPVL='5.25657' running_samplesize='20' running_slopeNoMuts='0.612467' running_slopeSPVL='0.401653' running_top_percentileNoMuts='11' running_top_percentileSPVL='6.23' running_varNoMuts='13.4944' running_varSPVL='0.232471' >
<virusTrans><virus e='1' f='8' d='0' SpVL='2.41' ImResp='18' /> </virusTrans>
<virusRec><virus e='0' f='10' d='0' SpVL='3.34' ImResp='13' /> </virusRec>
</sample>
<sample time='0.586223' prevalence='31' popsize='2000' spVLrec='5.58146' spVLtrans='5.49422' kRec='9' kTrans='13' numberOfMutationsRec='7' numberOfMutationsTrans='0' dRec='0' dTrans='0' running_R2NoMuts='0.327046' running_R2SPVL='0.156406' running_bottom_percentileNoMuts='0' running_bottom_percentileSPVL='4.37363' running_incidence='21' running_interceptNoMuts='4.44474' running_interceptSPVL='2.81263' running_meanNoMuts='4.14286' running_meanSPVL='5.17776' running_medianNoMuts='5' running_medianSPVL='5.30989' running_samplesize='21' running_slopeNoMuts='0.581579' running_slopeSPVL='0.423604' running_top_percentileNoMuts='11' running_top_percentileSPVL='5.79542' running_varNoMuts='13.4558' running_varSPVL='0.227975' >
<virusTrans><virus e='0' f='0' d='0' SpVL='4.04' ImResp='13' /> </virusTrans>
<virusRec><virus e='0' f='7' d='0' SpVL='4.35' ImResp='9' /> </virusRec>
</sample>
<sample time='0.599968' prevalence='33' popsize='1999' spVLrec='4.40957' spVLtrans='5.2411' kRec='17' kTrans='13' numberOfMutationsRec='10' numberOfMutationsTrans='6' dRec='0' dTrans='0' running_R2NoMuts='0.441923' running_R2SPVL='0.0933674' running_bottom_percentileNoMuts='0' running_bottom_percentileSPVL='4.37363' running_incidence='23' running_interceptNoMuts='4.37035' running_interceptSPVL='3.32374' running_meanNoMuts='4.63043' running_meanSPVL='5.15497' running_medianNoMuts='5' running_medianSPVL='5.25657' running_samplesize='23' running_slopeNoMuts='0.704273' running_slopeSPVL='0.326987' running_top_percentileNoMuts='11' running_top_percentileSPVL='5.79542' running_varNoMuts='15.4939' running_varSPVL='0.229735' >
<virusTrans><virus e='0' f='6' d='0' SpVL='3.62' ImResp='13' /> </virusTrans>
<virusRec><virus e='0' f='10' d='0' SpVL='2.54' ImResp='17' /> </virusRec>
</sample>
<sample time='0.619529' prevalence='34' popsize='1997' spVLrec='4.85125' spVLtrans='5.58146' kRec='17' kTrans='9' numberOfMutationsRec='8' numberOfMutationsTrans='7' dRec='0' dTrans='0' running_R2NoMuts='0.441452' running_R2SPVL='0.0839944' running_bottom_percentileNoMuts='0' running_bottom_percentileSPVL='4.37363' running_incidence='24' running_interceptNoMuts='4.37111' running_interceptSPVL='3.41141' running_meanNoMuts='4.75' running_meanSPVL='5.15753' running_medianNoMuts='5' running_medianSPVL='5.25657' running_samplesize='24' running_slopeNoMuts='0.686211' running_slopeSPVL='0.308028' running_top_percentileNoMuts='11' running_top_percentileSPVL='5.79542' running_varNoMuts='15.1875' running_varSPVL='0.225867' >
<virusTrans><virus e='0' f='7' d='0' SpVL='4.35' ImResp='9' /> </virusTrans>
<virusRec><virus e='0' f='8' d='0' SpVL='2.68' ImResp='17' /> </virusRec>
</sample>
<sample time='0.650262' prevalence='35' popsize='1995' spVLrec='5.46739' spVLtrans='5.58146' kRec='7' kTrans='9' numberOfMutationsRec='9' numberOfMutationsTrans='7' dRec='0' dTrans='0' running_R2NoMuts='0.45253' running_R2SPVL='0.0940503' running_bottom_percentileNoMuts='0' running_bottom_percentileSPVL='4.37363' running_incidence='25' running_interceptNoMuts='4.3712' running_interceptSPVL='3.3179' running_meanNoMuts='4.88' running_meanSPVL='5.1722' running_medianNoMuts='5' running_medianSPVL='5.30989' running_samplesize='25' running_slopeNoMuts='0.684' running_slopeSPVL='0.32825' running_top_percentileNoMuts='11' running_top_percentileSPVL='5.79542' running_varNoMuts='15.0256' running_varSPVL='0.222132' >
<virusTrans><virus e='0' f='7' d='0' SpVL='4.35' ImResp='9' /> </virusTrans>
<virusRec><virus e='0' f='9' d='0' SpVL='4.61' ImResp='7' /> </virusRec>
</sample>
<sample time='0.694723' prevalence='36' popsize='1994' spVLrec='4.75268' spVLtrans='5.46739' kRec='17' kTrans='7' numberOfMutationsRec='9' numberOfMutationsTrans='9' dRec='0' dTrans='0' running_R2NoMuts='0.456043' running_R2SPVL='0.0861718' running_bottom_percentileNoMuts='0' running_bottom_percentileSPVL='4.37363' running_incidence='26' running_interceptNoMuts='4.40019' running_interceptSPVL='3.37063' running_meanNoMuts='5.03846' running_meanSPVL='5.16981' running_medianNoMuts='6' running_medianSPVL='5.30989' running_samplesize='26' running_slopeNoMuts='0.658373' running_slopeSPVL='0.315682' running_top_percentileNoMuts='11' running_top_percentileSPVL='5.79542' running_varNoMuts='15.0754' running_varSPVL='0.218643' >
<virusTrans><virus e='0' f='9' d='0' SpVL='4.61' ImResp='7' /> </virusTrans>
<virusRec><virus e='1' f='8' d='0' SpVL='2.81' ImResp='16' /> </virusRec>
</sample>
<sample time='0.772259' prevalence='37' popsize='1996' spVLrec='4.31467' spVLtrans='4.75268' kRec='14' kTrans='17' numberOfMutationsRec='12' numberOfMutationsTrans='9' dRec='0' dTrans='0' running_R2NoMuts='0.492427' running_R2SPVL='0.116204' running_bottom_percentileNoMuts='0' running_bottom_percentileSPVL='4.31467' running_incidence='27' running_interceptNoMuts='4.37211' running_interceptSPVL='3.05239' running_meanNoMuts='5.24074' running_meanSPVL='5.14625' running_medianNoMuts='6' running_medianSPVL='5.25657' running_samplesize='27' running_slopeNoMuts='0.683194' running_slopeSPVL='0.372088' running_top_percentileNoMuts='12' running_top_percentileSPVL='5.79542' running_varNoMuts='15.6643' running_varSPVL='0.226754' >
<virusTrans><virus e='1' f='8' d='0' SpVL='2.81' ImResp='16' /> </virusTrans>
<virusRec><virus e='1' f='11' d='0' SpVL='3.2' ImResp='13' /> </virusRec>
</sample>
<sample time='0.974041' prevalence='38' popsize='2001' spVLrec='4.96656' spVLtrans='5.65571' kRec='17' kTrans='8' numberOfMutationsRec='7' numberOfMutationsTrans='5' dRec='0' dTrans='0' running_R2NoMuts='0.490723' running_R2SPVL='0.111021' running_bottom_percentileNoMuts='0' running_bottom_percentileSPVL='4.31467' running_incidence='28' running_interceptNoMuts='4.35449' running_interceptSPVL='3.11491' running_meanNoMuts='5.26786' running_meanSPVL='5.15214' running_medianNoMuts='6' running_medianSPVL='5.25657' running_samplesize='28' running_slopeNoMuts='0.680333' running_slopeSPVL='0.358985' running_top_percentileNoMuts='12' running_top_percentileSPVL='5.79542' running_varNoMuts='15.1604' running_varSPVL='0.223833' >
<virusTrans><virus e='0' f='5' d='0' SpVL='4.69' ImResp='8' /> </virusTrans>
<virusRec><virus e='0' f='7' d='0' SpVL='2.75' ImResp='17' /> </virusRec>
</sample>
<sample time='1.17286' prevalence='40' popsize='2001' spVLrec='5.19089' spVLtrans='5.46739' kRec='9' kTrans='7' numberOfMutationsRec='10' numberOfMutationsTrans='9' dRec='0' dTrans='0' running_R2NoMuts='0.341746' running_R2SPVL='0.0836322' running_bottom_percentileNoMuts='0' running_bottom_percentileSPVL='4.31467' running_incidence='21' running_interceptNoMuts='6.73999' running_interceptSPVL='3.48248' running_meanNoMuts='7.38095' running_meanSPVL='5.08909' running_medianNoMuts='8' running_medianSPVL='5.2411' running_samplesize='21' running_slopeNoMuts='0.415633' running_slopeSPVL='0.286702' running_top_percentileNoMuts='14' running_top_percentileSPVL='5.68177' running_varNoMuts='12.5692' running_varSPVL='0.187442' >
<virusTrans><virus e='0' f='9' d='0' SpVL='4.61' ImResp='7' /> </virusTrans>
<virusRec><virus e='1' f='9' d='0' SpVL='4.34' ImResp='8' /> </virusRec>
</sample>
<sample time='1.18911' prevalence='41' popsize='2001' spVLrec='4.60335' spVLtrans='4.96656' kRec='13' kTrans='17' numberOfMutationsRec='16' numberOfMutationsTrans='7' dRec='0' dTrans='0' running_R2NoMuts='0.23262' running_R2SPVL='0.0785405' running_bottom_percentileNoMuts='0' running_bottom_percentileSPVL='4.31467' running_incidence='21' running_interceptNoMuts='7.22922' running_interceptSPVL='3.46325' running_meanNoMuts='7.80952' running_meanSPVL='5.09361' running_medianNoMuts='8' running_medianSPVL='5.2411' running_samplesize='21' running_slopeNoMuts='0.398305' running_slopeSPVL='0.288795' running_top_percentileNoMuts='15' running_top_percentileSPVL='5.68177' running_varNoMuts='12.7256' running_varSPVL='0.185809' >
<virusTrans><virus e='0' f='7' d='0' SpVL='2.75' ImResp='17' /> </virusTrans>
<virusRec><virus e='0' f='16' d='0' SpVL='2.92' ImResp='13' /> </virusRec>
</sample>
<sample time='1.20487' prevalence='42' popsize='2002' spVLrec='4.385' spVLtrans='5.44785' kRec='20' kTrans='16' numberOfMutationsRec='15' numberOfMutationsTrans='0' dRec='0' dTrans='0' running_R2NoMuts='0.0884055' running_R2SPVL='0.0566213' running_bottom_percentileNoMuts='0' running_bottom_percentileSPVL='4.31467' running_incidence='21' running_interceptNoMuts='8.68851' running_interceptSPVL='3.63355' running_meanNoMuts='7.88095' running_meanSPVL='5.07378' running_medianNoMuts='9' running_medianSPVL='5.19089' running_samplesize='21' running_slopeNoMuts='0.237844' running_slopeSPVL='0.246201' running_top_percentileNoMuts='15' running_top_percentileSPVL='5.68177' running_varNoMuts='15.2477' running_varSPVL='0.197234' >
<virusTrans><virus e='0' f='0' d='0' SpVL='3.44' ImResp='16' /> </virusTrans>
<virusRec><virus e='0' f='15' d='0' SpVL='1.59' ImResp='20' /> </virusRec>
</sample>
<sample time='1.21564' prevalence='43' popsize='2003' spVLrec='4.49133' spVLtrans='5.19089' kRec='14' kTrans='9' numberOfMutationsRec='11' numberOfMutationsTrans='10' dRec='0' dTrans='0' running_R2NoMuts='0.0535721' running_R2SPVL='0.0205907' running_bottom_percentileNoMuts='0' running_bottom_percentileSPVL='4.31467' running_incidence='20' running_interceptNoMuts='9.43644' running_interceptSPVL='4.11324' running_meanNoMuts='8.375' running_meanSPVL='5.01599' running_medianNoMuts='9' running_medianSPVL='4.98696' running_samplesize='20' running_slopeNoMuts='0.17017' running_slopeSPVL='0.140301' running_top_percentileNoMuts='16' running_top_percentileSPVL='5.68177' running_varNoMuts='14.1344' running_varSPVL='0.189059' >
<virusTrans><virus e='1' f='9' d='0' SpVL='4.34' ImResp='8' /> </virusTrans>
<virusRec><virus e='2' f='9' d='0' SpVL='3.47' ImResp='12' /> </virusRec>
</sample>
<sample time='1.31024' prevalence='42' popsize='2001' spVLrec='5.07789' spVLtrans='5.43228' kRec='13' kTrans='10' numberOfMutationsRec='14' numberOfMutationsTrans='14' dRec='0' dTrans='0' running_R2NoMuts='0.0942648' running_R2SPVL='0.0276431' running_bottom_percentileNoMuts='0' running_bottom_percentileSPVL='4.31467' running_incidence='18' running_interceptNoMuts='8.89239' running_interceptSPVL='4.07262' running_meanNoMuts='9.11111' running_meanSPVL='5.05419' running_medianNoMuts='9' running_medianSPVL='5.11032' running_samplesize='18' running_slopeNoMuts='0.253261' running_slopeSPVL='0.157681' running_top_percentileNoMuts='16' running_top_percentileSPVL='5.68177' running_varNoMuts='12.321' running_varSPVL='0.182573' >
<virusTrans><virus e='1' f='13' d='0' SpVL='3.86' ImResp='9' /> </virusTrans>
<virusRec><virus e='2' f='12' d='0' SpVL='3.46' ImResp='11' /> </virusRec>
</sample>
<sample time='1.35854' prevalence='43' popsize='2002' spVLrec='4.21008' spVLtrans='5.19089' kRec='24' kTrans='9' numberOfMutationsRec='11' numberOfMutationsTrans='10' dRec='0' dTrans='0' running_R2NoMuts='0.0918956' running_R2SPVL='0.0310839' running_bottom_percentileNoMuts='0' running_bottom_percentileSPVL='4.21008' running_incidence='18' running_interceptNoMuts='9.03487' running_interceptSPVL='3.88783' running_meanNoMuts='9.25' running_meanSPVL='5.02431' running_medianNoMuts='9' running_medianSPVL='5.11032' running_samplesize='18' running_slopeNoMuts='0.243593' running_slopeSPVL='0.187876' running_top_percentileNoMuts='16' running_top_percentileSPVL='5.65571' running_varNoMuts='12.2986' running_varSPVL='0.189184' >
<virusTrans><virus e='1' f='9' d='0' SpVL='4.34' ImResp='8' /> </virusTrans>
<virusRec><virus e='2' f='9' d='0' SpVL='1.47' ImResp='22' /> </virusRec>
</sample>
<sample time='1.42598' prevalence='44' popsize='2003' spVLrec='4.38896' spVLtrans='4.31467' kRec='19' kTrans='14' numberOfMutationsRec='17' numberOfMutationsTrans='12' dRec='0' dTrans='0' running_R2NoMuts='0.155482' running_R2SPVL='0.0898402' running_bottom_percentileNoMuts='0' running_bottom_percentileSPVL='4.21008' running_incidence='16' running_interceptNoMuts='8.95363' running_interceptSPVL='3.2838' running_meanNoMuts='9.71875' running_meanSPVL='4.98648' running_medianNoMuts='10' running_medianSPVL='5.07789' running_samplesize='16' running_slopeNoMuts='0.331285' running_slopeSPVL='0.294486' running_top_percentileNoMuts='17' running_top_percentileSPVL='5.65571' running_varNoMuts='15.3271' running_varSPVL='0.219179' >
<virusTrans><virus e='1' f='11' d='0' SpVL='3.2' ImResp='13' /> </virusTrans>
<virusRec><virus e='1' f='16' d='0' SpVL='1.85' ImResp='18' /> </virusRec>
</sample>
<sample time='1.43056' prevalence='45' popsize='2004' spVLrec='4.64174' spVLtrans='6.23' kRec='20' kTrans='4' numberOfMutationsRec='3' numberOfMutationsTrans='0' dRec='0' dTrans='0' running_R2NoMuts='0.295678' running_R2SPVL='0.0440134' running_bottom_percentileNoMuts='0' running_bottom_percentileSPVL='4.21008' running_incidence='17' running_interceptNoMuts='7.44412' running_interceptSPVL='3.86414' running_meanNoMuts='9.23529' running_meanSPVL='5.01291' running_medianNoMuts='9' running_medianSPVL='5.07789' running_samplesize='17' running_slopeNoMuts='0.487698' running_slopeSPVL='0.17816' running_top_percentileNoMuts='17' running_top_percentileSPVL='6.23' running_varNoMuts='18.2976' running_varSPVL='0.254563' >
<virusTrans><virus e='0' f='0' d='0' SpVL='5.84' ImResp='4' /> </virusTrans>
<virusRec><virus e='0' f='3' d='0' SpVL='2.43' ImResp='20' /> </virusRec>
</sample>
<sample time='1.50643' prevalence='46' popsize='2004' spVLrec='4.75517' spVLtrans='4.21008' kRec='14' kTrans='24' numberOfMutationsRec='16' numberOfMutationsTrans='11' dRec='0' dTrans='0' running_R2NoMuts='0.323759' running_R2SPVL='0.0394008' running_bottom_percentileNoMuts='0' running_bottom_percentileSPVL='4.21008' running_incidence='18' running_interceptNoMuts='7.3417' running_interceptSPVL='4.01022' running_meanNoMuts='9.47222' running_meanSPVL='4.98345' running_medianNoMuts='10' running_medianSPVL='4.96656' running_samplesize='18' running_slopeNoMuts='0.524448' running_slopeSPVL='0.151436' running_top_percentileNoMuts='17' running_top_percentileSPVL='6.23' running_varNoMuts='18.5826' running_varSPVL='0.259302' >
<virusTrans><virus e='2' f='9' d='0' SpVL='1.47' ImResp='22' /> </virusTrans>
<virusRec><virus e='0' f='16' d='0' SpVL='2.72' ImResp='14' /> </virusRec>
</sample>
<sample time='1.58344' prevalence='46' popsize='2004' spVLrec='4.70102' spVLtrans='5.19089' kRec='17' kTrans='9' numberOfMutationsRec='13' numberOfMutationsTrans='10' dRec='0' dTrans='0' running_R2NoMuts='0.330173' running_R2SPVL='0.0391328' running_bottom_percentileNoMuts='0' running_bottom_percentileSPVL='4.21008' running_incidence='19' running_interceptNoMuts='7.3393' running_interceptSPVL='4.00682' running_meanNoMuts='9.57895' running_meanSPVL='4.98148' running_medianNoMuts='10' running_medianSPVL='4.96656' running_samplesize='19' running_slopeNoMuts='0.527573' running_slopeSPVL='0.151123' running_top_percentileNoMuts='17' running_top_percentileSPVL='6.23' running_varNoMuts='17.928' running_varSPVL='0.248882' >
<virusTrans><virus e='1' f='9' d='0' SpVL='4.34' ImResp='8' /> </virusTrans>
<virusRec><virus e='0' f='13' d='0' SpVL='2.33' ImResp='17' /> </virusRec>
</sample>
<sample time='1.62747' prevalence='48' popsize='2003' spVLrec='4.59993' spVLtrans='4.96656' kRec='16' kTrans='17' numberOfMutationsRec='19' numberOfMutationsTrans='7' dRec='0' dTrans='0' running_R2NoMuts='0.208903' running_R2SPVL='0.126322' running_bottom_percentileNoMuts='0' running_bottom_percentileSPVL='4.21008' running_incidence='17' running_interceptNoMuts='8.73684' running_interceptSPVL='3.55408' running_meanNoMuts='9.94118' running_meanSPVL='4.95132' running_medianNoMuts='10' running_medianSPVL='4.96656' running_samplesize='17' running_slopeNoMuts='0.435407' running_slopeSPVL='0.22818' running_top_percentileNoMuts='19' running_top_percentileSPVL='6.23' running_varNoMuts='21.2907' running_varSPVL='0.23846' >
<virusTrans><virus e='0' f='7' d='0' SpVL='2.75' ImResp='17' /> </virusTrans>
<virusRec><virus e='1' f='18' d='0' SpVL='2.31' ImResp='15' /> </virusRec>
</sample>
<sample time='1.63173' prevalence='49' popsize='2003' spVLrec='4.64611' spVLtrans='4.38896' kRec='13' kTrans='19' numberOfMutationsRec='18' numberOfMutationsTrans='17' dRec='0' dTrans='0' running_R2NoMuts='0.286398' running_R2SPVL='0.126021' running_bottom_percentileNoMuts='0' running_bottom_percentileSPVL='4.21008' running_incidence='18' running_interceptNoMuts='8.48247' running_interceptSPVL='3.62521' running_meanNoMuts='10.3611' running_meanSPVL='4.92722' running_medianNoMuts='10' running_medianSPVL='4.96656' running_samplesize='18' running_slopeNoMuts='0.478627' running_slopeSPVL='0.215287' running_top_percentileNoMuts='19' running_top_percentileSPVL='6.23' running_varNoMuts='23.1196' running_varSPVL='0.236004' >
<virusTrans><virus e='1' f='16' d='0' SpVL='1.85' ImResp='18' /> </virusTrans>
<virusRec><virus e='1' f='17' d='0' SpVL='2.98' ImResp='12' /> </virusRec>
</sample>
<sample time='1.64187' prevalence='50' popsize='2003' spVLrec='4.81406' spVLtrans='4.38896' kRec='19' kTrans='19' numberOfMutationsRec='18' numberOfMutationsTrans='17' dRec='0' dTrans='0' running_R2NoMuts='0.34509' running_R2SPVL='0.102325' running_bottom_percentileNoMuts='0' running_bottom_percentileSPVL='4.21008' running_incidence='19' running_interceptNoMuts='8.33247' running_interceptSPVL='3.79032' running_meanNoMuts='10.7368' running_meanSPVL='4.91008' running_medianNoMuts='11' running_medianSPVL='4.81406' running_samplesize='19' running_slopeNoMuts='0.504115' running_slopeSPVL='0.185352' running_top_percentileNoMuts='19' running_top_percentileSPVL='6.23' running_varNoMuts='24.4571' running_varSPVL='0.23125' >
<virusTrans><virus e='1' f='16' d='0' SpVL='1.85' ImResp='18' /> </virusTrans>
<virusRec><virus e='1' f='17' d='0' SpVL='1.78' ImResp='18' /> </virusRec>
</sample>
<sample time='1.66494' prevalence='51' popsize='2002' spVLrec='4.22927' spVLtrans='4.70102' kRec='19' kTrans='17' numberOfMutationsRec='15' numberOfMutationsTrans='13' dRec='0' dTrans='0' running_R2NoMuts='0.350332' running_R2SPVL='0.0800498' running_bottom_percentileNoMuts='0' running_bottom_percentileSPVL='4.21008' running_incidence='19' running_interceptNoMuts='8.59557' running_interceptSPVL='3.91593' running_meanNoMuts='11.0526' running_meanSPVL='4.85432' running_medianNoMuts='11' running_medianSPVL='4.75517' running_samplesize='19' running_slopeNoMuts='0.49235' running_slopeSPVL='0.149209' running_top_percentileNoMuts='19' running_top_percentileSPVL='6.23' running_varNoMuts='24.5235' running_varSPVL='0.221453' >
<virusTrans><virus e='0' f='13' d='0' SpVL='2.33' ImResp='17' /> </virusTrans>
<virusRec><virus e='0' f='15' d='0' SpVL='1.79' ImResp='19' /> </virusRec>
</sample>
<sample time='1.71314' prevalence='52' popsize='2003' spVLrec='4.37204' spVLtrans='4.75517' kRec='13' kTrans='14' numberOfMutationsRec='21' numberOfMutationsTrans='16' dRec='0' dTrans='0' running_R2NoMuts='0.424527' running_R2SPVL='0.0848118' running_bottom_percentileNoMuts='0' running_bottom_percentileSPVL='4.21008' running_incidence='19' running_interceptNoMuts='8.52348' running_interceptSPVL='3.85252' running_meanNoMuts='11.5526' running_meanSPVL='4.82556' running_medianNoMuts='12' running_medianSPVL='4.75517' running_samplesize='19' running_slopeNoMuts='0.547787' running_slopeSPVL='0.158996' running_top_percentileNoMuts='21' running_top_percentileSPVL='6.23' running_varNoMuts='27.2999' running_varSPVL='0.216843' >
<virusTrans><virus e='0' f='16' d='0' SpVL='2.72' ImResp='14' /> </virusTrans>
<virusRec><virus e='1' f='20' d='0' SpVL='2.77' ImResp='12' /> </virusRec>
</sample>
<sample time='1.72876' prevalence='53' popsize='2001' spVLrec='4.70212' spVLtrans='4.81406' kRec='11' kTrans='19' numberOfMutationsRec='20' numberOfMutationsTrans='18' dRec='0' dTrans='0' running_R2NoMuts='0.474089' running_R2SPVL='0.0822535' running_bottom_percentileNoMuts='0' running_bottom_percentileSPVL='4.21008' running_incidence='20' running_interceptNoMuts='8.37924' running_interceptSPVL='3.87056' running_meanNoMuts='11.925' running_meanSPVL='4.82219' running_medianNoMuts='12' running_medianSPVL='4.75517' running_samplesize='20' running_slopeNoMuts='0.570636' running_slopeSPVL='0.156226' running_top_percentileNoMuts='21' running_top_percentileSPVL='6.23' running_varNoMuts='28.6194' running_varSPVL='0.206374' >
<virusTrans><virus e='1' f='17' d='0' SpVL='1.78' ImResp='18' /> </virusTrans>
<virusRec><virus e='0' f='20' d='0' SpVL='3.04' ImResp='11' /> </virusRec>
</sample>
<sample time='1.75336' prevalence='54' popsize='2000' spVLrec='5.04658' spVLtrans='4.37204' kRec='11' kTrans='13' numberOfMutationsRec='25' numberOfMutationsTrans='21' dRec='0' dTrans='0' running_R2NoMuts='0.559397' running_R2SPVL='0.0371057' running_bottom_percentileNoMuts='0' running_bottom_percentileSPVL='4.21008' running_incidence='21' running_interceptNoMuts='7.86446' running_interceptSPVL='4.14268' running_meanNoMuts='12.4524' running_meanSPVL='4.81682' running_medianNoMuts='13' running_medianSPVL='4.75517' running_samplesize='21' running_slopeNoMuts='0.641497' running_slopeSPVL='0.106138' running_top_percentileNoMuts='21' running_top_percentileSPVL='5.65571' running_varNoMuts='33.0096' running_varSPVL='0.202541' >
<virusTrans><virus e='1' f='20' d='0' SpVL='2.77' ImResp='12' /> </virusTrans>
<virusRec><virus e='3' f='22' d='0' SpVL='3.29' ImResp='8' /> </virusRec>
</sample>
<sample time='1.76678' prevalence='56' popsize='2000' spVLrec='4.87732' spVLtrans='5.15874' kRec='15' kTrans='13' numberOfMutationsRec='17' numberOfMutationsTrans='9' dRec='0' dTrans='0' running_R2NoMuts='0.547451' running_R2SPVL='0.0374376' running_bottom_percentileNoMuts='0' running_bottom_percentileSPVL='4.21008' running_incidence='23' running_interceptNoMuts='8.08651' running_interceptSPVL='4.15147' running_meanNoMuts='12.587' running_meanSPVL='4.82187' running_medianNoMuts='13' running_medianSPVL='4.75517' running_samplesize='23' running_slopeNoMuts='0.637543' running_slopeSPVL='0.107067' running_top_percentileNoMuts='21' running_top_percentileSPVL='5.65571' running_varNoMuts='31.2859' running_varSPVL='0.187879' >
<virusTrans><virus e='0' f='9' d='0' SpVL='3.41' ImResp='13' /> </virusTrans>
<virusRec><virus e='1' f='16' d='0' SpVL='2.65' ImResp='14' /> </virusRec>
</sample>
<sample time='1.80087' prevalence='58' popsize='1999' spVLrec='4.62943' spVLtrans='4.01659' kRec='15' kTrans='17' numberOfMutationsRec='22' numberOfMutationsTrans='21' dRec='0' dTrans='0' running_R2NoMuts='0.608729' running_R2SPVL='0.040684' running_bottom_percentileNoMuts='0' running_bottom_percentileSPVL='4.01659' running_incidence='24' running_interceptNoMuts='8.16265' running_interceptSPVL='4.1139' running_meanNoMuts='13.375' running_meanSPVL='4.79382' running_medianNoMuts='14' running_medianSPVL='4.75517' running_samplesize='24' running_slopeNoMuts='0.64006' running_slopeSPVL='0.112629' running_top_percentileNoMuts='22' running_top_percentileSPVL='5.65571' running_varNoMuts='35.026' running_varSPVL='0.201895' >
<virusTrans><virus e='0' f='21' d='0' SpVL='1.77' ImResp='17' /> </virusTrans>
<virusRec><virus e='2' f='20' d='0' SpVL='2.5' ImResp='13' /> </virusRec>
</sample>
<sample time='1.82624' prevalence='59' popsize='1998' spVLrec='5.24794' spVLtrans='4.76262' kRec='6' kTrans='17' numberOfMutationsRec='23' numberOfMutationsTrans='17' dRec='0' dTrans='0' running_R2NoMuts='0.619604' running_R2SPVL='0.0276242' running_bottom_percentileNoMuts='0' running_bottom_percentileSPVL='4.01659' running_incidence='25' running_interceptNoMuts='8.04934' running_interceptSPVL='4.2026' running_meanNoMuts='13.64' running_meanSPVL='4.80228' running_medianNoMuts='15' running_medianSPVL='4.75517' running_samplesize='25' running_slopeNoMuts='0.663552' running_slopeSPVL='0.0994433' running_top_percentileNoMuts='23' running_top_percentileSPVL='5.65571' running_varNoMuts='35.6704' running_varSPVL='0.197892' >
<virusTrans><virus e='1' f='16' d='0' SpVL='2.25' ImResp='16' /> </virusTrans>
<virusRec><virus e='1' f='22' d='0' SpVL='4.03' ImResp='5' /> </virusRec>
</sample>
<sample time='1.90496' prevalence='61' popsize='2000' spVLrec='4.36641' spVLtrans='4.87732' kRec='18' kTrans='15' numberOfMutationsRec='18' numberOfMutationsTrans='17' dRec='0' dTrans='0' running_R2NoMuts='0.646325' running_R2SPVL='0.0362021' running_bottom_percentileNoMuts='0' running_bottom_percentileSPVL='4.01659' running_incidence='27' running_interceptNoMuts='7.66876' running_interceptSPVL='4.10618' running_meanNoMuts='14.1852' running_meanSPVL='4.78076' running_medianNoMuts='15' running_medianSPVL='4.75517' running_samplesize='27' running_slopeNoMuts='0.709307' running_slopeSPVL='0.115161' running_top_percentileNoMuts='25' running_top_percentileSPVL='5.65571' running_varNoMuts='38.1139' running_varSPVL='0.192368' >
<virusTrans><virus e='1' f='16' d='0' SpVL='2.65' ImResp='14' /> </virusTrans>
<virusRec><virus e='1' f='17' d='0' SpVL='1.98' ImResp='17' /> </virusRec>
</sample>
<sample time='1.95367' prevalence='62' popsize='2000' spVLrec='4.2485' spVLtrans='4.62943' kRec='18' kTrans='15' numberOfMutationsRec='23' numberOfMutationsTrans='22' dRec='0' dTrans='0' running_R2NoMuts='0.664629' running_R2SPVL='0.0429881' running_bottom_percentileNoMuts='0' running_bottom_percentileSPVL='4.01659' running_incidence='28' running_interceptNoMuts='7.68799' running_interceptSPVL='4.02494' running_meanNoMuts='14.4821' running_meanSPVL='4.76855' running_medianNoMuts='16' running_medianSPVL='4.70212' running_samplesize='28' running_slopeNoMuts='0.706981' running_slopeSPVL='0.12894' running_top_percentileNoMuts='25' running_top_percentileSPVL='5.65571' running_varNoMuts='39.1425' running_varSPVL='0.190817' >
<virusTrans><virus e='2' f='20' d='0' SpVL='2.5' ImResp='13' /> </virusTrans>
<virusRec><virus e='1' f='22' d='0' SpVL='1.63' ImResp='17' /> </virusRec>
</sample>
<sample time='1.96903' prevalence='63' popsize='2000' spVLrec='4.68864' spVLtrans='4.62943' kRec='13' kTrans='15' numberOfMutationsRec='23' numberOfMutationsTrans='22' dRec='0' dTrans='0' running_R2NoMuts='0.680049' running_R2SPVL='0.041839' running_bottom_percentileNoMuts='0' running_bottom_percentileSPVL='4.01659' running_incidence='29' running_interceptNoMuts='7.7032' running_interceptSPVL='4.03823' running_meanNoMuts='14.7586' running_meanSPVL='4.76478' running_medianNoMuts='16' running_medianSPVL='4.70212' running_samplesize='29' running_slopeNoMuts='0.705141' running_slopeSPVL='0.126686' running_top_percentileNoMuts='25' running_top_percentileSPVL='5.65571' running_varNoMuts='39.9417' running_varSPVL='0.184666' >
<virusTrans><virus e='2' f='20' d='0' SpVL='2.5' ImResp='13' /> </virusTrans>
<virusRec><virus e='2' f='21' d='0' SpVL='2.83' ImResp='11' /> </virusRec>
</sample>
<sample time='1.97092' prevalence='64' popsize='2000' spVLrec='5.24351' spVLtrans='4.36641' kRec='8' kTrans='18' numberOfMutationsRec='18' numberOfMutationsTrans='18' dRec='0' dTrans='0' running_R2NoMuts='0.674484' running_R2SPVL='0.0169781' running_bottom_percentileNoMuts='0' running_bottom_percentileSPVL='4.01659' running_incidence='30' running_interceptNoMuts='7.74995' running_interceptSPVL='4.26737' running_meanNoMuts='14.8667' running_meanSPVL='4.76612' running_medianNoMuts='16' running_medianSPVL='4.70212' running_samplesize='30' running_slopeNoMuts='0.695376' running_slopeSPVL='0.0839843' running_top_percentileNoMuts='25' running_top_percentileSPVL='5.65571' running_varNoMuts='38.9489' running_varSPVL='0.184974' >
<virusTrans><virus e='1' f='17' d='0' SpVL='1.98' ImResp='17' /> </virusTrans>
<virusRec><virus e='2' f='16' d='0' SpVL='4.18' ImResp='6' /> </virusRec>
</sample>
<sample time='1.99071' prevalence='65' popsize='2000' spVLrec='4.88312' spVLtrans='4.59993' kRec='14' kTrans='16' numberOfMutationsRec='26' numberOfMutationsTrans='19' dRec='0' dTrans='0' running_R2NoMuts='0.660844' running_R2SPVL='0.00746171' running_bottom_percentileNoMuts='0' running_bottom_percentileSPVL='4.01659' running_incidence='29' running_interceptNoMuts='8.21603' running_interceptSPVL='4.38495' running_meanNoMuts='15.4828' running_meanSPVL='4.75427' running_medianNoMuts='17' running_medianSPVL='4.70102' running_samplesize='29' running_slopeNoMuts='0.687302' running_slopeSPVL='0.0587593' running_top_percentileNoMuts='26' running_top_percentileSPVL='5.49422' running_varNoMuts='39.4566' running_varSPVL='0.174073' >
<virusTrans><virus e='1' f='18' d='0' SpVL='2.31' ImResp='15' /> </virusTrans>
<virusRec><virus e='2' f='24' d='0' SpVL='2.42' ImResp='12' /> </virusRec>
</sample>
<sample time='2.03204' prevalence='66' popsize='2002' spVLrec='4.42022' spVLtrans='4.88312' kRec='21' kTrans='14' numberOfMutationsRec='26' numberOfMutationsTrans='26' dRec='0' dTrans='0' running_R2NoMuts='0.686484' running_R2SPVL='0.00692411' running_bottom_percentileNoMuts='0' running_bottom_percentileSPVL='4.01659' running_incidence='30' running_interceptNoMuts='8.22386' running_interceptSPVL='4.38437' running_meanNoMuts='15.8333' running_meanSPVL='4.75085' running_medianNoMuts='17' running_medianSPVL='4.70102' running_samplesize='30' running_slopeNoMuts='0.686533' running_slopeSPVL='0.0571467' running_top_percentileNoMuts='26' running_top_percentileSPVL='5.49422' running_varNoMuts='41.7056' running_varSPVL='0.170395' >
<virusTrans><virus e='2' f='24' d='0' SpVL='2.42' ImResp='12' /> </virusTrans>
<virusRec><virus e='1' f='25' d='0' SpVL='0.82' ImResp='20' /> </virusRec>
</sample>
<sample time='2.04666' prevalence='67' popsize='2003' spVLrec='4.32319' spVLtrans='4.2485' kRec='18' kTrans='18' numberOfMutationsRec='26' numberOfMutationsTrans='23' dRec='0' dTrans='0' running_R2NoMuts='0.703568' running_R2SPVL='0.014541' running_bottom_percentileNoMuts='0' running_bottom_percentileSPVL='4.01659' running_incidence='31' running_interceptNoMuts='8.11444' running_interceptSPVL='4.25383' running_meanNoMuts='16.1129' running_meanSPVL='4.73585' running_medianNoMuts='17' running_medianSPVL='4.70102' running_samplesize='31' running_slopeNoMuts='0.698756' running_slopeSPVL='0.0821857' running_top_percentileNoMuts='26' running_top_percentileSPVL='5.49422' running_varNoMuts='42.7776' running_varSPVL='0.171694' >
<virusTrans><virus e='1' f='22' d='0' SpVL='1.63' ImResp='17' /> </virusTrans>
<virusRec><virus e='2' f='24' d='0' SpVL='1.62' ImResp='16' /> </virusRec>
</sample>
<sample time='2.12206' prevalence='68' popsize='2004' spVLrec='4.50199' spVLtrans='4.36641' kRec='12' kTrans='18' numberOfMutationsRec='21' numberOfMutationsTrans='18' dRec='0' dTrans='0' running_R2NoMuts='0.696233' running_R2SPVL='0.0131768' running_bottom_percentileNoMuts='0' running_bottom_percentileSPVL='4.01659' running_incidence='33' running_interceptNoMuts='7.98272' running_interceptSPVL='4.27744' running_meanNoMuts='16.1515' running_meanSPVL='4.7342' running_medianNoMuts='17' running_medianSPVL='4.70102' running_samplesize='33' running_slopeNoMuts='0.700361' running_slopeSPVL='0.0755551' running_top_percentileNoMuts='26' running_top_percentileSPVL='5.49422' running_varNoMuts='40.7346' running_varSPVL='0.172149' >
<virusTrans><virus e='1' f='17' d='0' SpVL='1.98' ImResp='17' /> </virusTrans>
<virusRec><virus e='1' f='20' d='0' SpVL='2.97' ImResp='11' /> </virusRec>
</sample>
<sample time='2.13403' prevalence='69' popsize='2006' spVLrec='4.49094' spVLtrans='4.42022' kRec='10' kTrans='21' numberOfMutationsRec='30' numberOfMutationsTrans='26' dRec='0' dTrans='0' running_R2NoMuts='0.721771' running_R2SPVL='0.0156376' running_bottom_percentileNoMuts='0' running_bottom_percentileSPVL='4.01659' running_incidence='34' running_interceptNoMuts='7.69339' running_interceptSPVL='4.24419' running_meanNoMuts='16.5' running_meanSPVL='4.72601' running_medianNoMuts='17' running_medianSPVL='4.68864' running_samplesize='34' running_slopeNoMuts='0.727761' running_slopeSPVL='0.0817239' running_top_percentileNoMuts='28' running_top_percentileSPVL='5.49422' running_varNoMuts='43.6618' running_varSPVL='0.169339' >
<virusTrans><virus e='1' f='25' d='0' SpVL='0.82' ImResp='20' /> </virusTrans>
<virusRec><virus e='2' f='28' d='0' SpVL='2.94' ImResp='8' /> </virusRec>
</sample>
<sample time='2.22479' prevalence='70' popsize='2006' spVLrec='5.32274' spVLtrans='5.44785' kRec='7' kTrans='16' numberOfMutationsRec='15' numberOfMutationsTrans='0' dRec='0' dTrans='0' running_R2NoMuts='0.727933' running_R2SPVL='0.0376027' running_bottom_percentileNoMuts='0' running_bottom_percentileSPVL='4.01659' running_incidence='31' running_interceptNoMuts='8.07177' running_interceptSPVL='4.01753' running_meanNoMuts='17.0806' running_meanSPVL='4.71606' running_medianNoMuts='18' running_medianSPVL='4.68864' running_samplesize='31' running_slopeNoMuts='0.713507' running_slopeSPVL='0.13365' running_top_percentileNoMuts='28' running_top_percentileSPVL='5.49422' running_varNoMuts='43.3322' running_varSPVL='0.171595' >
<virusTrans><virus e='0' f='0' d='0' SpVL='3.44' ImResp='16' /> </virusTrans>
<virusRec><virus e='0' f='15' d='0' SpVL='4.19' ImResp='7' /> </virusRec>
</sample>
<sample time='2.29105' prevalence='70' popsize='2008' spVLrec='4.76278' spVLtrans='5.72218' kRec='16' kTrans='9' numberOfMutationsRec='7' numberOfMutationsTrans='0' dRec='0' dTrans='0' running_R2NoMuts='0.759582' running_R2SPVL='0.040672' running_bottom_percentileNoMuts='0' running_bottom_percentileSPVL='4.01659' running_incidence='32' running_interceptNoMuts='7.89948' running_interceptSPVL='4.02776' running_meanNoMuts='16.6562' running_meanSPVL='4.73251' running_medianNoMuts='18' running_medianSPVL='4.70102' running_samplesize='32' running_slopeNoMuts='0.722917' running_slopeSPVL='0.131394' running_top_percentileNoMuts='28' running_top_percentileSPVL='5.72218' running_varNoMuts='47.9443' running_varSPVL='0.181812' >
<virusTrans><virus e='0' f='0' d='0' SpVL='4.84' ImResp='9' /> </virusTrans>
<virusRec><virus e='1' f='6' d='0' SpVL='3.15' ImResp='15' /> </virusRec>
</sample>
<sample time='2.3416' prevalence='71' popsize='2007' spVLrec='5.12745' spVLtrans='5.68177' kRec='12' kTrans='8' numberOfMutationsRec='10' numberOfMutationsTrans='7' dRec='0' dTrans='0' running_R2NoMuts='0.776283' running_R2SPVL='0.0499723' running_bottom_percentileNoMuts='0' running_bottom_percentileSPVL='4.01659' running_incidence='32' running_interceptNoMuts='7.76409' running_interceptSPVL='3.97116' running_meanNoMuts='16.4844' running_meanSPVL='4.73719' running_medianNoMuts='18' running_medianSPVL='4.70102' running_samplesize='32' running_slopeNoMuts='0.734514' running_slopeSPVL='0.14326' running_top_percentileNoMuts='28' running_top_percentileSPVL='5.72218' running_varNoMuts='49.8435' running_varSPVL='0.188792' >
<virusTrans><virus e='1' f='6' d='0' SpVL='4.75' ImResp='7' /> </virusTrans>
<virusRec><virus e='0' f='10' d='0' SpVL='3.54' ImResp='12' /> </virusRec>
</sample>
<sample time='2.38748' prevalence='72' popsize='2004' spVLrec='4.74451' spVLtrans='4.7652' kRec='12' kTrans='16' numberOfMutationsRec='21' numberOfMutationsTrans='15' dRec='0' dTrans='0' running_R2NoMuts='0.777851' running_R2SPVL='0.0710227' running_bottom_percentileNoMuts='0' running_bottom_percentileSPVL='4.01659' running_incidence='32' running_interceptNoMuts='8.12068' running_interceptSPVL='3.87559' running_meanNoMuts='16.7188' running_meanSPVL='4.73888' running_medianNoMuts='18' running_medianSPVL='4.70102' running_samplesize='32' running_slopeNoMuts='0.723699' running_slopeSPVL='0.167045' running_top_percentileNoMuts='28' running_top_percentileSPVL='5.72218' running_varNoMuts='49.0146' running_varSPVL='0.181245' >
<virusTrans><virus e='1' f='14' d='0' SpVL='2.59' ImResp='15' /> </virusTrans>
<virusRec><virus e='0' f='21' d='0' SpVL='2.77' ImResp='12' /> </virusRec>
</sample>
<sample time='2.44785' prevalence='73' popsize='2002' spVLrec='5.19671' spVLtrans='4.40957' kRec='10' kTrans='17' numberOfMutationsRec='20' numberOfMutationsTrans='10' dRec='0' dTrans='0' running_R2NoMuts='0.729107' running_R2SPVL='0.0609368' running_bottom_percentileNoMuts='0' running_bottom_percentileSPVL='4.01659' running_incidence='31' running_interceptNoMuts='9.43227' running_interceptSPVL='3.82287' running_meanNoMuts='17.2258' running_meanSPVL='4.73096' running_medianNoMuts='18' running_medianSPVL='4.70102' running_samplesize='31' running_slopeNoMuts='0.657264' running_slopeSPVL='0.18536' running_top_percentileNoMuts='28' running_top_percentileSPVL='5.68177' running_varNoMuts='43.3361' running_varSPVL='0.151267' >
<virusTrans><virus e='0' f='10' d='0' SpVL='2.54' ImResp='17' /> </virusTrans>
<virusRec><virus e='1' f='19' d='0' SpVL='3.44' ImResp='9' /> </virusRec>
</sample>
<sample time='2.46309' prevalence='74' popsize='2002' spVLrec='4.91887' spVLtrans='5.79542' kRec='15' kTrans='9' numberOfMutationsRec='6' numberOfMutationsTrans='2' dRec='0' dTrans='0' running_R2NoMuts='0.754521' running_R2SPVL='0.073061' running_bottom_percentileNoMuts='0' running_bottom_percentileSPVL='4.01659' running_incidence='32' running_interceptNoMuts='8.75643' running_interceptSPVL='3.8086' running_meanNoMuts='16.8125' running_meanSPVL='4.75053' running_medianNoMuts='18' running_medianSPVL='4.70212' running_samplesize='32' running_slopeNoMuts='0.693179' running_slopeSPVL='0.18848' running_top_percentileNoMuts='28' running_top_percentileSPVL='5.72218' running_varNoMuts='47.4023' running_varSPVL='0.164413' >
<virusTrans><virus e='1' f='1' d='0' SpVL='4.9' ImResp='8' /> </virusTrans>
<virusRec><virus e='2' f='4' d='0' SpVL='3.62' ImResp='13' /> </virusRec>
</sample>
<sample time='2.47022' prevalence='75' popsize='2003' spVLrec='5.03291' spVLtrans='4.74451' kRec='14' kTrans='12' numberOfMutationsRec='21' numberOfMutationsTrans='21' dRec='0' dTrans='0' running_R2NoMuts='0.750735' running_R2SPVL='0.0694502' running_bottom_percentileNoMuts='0' running_bottom_percentileSPVL='4.01659' running_incidence='33' running_interceptNoMuts='8.80914' running_interceptSPVL='3.82847' running_meanNoMuts='16.9394' running_meanSPVL='4.75472' running_medianNoMuts='18' running_medianSPVL='4.70212' running_samplesize='33' running_slopeNoMuts='0.684925' running_slopeSPVL='0.186419' running_top_percentileNoMuts='28' running_top_percentileSPVL='5.72218' running_varNoMuts='46.4812' running_varSPVL='0.160622' >
<virusTrans><virus e='0' f='21' d='0' SpVL='2.77' ImResp='12' /> </virusTrans>
<virusRec><virus e='0' f='21' d='0' SpVL='2.37' ImResp='14' /> </virusRec>
</sample>
<sample time='2.6331' prevalence='76' popsize='2007' spVLrec='5.15299' spVLtrans='4.52908' kRec='11' kTrans='14' numberOfMutationsRec='18' numberOfMutationsTrans='11' dRec='0' dTrans='0' running_R2NoMuts='0.751867' running_R2SPVL='0.0403872' running_bottom_percentileNoMuts='0' running_bottom_percentileSPVL='4.01659' running_incidence='29' running_interceptNoMuts='8.53665' running_interceptSPVL='3.99001' running_meanNoMuts='17.7069' running_meanSPVL='4.74796' running_medianNoMuts='18' running_medianSPVL='4.70212' running_samplesize='29' running_slopeNoMuts='0.705552' running_slopeSPVL='0.154587' running_top_percentileNoMuts='28' running_top_percentileSPVL='5.72218' running_varNoMuts='43.3796' running_varSPVL='0.16196' >
<virusTrans><virus e='0' f='11' d='0' SpVL='3.07' ImResp='14' /> </virusTrans>
<virusRec><virus e='2' f='16' d='0' SpVL='3.58' ImResp='9' /> </virusRec>
</sample>
<sample time='2.6944' prevalence='76' popsize='2005' spVLrec='4.43023' spVLtrans='5.15299' kRec='16' kTrans='11' numberOfMutationsRec='20' numberOfMutationsTrans='18' dRec='0' dTrans='0' running_R2NoMuts='0.759079' running_R2SPVL='0.0322626' running_bottom_percentileNoMuts='0' running_bottom_percentileSPVL='4.01659' running_incidence='28' running_interceptNoMuts='8.76782' running_interceptSPVL='4.08303' running_meanNoMuts='17.8929' running_meanSPVL='4.76485' running_medianNoMuts='20' running_medianSPVL='4.74451' running_samplesize='28' running_slopeNoMuts='0.700003' running_slopeSPVL='0.135094' running_top_percentileNoMuts='28' running_top_percentileSPVL='5.72218' running_varNoMuts='44.4528' running_varSPVL='0.164968' >
<virusTrans><virus e='2' f='16' d='0' SpVL='3.58' ImResp='9' /> </virusTrans>
<virusRec><virus e='0' f='20' d='0' SpVL='2.04' ImResp='16' /> </virusRec>
</sample>
<sample time='2.73605' prevalence='77' popsize='2005' spVLrec='4.70201' spVLtrans='5.15299' kRec='13' kTrans='11' numberOfMutationsRec='21' numberOfMutationsTrans='18' dRec='0' dTrans='0' running_R2NoMuts='0.762231' running_R2SPVL='0.0304614' running_bottom_percentileNoMuts='0' running_bottom_percentileSPVL='4.01659' running_incidence='27' running_interceptNoMuts='8.74358' running_interceptSPVL='4.13186' running_meanNoMuts='17.8889' running_meanSPVL='4.77858' running_medianNoMuts='20' running_medianSPVL='4.74451' running_samplesize='27' running_slopeNoMuts='0.701453' running_slopeSPVL='0.127315' running_top_percentileNoMuts='28' running_top_percentileSPVL='5.72218' running_varNoMuts='45.9506' running_varSPVL='0.170776' >
<virusTrans><virus e='2' f='16' d='0' SpVL='3.58' ImResp='9' /> </virusTrans>
<virusRec><virus e='1' f='20' d='0' SpVL='2.77' ImResp='12' /> </virusRec>
</sample>
<sample time='2.77467' prevalence='77' popsize='2004' spVLrec='4.93603' spVLtrans='5.2411' kRec='17' kTrans='13' numberOfMutationsRec='10' numberOfMutationsTrans='6' dRec='0' dTrans='0' running_R2NoMuts='0.777851' running_R2SPVL='0.047046' running_bottom_percentileNoMuts='0' running_bottom_percentileSPVL='4.2485' running_incidence='24' running_interceptNoMuts='8.15531' running_interceptSPVL='4.06475' running_meanNoMuts='17.4792' running_meanSPVL='4.80382' running_medianNoMuts='19' running_medianSPVL='4.74451' running_samplesize='24' running_slopeNoMuts='0.729227' running_slopeSPVL='0.144369' running_top_percentileNoMuts='28' running_top_percentileSPVL='5.72218' running_varNoMuts='52.0412' running_varSPVL='0.175957' >
<virusTrans><virus e='0' f='6' d='0' SpVL='3.62' ImResp='13' /> </virusTrans>
<virusRec><virus e='1' f='9' d='0' SpVL='2.74' ImResp='16' /> </virusRec>
</sample>
<sample time='2.78261' prevalence='78' popsize='2004' spVLrec='4.59219' spVLtrans='5.72218' kRec='16' kTrans='9' numberOfMutationsRec='7' numberOfMutationsTrans='0' dRec='0' dTrans='0' running_R2NoMuts='0.807294' running_R2SPVL='0.0282159' running_bottom_percentileNoMuts='0' running_bottom_percentileSPVL='4.2485' running_incidence='25' running_interceptNoMuts='7.94948' running_interceptSPVL='4.24067' running_meanNoMuts='16.92' running_meanSPVL='4.81795' running_medianNoMuts='18' running_medianSPVL='4.74451' running_samplesize='25' running_slopeNoMuts='0.739954' running_slopeSPVL='0.10586' running_top_percentileNoMuts='28' running_top_percentileSPVL='5.72218' running_varNoMuts='57.9536' running_varSPVL='0.186482' >
<virusTrans><virus e='0' f='0' d='0' SpVL='4.84' ImResp='9' /> </virusTrans>
<virusRec><virus e='0' f='7' d='0' SpVL='2.95' ImResp='16' /> </virusRec>
</sample>
<sample time='2.87641' prevalence='79' popsize='2004' spVLrec='5.14499' spVLtrans='5.37671' kRec='10' kTrans='10' numberOfMutationsRec='7' numberOfMutationsTrans='0' dRec='0' dTrans='0' running_R2NoMuts='0.834903' running_R2SPVL='0.0304406' running_bottom_percentileNoMuts='0' running_bottom_percentileSPVL='4.2485' running_incidence='23' running_interceptNoMuts='7.81121' running_interceptSPVL='4.20792' running_meanNoMuts='15.6739' running_meanSPVL='4.86868' running_medianNoMuts='18' running_medianSPVL='4.7652' running_samplesize='23' running_slopeNoMuts='0.729527' running_slopeSPVL='0.113689' running_top_percentileNoMuts='26' running_top_percentileSPVL='5.72218' running_varNoMuts='65.0458' running_varSPVL='0.182847' >
<virusTrans><virus e='0' f='0' d='0' SpVL='4.64' ImResp='10' /> </virusTrans>
<virusRec><virus e='0' f='7' d='0' SpVL='4.15' ImResp='10' /> </virusRec>
</sample>
<sample time='2.89463' prevalence='80' popsize='2004' spVLrec='4.4183' spVLtrans='4.60335' kRec='16' kTrans='13' numberOfMutationsRec='20' numberOfMutationsTrans='16' dRec='0' dTrans='0' running_R2NoMuts='0.83541' running_R2SPVL='0.0403121' running_bottom_percentileNoMuts='0' running_bottom_percentileSPVL='4.2485' running_incidence='24' running_interceptNoMuts='7.82326' running_interceptSPVL='4.10118' running_meanNoMuts='15.7708' running_meanSPVL='4.85377' running_medianNoMuts='18' running_medianSPVL='4.76278' running_samplesize='24' running_slopeNoMuts='0.730218' running_slopeSPVL='0.132618' running_top_percentileNoMuts='26' running_top_percentileSPVL='5.72218' running_varNoMuts='62.7183' running_varSPVL='0.180698' >
<virusTrans><virus e='0' f='16' d='0' SpVL='2.92' ImResp='13' /> </virusTrans>
<virusRec><virus e='0' f='20' d='0' SpVL='2.04' ImResp='16' /> </virusRec>
</sample>
<sample time='2.98801' prevalence='80' popsize='2004' spVLrec='4.69475' spVLtrans='5.58146' kRec='11' kTrans='9' numberOfMutationsRec='12' numberOfMutationsTrans='7' dRec='0' dTrans='0' running_R2NoMuts='0.847228' running_R2SPVL='0.0567462' running_bottom_percentileNoMuts='0' running_bottom_percentileSPVL='4.32319' running_incidence='21' running_interceptNoMuts='7.71542' running_interceptSPVL='4.07618' running_meanNoMuts='14.6429' running_meanSPVL='4.9097' running_medianNoMuts='16' running_medianSPVL='4.88312' running_samplesize='21' running_slopeNoMuts='0.762553' running_slopeSPVL='0.139134' running_top_percentileNoMuts='26' running_top_percentileSPVL='5.72218' running_varNoMuts='67.8486' running_varSPVL='0.189885' >
<virusTrans><virus e='0' f='7' d='0' SpVL='4.35' ImResp='9' /> </virusTrans>
<virusRec><virus e='0' f='12' d='0' SpVL='3.6' ImResp='11' /> </virusRec>
</sample>
<sample time='3.00713' prevalence='81' popsize='2005' spVLrec='4.20949' spVLtrans='4.59219' kRec='16' kTrans='16' numberOfMutationsRec='14' numberOfMutationsTrans='7' dRec='0' dTrans='0' running_R2NoMuts='0.849986' running_R2SPVL='0.0961918' running_bottom_percentileNoMuts='0' running_bottom_percentileSPVL='4.2485' running_incidence='21' running_interceptNoMuts='7.82721' running_interceptSPVL='3.7637' running_meanNoMuts='14.0714' running_meanSPVL='4.89348' running_medianNoMuts='15' running_medianSPVL='4.7652' running_samplesize='21' running_slopeNoMuts='0.741342' running_slopeSPVL='0.194763' running_top_percentileNoMuts='26' running_top_percentileSPVL='5.72218' running_varNoMuts='65.3997' running_varSPVL='0.201394' >
<virusTrans><virus e='0' f='7' d='0' SpVL='2.95' ImResp='16' /> </virusTrans>
<virusRec><virus e='1' f='13' d='0' SpVL='2.66' ImResp='15' /> </virusRec>
</sample>
<sample time='3.02191' prevalence='82' popsize='2007' spVLrec='4.48207' spVLtrans='4.5338' kRec='11' kTrans='12' numberOfMutationsRec='20' numberOfMutationsTrans='14' dRec='0' dTrans='0' running_R2NoMuts='0.848696' running_R2SPVL='0.11218' running_bottom_percentileNoMuts='0' running_bottom_percentileSPVL='4.2485' running_incidence='22' running_interceptNoMuts='7.87792' running_interceptSPVL='3.6854' running_meanNoMuts='14.2045' running_meanSPVL='4.87596' running_medianNoMuts='15' running_medianSPVL='4.76278' running_samplesize='22' running_slopeNoMuts='0.74396' running_slopeSPVL='0.208874' running_top_percentileNoMuts='26' running_top_percentileSPVL='5.72218' running_varNoMuts='63.2082' running_varSPVL='0.19872' >
<virusTrans><virus e='0' f='14' d='0' SpVL='3.26' ImResp='12' /> </virusTrans>
<virusRec><virus e='0' f='20' d='0' SpVL='3.04' ImResp='11' /> </virusRec>
</sample>
<sample time='3.03335' prevalence='82' popsize='2006' spVLrec='3.99822' spVLtrans='4.42022' kRec='15' kTrans='21' numberOfMutationsRec='35' numberOfMutationsTrans='26' dRec='0' dTrans='0' running_R2NoMuts='0.842736' running_R2SPVL='0.156343' running_bottom_percentileNoMuts='0' running_bottom_percentileSPVL='4.20949' running_incidence='22' running_interceptNoMuts='7.29909' running_interceptSPVL='3.40358' running_meanNoMuts='14.4091' running_meanSPVL='4.85584' running_medianNoMuts='15' running_medianSPVL='4.74451' running_samplesize='22' running_slopeNoMuts='0.827877' running_slopeSPVL='0.26231' running_top_percentileNoMuts='30' running_top_percentileSPVL='5.72218' running_varNoMuts='69.8326' running_varSPVL='0.215824' >
<virusTrans><virus e='1' f='25' d='0' SpVL='0.82' ImResp='20' /> </virusTrans>
<virusRec><virus e='0' f='35' d='0' SpVL='1.19' ImResp='15' /> </virusRec>
</sample>
<sample time='3.0658' prevalence='84' popsize='2006' spVLrec='4.99029' spVLtrans='4.93603' kRec='13' kTrans='17' numberOfMutationsRec='20' numberOfMutationsTrans='10' dRec='0' dTrans='0' running_R2NoMuts='0.812799' running_R2SPVL='0.14495' running_bottom_percentileNoMuts='0' running_bottom_percentileSPVL='4.20949' running_incidence='22' running_interceptNoMuts='8.24425' running_interceptSPVL='3.43857' running_meanNoMuts='13.7727' running_meanSPVL='4.8688' running_medianNoMuts='15' running_medianSPVL='4.76278' running_samplesize='22' running_slopeNoMuts='0.806921' running_slopeSPVL='0.261677' running_top_percentileNoMuts='30' running_top_percentileSPVL='5.72218' running_varNoMuts='68.8574' running_varSPVL='0.194782' >
<virusTrans><virus e='1' f='9' d='0' SpVL='2.74' ImResp='16' /> </virusTrans>
<virusRec><virus e='2' f='18' d='0' SpVL='3.04' ImResp='11' /> </virusRec>
</sample>
<sample time='3.10019' prevalence='85' popsize='2006' spVLrec='4.01286' spVLtrans='4.48207' kRec='24' kTrans='11' numberOfMutationsRec='19' numberOfMutationsTrans='20' dRec='0' dTrans='0' running_R2NoMuts='0.791001' running_R2SPVL='0.181371' running_bottom_percentileNoMuts='0' running_bottom_percentileSPVL='4.01286' running_incidence='23' running_interceptNoMuts='8.35746' running_interceptSPVL='3.15368' running_meanNoMuts='14.0217' running_meanSPVL='4.84179' running_medianNoMuts='15' running_medianSPVL='4.74451' running_samplesize='23' running_slopeNoMuts='0.775602' running_slopeSPVL='0.31376' running_top_percentileNoMuts='30' running_top_percentileSPVL='5.72218' running_varNoMuts='67.2387' running_varSPVL='0.204762' >
<virusTrans><virus e='0' f='20' d='0' SpVL='3.04' ImResp='11' /> </virusTrans>
<virusRec><virus e='2' f='17' d='0' SpVL='0.91' ImResp='22' /> </virusRec>
</sample>
<sample time='3.13579' prevalence='87' popsize='2006' spVLrec='4.66136' spVLtrans='4.33564' kRec='14' kTrans='25' numberOfMutationsRec='22' numberOfMutationsTrans='22' dRec='0' dTrans='0' running_R2NoMuts='0.757869' running_R2SPVL='0.131033' running_bottom_percentileNoMuts='0' running_bottom_percentileSPVL='4.01286' running_incidence='23' running_interceptNoMuts='8.594' running_interceptSPVL='3.33718' running_meanNoMuts='13.7826' running_meanSPVL='4.85714' running_medianNoMuts='15' running_medianSPVL='4.76278' running_samplesize='23' running_slopeNoMuts='0.738398' running_slopeSPVL='0.275187' running_top_percentileNoMuts='26' running_top_percentileSPVL='5.72218' running_varNoMuts='61.6049' running_varSPVL='0.204516' >
<virusTrans><virus e='2' f='20' d='0' SpVL='0.5' ImResp='23' /> </virusTrans>
<virusRec><virus e='0' f='22' d='0' SpVL='2.3' ImResp='14' /> </virusRec>
</sample>
<sample time='3.25602' prevalence='88' popsize='2007' spVLrec='3.82516' spVLtrans='4.99029' kRec='17' kTrans='13' numberOfMutationsRec='23' numberOfMutationsTrans='20' dRec='0' dTrans='0' running_R2NoMuts='0.809795' running_R2SPVL='0.0793908' running_bottom_percentileNoMuts='0' running_bottom_percentileSPVL='3.99822' running_incidence='23' running_interceptNoMuts='7.67794' running_interceptSPVL='3.50506' running_meanNoMuts='14.3913' running_meanSPVL='4.81464' running_medianNoMuts='16' running_medianSPVL='4.74451' running_samplesize='23' running_slopeNoMuts='0.791171' running_slopeSPVL='0.22951' running_top_percentileNoMuts='26' running_top_percentileSPVL='5.72218' running_varNoMuts='59.7599' running_varSPVL='0.213948' >
<virusTrans><virus e='2' f='18' d='0' SpVL='3.04' ImResp='11' /> </virusTrans>
<virusRec><virus e='0' f='23' d='0' SpVL='1.63' ImResp='17' /> </virusRec>
</sample>
<sample time='3.26646' prevalence='89' popsize='2007' spVLrec='4.58465' spVLtrans='4.33564' kRec='9' kTrans='25' numberOfMutationsRec='25' numberOfMutationsTrans='22' dRec='0' dTrans='0' running_R2NoMuts='0.820175' running_R2SPVL='0.0785765' running_bottom_percentileNoMuts='0' running_bottom_percentileSPVL='3.99822' running_incidence='24' running_interceptNoMuts='7.68124' running_interceptSPVL='3.55524' running_meanNoMuts='14.7708' running_meanSPVL='4.79987' running_medianNoMuts='18' running_medianSPVL='4.74451' running_samplesize='24' running_slopeNoMuts='0.790615' running_slopeSPVL='0.22009' running_top_percentileNoMuts='26' running_top_percentileSPVL='5.72218' running_varNoMuts='60.6766' running_varSPVL='0.210697' >
<virusTrans><virus e='2' f='20' d='0' SpVL='0.5' ImResp='23' /> </virusTrans>
<virusRec><virus e='0' f='25' d='0' SpVL='3.09' ImResp='9' /> </virusRec>
</sample>
<sample time='3.28121' prevalence='90' popsize='2007' spVLrec='5.00952' spVLtrans='4.99029' kRec='8' kTrans='13' numberOfMutationsRec='24' numberOfMutationsTrans='20' dRec='0' dTrans='0' running_R2NoMuts='0.826552' running_R2SPVL='0.077319' running_bottom_percentileNoMuts='0' running_bottom_percentileSPVL='3.99822' running_incidence='25' running_interceptNoMuts='7.67055' running_interceptSPVL='3.55845' running_meanNoMuts='15.06' running_meanSPVL='4.80787' running_medianNoMuts='18' running_medianSPVL='4.74451' running_samplesize='25' running_slopeNoMuts='0.793087' running_slopeSPVL='0.222316' running_top_percentileNoMuts='26' running_top_percentileSPVL='5.72218' running_varNoMuts='60.4164' running_varSPVL='0.20381' >
<virusTrans><virus e='2' f='18' d='0' SpVL='3.04' ImResp='11' /> </virusTrans>
<virusRec><virus e='0' f='24' d='0' SpVL='3.36' ImResp='8' /> </virusRec>
</sample>
<sample time='3.29372' prevalence='92' popsize='2007' spVLrec='3.91412' spVLtrans='4.37204' kRec='20' kTrans='13' numberOfMutationsRec='27' numberOfMutationsTrans='21' dRec='0' dTrans='0' running_R2NoMuts='0.81423' running_R2SPVL='0.117117' running_bottom_percentileNoMuts='0' running_bottom_percentileSPVL='3.91412' running_incidence='26' running_interceptNoMuts='7.66728' running_interceptSPVL='3.11977' running_meanNoMuts='15.8846' running_meanSPVL='4.77773' running_medianNoMuts='18' running_medianSPVL='4.74451' running_samplesize='26' running_slopeNoMuts='0.800721' running_slopeSPVL='0.311172' running_top_percentileNoMuts='27' running_top_percentileSPVL='5.72218' running_varNoMuts='55.4098' running_varSPVL='0.20188' >
<virusTrans><virus e='1' f='20' d='0' SpVL='2.77' ImResp='12' /> </virusTrans>
<virusRec><virus e='1' f='26' d='0' SpVL='0.95' ImResp='19' /> </virusRec>
</sample>
<sample time='3.31941' prevalence='93' popsize='2005' spVLrec='4.21126' spVLtrans='5.15299' kRec='18' kTrans='11' numberOfMutationsRec='22' numberOfMutationsTrans='18' dRec='0' dTrans='0' running_R2NoMuts='0.816278' running_R2SPVL='0.0976639' running_bottom_percentileNoMuts='0' running_bottom_percentileSPVL='3.91412' running_incidence='27' running_interceptNoMuts='7.66764' running_interceptSPVL='3.21232' running_meanNoMuts='16.037' running_meanSPVL='4.77419' running_medianNoMuts='18' running_medianSPVL='4.74451' running_samplesize='27' running_slopeNoMuts='0.800475' running_slopeSPVL='0.288495' running_top_percentileNoMuts='27' running_top_percentileSPVL='5.72218' running_varNoMuts='54.1097' running_varSPVL='0.20294' >
<virusTrans><virus e='2' f='16' d='0' SpVL='3.58' ImResp='9' /> </virusTrans>
<virusRec><virus e='2' f='20' d='0' SpVL='1.9' ImResp='16' /> </virusRec>
</sample>
<sample time='3.32446' prevalence='94' popsize='2005' spVLrec='5.54695' spVLtrans='5.58146' kRec='4' kTrans='9' numberOfMutationsRec='12' numberOfMutationsTrans='7' dRec='0' dTrans='0' running_R2NoMuts='0.821375' running_R2SPVL='0.146616' running_bottom_percentileNoMuts='0' running_bottom_percentileSPVL='3.91412' running_incidence='28' running_interceptNoMuts='7.55052' running_interceptSPVL='2.83915' running_meanNoMuts='15.8036' running_meanSPVL='4.80241' running_medianNoMuts='18' running_medianSPVL='4.74451' running_samplesize='28' running_slopeNoMuts='0.805859' running_slopeSPVL='0.369255' running_top_percentileNoMuts='27' running_top_percentileSPVL='5.72218' running_varNoMuts='53.8721' running_varSPVL='0.217197' >
<virusTrans><virus e='0' f='7' d='0' SpVL='4.35' ImResp='9' /> </virusTrans>
<virusRec><virus e='0' f='12' d='0' SpVL='5' ImResp='4' /> </virusRec>
</sample>
<sample time='3.33303' prevalence='95' popsize='2005' spVLrec='4.02515' spVLtrans='5.32274' kRec='20' kTrans='7' numberOfMutationsRec='15' numberOfMutationsTrans='15' dRec='0' dTrans='0' running_R2NoMuts='0.805517' running_R2SPVL='0.105358' running_bottom_percentileNoMuts='0' running_bottom_percentileSPVL='3.91412' running_incidence='29' running_interceptNoMuts='7.45785' running_interceptSPVL='3.05407' running_meanNoMuts='15.7759' running_meanSPVL='4.79798' running_medianNoMuts='18' running_medianSPVL='4.74451' running_samplesize='29' running_slopeNoMuts='0.80083' running_slopeSPVL='0.320449' running_top_percentileNoMuts='27' running_top_percentileSPVL='5.72218' running_varNoMuts='52.036' running_varSPVL='0.224772' >
<virusTrans><virus e='0' f='15' d='0' SpVL='4.19' ImResp='7' /> </virusTrans>
<virusRec><virus e='1' f='14' d='0' SpVL='1.79' ImResp='19' /> </virusRec>
</sample>
<sample time='3.40281' prevalence='96' popsize='2003' spVLrec='4.7443' spVLtrans='4.21126' kRec='19' kTrans='18' numberOfMutationsRec='23' numberOfMutationsTrans='22' dRec='0' dTrans='0' running_R2NoMuts='0.803518' running_R2SPVL='0.0661644' running_bottom_percentileNoMuts='0' running_bottom_percentileSPVL='3.91412' running_incidence='28' running_interceptNoMuts='7.80021' running_interceptSPVL='3.39719' running_meanNoMuts='16.1964' running_meanSPVL='4.76641' running_medianNoMuts='18' running_medianSPVL='4.70201' running_samplesize='28' running_slopeNoMuts='0.774727' running_slopeSPVL='0.249997' running_top_percentileNoMuts='27' running_top_percentileSPVL='5.72218' running_varNoMuts='52.8721' running_varSPVL='0.222046' >
<virusTrans><virus e='2' f='20' d='0' SpVL='1.9' ImResp='16' /> </virusTrans>
<virusRec><virus e='1' f='22' d='0' SpVL='1.43' ImResp='18' /> </virusRec>
</sample>
<sample time='3.41952' prevalence='97' popsize='2004' spVLrec='4.54326' spVLtrans='4.02515' kRec='12' kTrans='20' numberOfMutationsRec='17' numberOfMutationsTrans='15' dRec='0' dTrans='0' running_R2NoMuts='0.798939' running_R2SPVL='0.0642028' running_bottom_percentileNoMuts='0' running_bottom_percentileSPVL='3.91412' running_incidence='29' running_interceptNoMuts='7.74113' running_interceptSPVL='3.49059' running_meanNoMuts='16.1897' running_meanSPVL='4.74979' running_medianNoMuts='18' running_medianSPVL='4.69475' running_samplesize='29' running_slopeNoMuts='0.772971' running_slopeSPVL='0.231838' running_top_percentileNoMuts='27' running_top_percentileSPVL='5.72218' running_varNoMuts='51.0847' running_varSPVL='0.224445' >
<virusTrans><virus e='1' f='14' d='0' SpVL='1.79' ImResp='19' /> </virusTrans>
<virusRec><virus e='1' f='16' d='0' SpVL='3.25' ImResp='11' /> </virusRec>
</sample>
<sample time='3.44262' prevalence='98' popsize='2005' spVLrec='4.2183' spVLtrans='4.60335' kRec='18' kTrans='13' numberOfMutationsRec='21' numberOfMutationsTrans='16' dRec='0' dTrans='0' running_R2NoMuts='0.799347' running_R2SPVL='0.070722' running_bottom_percentileNoMuts='0' running_bottom_percentileSPVL='3.91412' running_incidence='30' running_interceptNoMuts='7.75425' running_interceptSPVL='3.41316' running_meanNoMuts='16.2667' running_meanSPVL='4.73849' running_medianNoMuts='18' running_medianSPVL='4.66136' running_samplesize='30' running_slopeNoMuts='0.774159' running_slopeSPVL='0.245418' running_top_percentileNoMuts='27' running_top_percentileSPVL='5.72218' running_varNoMuts='49.7622' running_varSPVL='0.221901' >
<virusTrans><virus e='0' f='16' d='0' SpVL='2.92' ImResp='13' /> </virusTrans>
<virusRec><virus e='2' f='19' d='0' SpVL='1.97' ImResp='16' /> </virusRec>
</sample>
<sample time='3.47146' prevalence='99' popsize='2006' spVLrec='5.18203' spVLtrans='4.40957' kRec='12' kTrans='17' numberOfMutationsRec='21' numberOfMutationsTrans='10' dRec='0' dTrans='0' running_R2NoMuts='0.778211' running_R2SPVL='0.0620623' running_bottom_percentileNoMuts='0' running_bottom_percentileSPVL='3.91412' running_incidence='28' running_interceptNoMuts='8.26609' running_interceptSPVL='3.41847' running_meanNoMuts='16.5536' running_meanSPVL='4.71077' running_medianNoMuts='18' running_medianSPVL='4.60335' running_samplesize='28' running_slopeNoMuts='0.756438' running_slopeSPVL='0.240237' running_top_percentileNoMuts='27' running_top_percentileSPVL='5.58146' running_varNoMuts='47.0686' running_varSPVL='0.214668' >
<virusTrans><virus e='0' f='10' d='0' SpVL='2.54' ImResp='17' /> </virusTrans>
<virusRec><virus e='1' f='20' d='0' SpVL='2.97' ImResp='11' /> </virusRec>
</sample>
<sample time='3.50063' prevalence='100' popsize='2006' spVLrec='4.22998' spVLtrans='4.7443' kRec='18' kTrans='19' numberOfMutationsRec='25' numberOfMutationsTrans='23' dRec='0' dTrans='0' running_R2NoMuts='0.785506' running_R2SPVL='0.0635078' running_bottom_percentileNoMuts='0' running_bottom_percentileSPVL='3.91412' running_incidence='29' running_interceptNoMuts='8.30151' running_interceptSPVL='3.38157' running_meanNoMuts='16.8103' running_meanSPVL='4.70305' running_medianNoMuts='18' running_medianSPVL='4.60335' running_samplesize='29' running_slopeNoMuts='0.752401' running_slopeSPVL='0.245525' running_top_percentileNoMuts='27' running_top_percentileSPVL='5.58146' running_varNoMuts='47.3261' running_varSPVL='0.211211' >
<virusTrans><virus e='1' f='22' d='0' SpVL='1.43' ImResp='18' /> </virusTrans>
<virusRec><virus e='2' f='23' d='0' SpVL='1.69' ImResp='16' /> </virusRec>
</sample>
<sample time='3.51005' prevalence='103' popsize='2005' spVLrec='5.11739' spVLtrans='4.22998' kRec='8' kTrans='18' numberOfMutationsRec='24' numberOfMutationsTrans='25' dRec='0' dTrans='0' running_R2NoMuts='0.785753' running_R2SPVL='0.0486783' running_bottom_percentileNoMuts='0' running_bottom_percentileSPVL='3.82516' running_incidence='32' running_interceptNoMuts='8.4988' running_interceptSPVL='3.48755' running_meanNoMuts='17.2188' running_meanSPVL='4.67715' running_medianNoMuts='18' running_medianSPVL='4.60335' running_samplesize='32' running_slopeNoMuts='0.729246' running_slopeSPVL='0.220724' running_top_percentileNoMuts='27' running_top_percentileSPVL='5.58146' running_varNoMuts='45.9521' running_varSPVL='0.221005' >
<virusTrans><virus e='2' f='23' d='0' SpVL='1.69' ImResp='16' /> </virusTrans>
<virusRec><virus e='0' f='24' d='0' SpVL='3.36' ImResp='8' /> </virusRec>
</sample>
<sample time='3.52765' prevalence='105' popsize='2008' spVLrec='4.58647' spVLtrans='4.88312' kRec='12' kTrans='14' numberOfMutationsRec='26' numberOfMutationsTrans='26' dRec='0' dTrans='0' running_R2NoMuts='0.792218' running_R2SPVL='0.0541549' running_bottom_percentileNoMuts='0' running_bottom_percentileSPVL='3.82516' running_incidence='34' running_interceptNoMuts='8.56853' running_interceptSPVL='3.4335' running_meanNoMuts='17.4412' running_meanSPVL='4.68862' running_medianNoMuts='18' running_medianSPVL='4.60335' running_samplesize='34' running_slopeNoMuts='0.720519' running_slopeSPVL='0.234107' running_top_percentileNoMuts='27' running_top_percentileSPVL='5.58146' running_varNoMuts='45.6289' running_varSPVL='0.212005' >
<virusTrans><virus e='2' f='24' d='0' SpVL='2.42' ImResp='12' /> </virusTrans>
<virusRec><virus e='1' f='25' d='0' SpVL='2.62' ImResp='11' /> </virusRec>
</sample>
<sample time='3.53043' prevalence='106' popsize='2008' spVLrec='4.6084' spVLtrans='3.78781' kRec='19' kTrans='23' numberOfMutationsRec='24' numberOfMutationsTrans='24' dRec='0' dTrans='0' running_R2NoMuts='0.792846' running_R2SPVL='0.0440379' running_bottom_percentileNoMuts='0' running_bottom_percentileSPVL='3.78781' running_incidence='35' running_interceptNoMuts='8.65445' running_interceptSPVL='3.62205' running_meanNoMuts='17.6286' running_meanSPVL='4.67461' running_medianNoMuts='19' running_medianSPVL='4.60335' running_samplesize='35' running_slopeNoMuts='0.71157' running_slopeSPVL='0.19644' running_top_percentileNoMuts='27' running_top_percentileSPVL='5.58146' running_varNoMuts='45.5192' running_varSPVL='0.217436' >
<virusTrans><virus e='1' f='23' d='0' SpVL='0.56' ImResp='22' /> </virusTrans>
<virusRec><virus e='2' f='22' d='0' SpVL='1.56' ImResp='17' /> </virusRec>
</sample>
<sample time='3.58954' prevalence='108' popsize='2011' spVLrec='4.94111' spVLtrans='4.99029' kRec='8' kTrans='13' numberOfMutationsRec='25' numberOfMutationsTrans='20' dRec='0' dTrans='0' running_R2NoMuts='0.769066' running_R2SPVL='0.0649128' running_bottom_percentileNoMuts='0' running_bottom_percentileSPVL='3.78781' running_incidence='37' running_interceptNoMuts='8.21268' running_interceptSPVL='3.44937' running_meanNoMuts='17.5811' running_meanSPVL='4.6997' running_medianNoMuts='19' running_medianSPVL='4.64174' running_samplesize='37' running_slopeNoMuts='0.73113' running_slopeSPVL='0.236269' running_top_percentileNoMuts='27' running_top_percentileSPVL='5.58146' running_varNoMuts='45.0813' running_varSPVL='0.219828' >
<virusTrans><virus e='2' f='18' d='0' SpVL='3.04' ImResp='11' /> </virusTrans>
<virusRec><virus e='1' f='24' d='0' SpVL='3.49' ImResp='7' /> </virusRec>
</sample>
<sample time='3.60383' prevalence='109' popsize='2011' spVLrec='4.6801' spVLtrans='4.54326' kRec='16' kTrans='12' numberOfMutationsRec='15' numberOfMutationsTrans='17' dRec='0' dTrans='0' running_R2NoMuts='0.748353' running_R2SPVL='0.0626693' running_bottom_percentileNoMuts='0' running_bottom_percentileSPVL='3.78781' running_incidence='38' running_interceptNoMuts='8.13269' running_interceptSPVL='3.4774' running_meanNoMuts='17.5395' running_meanSPVL='4.69738' running_medianNoMuts='18' running_medianSPVL='4.64174' running_samplesize='38' running_slopeNoMuts='0.726742' running_slopeSPVL='0.231298' running_top_percentileNoMuts='27' running_top_percentileSPVL='5.58146' running_varNoMuts='43.9853' running_varSPVL='0.214365' >
<virusTrans><virus e='1' f='16' d='0' SpVL='3.25' ImResp='11' /> </virusTrans>
<virusRec><virus e='1' f='14' d='0' SpVL='2.59' ImResp='15' /> </virusRec>
</sample>
<sample time='3.62398' prevalence='110' popsize='2012' spVLrec='4.4993' spVLtrans='4.64611' kRec='15' kTrans='13' numberOfMutationsRec='20' numberOfMutationsTrans='18' dRec='0' dTrans='0' running_R2NoMuts='0.747276' running_R2SPVL='0.0633232' running_bottom_percentileNoMuts='0' running_bottom_percentileSPVL='3.78781' running_incidence='39' running_interceptNoMuts='8.12623' running_interceptSPVL='3.47132' running_meanNoMuts='17.5769' running_meanSPVL='4.69418' running_medianNoMuts='18' running_medianSPVL='4.64174' running_samplesize='39' running_slopeNoMuts='0.725167' running_slopeSPVL='0.232283' running_top_percentileNoMuts='27' running_top_percentileSPVL='5.58146' running_varNoMuts='42.9364' running_varSPVL='0.209395' >
<virusTrans><virus e='1' f='17' d='0' SpVL='2.98' ImResp='12' /> </virusTrans>
<virusRec><virus e='1' f='19' d='0' SpVL='2.44' ImResp='14' /> </virusRec>
</sample>
<sample time='3.6306' prevalence='112' popsize='2012' spVLrec='3.98951' spVLtrans='5.0767' kRec='22' kTrans='16' numberOfMutationsRec='15' numberOfMutationsTrans='10' dRec='0' dTrans='0' running_R2NoMuts='0.736553' running_R2SPVL='0.0494399' running_bottom_percentileNoMuts='3' running_bottom_percentileSPVL='3.82516' running_incidence='41' running_interceptNoMuts='8.29872' running_interceptSPVL='3.56993' running_meanNoMuts='17.5732' running_meanSPVL='4.68844' running_medianNoMuts='18' running_medianSPVL='4.6309' running_samplesize='41' running_slopeNoMuts='0.706593' running_slopeSPVL='0.208851' running_top_percentileNoMuts='26' running_top_percentileSPVL='5.58146' running_varNoMuts='42.269' running_varSPVL='0.207126' >
<virusTrans><virus e='0' f='10' d='0' SpVL='2.74' ImResp='16' /> </virusTrans>
<virusRec><virus e='0' f='15' d='0' SpVL='1.19' ImResp='22' /> </virusRec>
</sample>
<sample time='3.6517' prevalence='113' popsize='2010' spVLrec='5.05306' spVLtrans='5.24794' kRec='9' kTrans='6' numberOfMutationsRec='19' numberOfMutationsTrans='23' dRec='0' dTrans='0' running_R2NoMuts='0.716513' running_R2SPVL='0.0727491' running_bottom_percentileNoMuts='3' running_bottom_percentileSPVL='3.82516' running_incidence='41' running_interceptNoMuts='8.35768' running_interceptSPVL='3.36583' running_meanNoMuts='17.7317' running_meanSPVL='4.69599' running_medianNoMuts='19' running_medianSPVL='4.64174' running_samplesize='41' running_slopeNoMuts='0.69153' running_slopeSPVL='0.24992' running_top_percentileNoMuts='26' running_top_percentileSPVL='5.58146' running_varNoMuts='42.0988' running_varSPVL='0.209567' >
<virusTrans><virus e='1' f='22' d='0' SpVL='4.03' ImResp='5' /> </virusTrans>
<virusRec><virus e='1' f='18' d='0' SpVL='3.71' ImResp='8' /> </virusRec>
</sample>
<sample time='3.66718' prevalence='116' popsize='2009' spVLrec='4.63526' spVLtrans='5.04658' kRec='17' kTrans='11' numberOfMutationsRec='19' numberOfMutationsTrans='25' dRec='0' dTrans='0' running_R2NoMuts='0.696255' running_R2SPVL='0.0979721' running_bottom_percentileNoMuts='0' running_bottom_percentileSPVL='3.82516' running_incidence='44' running_interceptNoMuts='9.17028' running_interceptSPVL='3.22708' running_meanNoMuts='17.3523' running_meanSPVL='4.71202' running_medianNoMuts='19' running_medianSPVL='4.64174' running_samplesize='44' running_slopeNoMuts='0.637767' running_slopeSPVL='0.281031' running_top_percentileNoMuts='26' running_top_percentileSPVL='5.58146' running_varNoMuts='46.3191' running_varSPVL='0.212238' >
<virusTrans><virus e='3' f='22' d='0' SpVL='3.29' ImResp='8' /> </virusTrans>
<virusRec><virus e='3' f='16' d='0' SpVL='2.51' ImResp='14' /> </virusRec>
</sample>
<sample time='3.69357' prevalence='115' popsize='2010' spVLrec='4.25234' spVLtrans='4.22998' kRec='23' kTrans='18' numberOfMutationsRec='31' numberOfMutationsTrans='25' dRec='0' dTrans='0' running_R2NoMuts='0.702272' running_R2SPVL='0.107341' running_bottom_percentileNoMuts='0' running_bottom_percentileSPVL='3.82516' running_incidence='45' running_interceptNoMuts='8.9571' running_interceptSPVL='3.17629' running_meanNoMuts='17.5889' running_meanSPVL='4.70156' running_medianNoMuts='19' running_medianSPVL='4.63526' running_samplesize='45' running_slopeNoMuts='0.659537' running_slopeSPVL='0.290807' running_top_percentileNoMuts='27' running_top_percentileSPVL='5.58146' running_varNoMuts='47.9532' running_varSPVL='0.212342' >
<virusTrans><virus e='2' f='23' d='0' SpVL='1.69' ImResp='16' /> </virusTrans>
<virusRec><virus e='1' f='30' d='0' SpVL='0.07' ImResp='22' /> </virusRec>
</sample>
<sample time='3.73307' prevalence='116' popsize='2011' spVLrec='4.41681' spVLtrans='5.72218' kRec='21' kTrans='9' numberOfMutationsRec='9' numberOfMutationsTrans='0' dRec='0' dTrans='0' running_R2NoMuts='0.721632' running_R2SPVL='0.0937067' running_bottom_percentileNoMuts='0' running_bottom_percentileSPVL='3.82516' running_incidence='45' running_interceptNoMuts='8.96802' running_interceptSPVL='3.30781' running_meanNoMuts='17.2667' running_meanSPVL='4.70773' running_medianNoMuts='19' running_medianSPVL='4.63526' running_samplesize='45' running_slopeNoMuts='0.660085' running_slopeSPVL='0.262793' running_top_percentileNoMuts='27' running_top_percentileSPVL='5.72218' running_varNoMuts='52.04' running_varSPVL='0.221696' >
<virusTrans><virus e='0' f='0' d='0' SpVL='4.84' ImResp='9' /> </virusTrans>
<virusRec><virus e='1' f='8' d='0' SpVL='2.01' ImResp='20' /> </virusRec>
</sample>
<sample time='3.76462' prevalence='116' popsize='2012' spVLrec='4.99361' spVLtrans='4.94111' kRec='7' kTrans='8' numberOfMutationsRec='25' numberOfMutationsTrans='25' dRec='0' dTrans='0' running_R2NoMuts='0.726603' running_R2SPVL='0.0930564' running_bottom_percentileNoMuts='0' running_bottom_percentileSPVL='3.82516' running_incidence='45' running_interceptNoMuts='8.98086' running_interceptSPVL='3.30202' running_meanNoMuts='17.3889' running_meanSPVL='4.70862' running_medianNoMuts='19' running_medianSPVL='4.63526' running_samplesize='45' running_slopeNoMuts='0.658374' running_slopeSPVL='0.265588' running_top_percentileNoMuts='27' running_top_percentileSPVL='5.72218' running_varNoMuts='53.1932' running_varSPVL='0.221005' >
<virusTrans><virus e='1' f='24' d='0' SpVL='3.49' ImResp='7' /> </virusTrans>
<virusRec><virus e='0' f='25' d='0' SpVL='3.49' ImResp='7' /> </virusRec>
</sample>
<sample time='3.78626' prevalence='118' popsize='2011' spVLrec='4.39489' spVLtrans='5.1874' kRec='14' kTrans='11' numberOfMutationsRec='13' numberOfMutationsTrans='9' dRec='0' dTrans='0' running_R2NoMuts='0.694667' running_R2SPVL='0.0862804' running_bottom_percentileNoMuts='0' running_bottom_percentileSPVL='3.82516' running_incidence='45' running_interceptNoMuts='9.34689' running_interceptSPVL='3.29975' running_meanNoMuts='17.8111' running_meanSPVL='4.68955' running_medianNoMuts='19' running_medianSPVL='4.6309' running_samplesize='45' running_slopeNoMuts='0.637659' running_slopeSPVL='0.2648' running_top_percentileNoMuts='27' running_top_percentileSPVL='5.58146' running_varNoMuts='47.5088' running_varSPVL='0.209305' >
<virusTrans><virus e='0' f='9' d='0' SpVL='3.81' ImResp='11' /> </virusTrans>
<virusRec><virus e='0' f='13' d='0' SpVL='2.93' ImResp='14' /> </virusRec>
</sample>
<sample time='3.82061' prevalence='119' popsize='2012' spVLrec='4.76037' spVLtrans='4.37363' kRec='19' kTrans='25' numberOfMutationsRec='21' numberOfMutationsTrans='1' dRec='0' dTrans='0' running_R2NoMuts='0.621198' running_R2SPVL='0.0791772' running_bottom_percentileNoMuts='0' running_bottom_percentileSPVL='3.82516' running_incidence='46' running_interceptNoMuts='10.5159' running_interceptSPVL='3.36843' running_meanNoMuts='17.663' running_meanSPVL='4.68688' running_medianNoMuts='19' running_medianSPVL='4.6309' running_samplesize='46' running_slopeNoMuts='0.57852' running_slopeSPVL='0.251853' running_top_percentileNoMuts='27' running_top_percentileSPVL='5.58146' running_varNoMuts='49.6365' running_varSPVL='0.205888' >
<virusTrans><virus e='0' f='1' d='0' SpVL='1.57' ImResp='25' /> </virusTrans>
<virusRec><virus e='2' f='19' d='0' SpVL='1.77' ImResp='17' /> </virusRec>
</sample>
<sample time='3.83739' prevalence='120' popsize='2011' spVLrec='4.80492' spVLtrans='4.55762' kRec='12' kTrans='16' numberOfMutationsRec='21' numberOfMutationsTrans='20' dRec='0' dTrans='0' running_R2NoMuts='0.620908' running_R2SPVL='0.0749029' running_bottom_percentileNoMuts='0' running_bottom_percentileSPVL='3.82516' running_incidence='47' running_interceptNoMuts='10.5188' running_interceptSPVL='3.40716' running_meanNoMuts='17.7234' running_meanSPVL='4.68676' running_medianNoMuts='20' running_medianSPVL='4.6309' running_samplesize='47' running_slopeNoMuts='0.57687' running_slopeSPVL='0.245054' running_top_percentileNoMuts='27' running_top_percentileSPVL='5.58146' running_varNoMuts='48.7533' running_varSPVL='0.201833' >
<virusTrans><virus e='1' f='19' d='0' SpVL='2.24' ImResp='15' /> </virusTrans>
<virusRec><virus e='4' f='17' d='0' SpVL='3.57' ImResp='8' /> </virusRec>
</sample>
<sample time='3.8644' prevalence='122' popsize='2013' spVLrec='4.00229' spVLtrans='5.12745' kRec='23' kTrans='12' numberOfMutationsRec='15' numberOfMutationsTrans='10' dRec='0' dTrans='0' running_R2NoMuts='0.652008' running_R2SPVL='0.0676483' running_bottom_percentileNoMuts='0' running_bottom_percentileSPVL='3.82516' running_incidence='49' running_interceptNoMuts='10.0033' running_interceptSPVL='3.43979' running_meanNoMuts='17.9388' running_meanSPVL='4.67522' running_medianNoMuts='20' running_medianSPVL='4.6084' running_samplesize='49' running_slopeNoMuts='0.617141' running_slopeSPVL='0.234501' running_top_percentileNoMuts='31' running_top_percentileSPVL='5.58146' running_varNoMuts='52.6085' running_varSPVL='0.204242' >
<virusTrans><virus e='0' f='10' d='0' SpVL='3.54' ImResp='12' /> </virusTrans>
<virusRec><virus e='1' f='14' d='0' SpVL='1.19' ImResp='22' /> </virusRec>
</sample>
<sample time='3.90247' prevalence='123' popsize='2012' spVLrec='4.62419' spVLtrans='4.76037' kRec='11' kTrans='19' numberOfMutationsRec='23' numberOfMutationsTrans='21' dRec='0' dTrans='0' running_R2NoMuts='0.623286' running_R2SPVL='0.0524859' running_bottom_percentileNoMuts='1' running_bottom_percentileSPVL='3.82516' running_incidence='48' running_interceptNoMuts='10.3545' running_interceptSPVL='3.57047' running_meanNoMuts='18.3229' running_meanSPVL='4.6668' running_medianNoMuts='20' running_medianSPVL='4.62419' running_samplesize='48' running_slopeNoMuts='0.599474' running_slopeSPVL='0.205955' running_top_percentileNoMuts='31' running_top_percentileSPVL='5.58146' running_varNoMuts='49.2395' running_varSPVL='0.200363' >
<virusTrans><virus e='2' f='19' d='0' SpVL='1.77' ImResp='17' /> </virusTrans>
<virusRec><virus e='1' f='22' d='0' SpVL='3.03' ImResp='10' /> </virusRec>
</sample>
<sample time='3.9106' prevalence='124' popsize='2012' spVLrec='4.64303' spVLtrans='4.76037' kRec='11' kTrans='19' numberOfMutationsRec='24' numberOfMutationsTrans='21' dRec='0' dTrans='0' running_R2NoMuts='0.625894' running_R2SPVL='0.0523526' running_bottom_percentileNoMuts='1' running_bottom_percentileSPVL='3.82516' running_incidence='49' running_interceptNoMuts='10.3482' running_interceptSPVL='3.57316' running_meanNoMuts='18.4082' running_meanSPVL='4.66751' running_medianNoMuts='20' running_medianSPVL='4.6309' running_samplesize='49' running_slopeNoMuts='0.601159' running_slopeSPVL='0.205787' running_top_percentileNoMuts='31' running_top_percentileSPVL='5.58146' running_varNoMuts='48.6293' running_varSPVL='0.196369' >
<virusTrans><virus e='2' f='19' d='0' SpVL='1.77' ImResp='17' /> </virusTrans>
<virusRec><virus e='0' f='24' d='0' SpVL='2.76' ImResp='11' /> </virusRec>
</sample>
<sample time='3.92554' prevalence='125' popsize='2012' spVLrec='5.46131' spVLtrans='4.39489' kRec='5' kTrans='14' numberOfMutationsRec='17' numberOfMutationsTrans='13' dRec='0' dTrans='0' running_R2NoMuts='0.627513' running_R2SPVL='0.0326648' running_bottom_percentileNoMuts='1' running_bottom_percentileSPVL='3.82516' running_incidence='50' running_interceptNoMuts='10.3014' running_interceptSPVL='3.76727' running_meanNoMuts='18.34' running_meanSPVL='4.67273' running_medianNoMuts='20' running_medianSPVL='4.6309' running_samplesize='50' running_slopeNoMuts='0.60259' running_slopeSPVL='0.169224' running_top_percentileNoMuts='31' running_top_percentileSPVL='5.58146' running_varNoMuts='47.9644' running_varSPVL='0.199458' >
<virusTrans><virus e='0' f='13' d='0' SpVL='2.93' ImResp='14' /> </virusTrans>
<virusRec><virus e='1' f='16' d='0' SpVL='4.65' ImResp='4' /> </virusRec>
</sample>
<sample time='3.94999' prevalence='125' popsize='2012' spVLrec='4.52515' spVLtrans='4.64303' kRec='13' kTrans='11' numberOfMutationsRec='22' numberOfMutationsTrans='24' dRec='0' dTrans='0' running_R2NoMuts='0.623723' running_R2SPVL='0.0328409' running_bottom_percentileNoMuts='1' running_bottom_percentileSPVL='3.82516' running_incidence='51' running_interceptNoMuts='10.3654' running_interceptSPVL='3.76508' running_meanNoMuts='18.4314' running_meanSPVL='4.67099' running_medianNoMuts='20' running_medianSPVL='4.6309' running_samplesize='51' running_slopeNoMuts='0.595472' running_slopeSPVL='0.169568' running_top_percentileNoMuts='31' running_top_percentileSPVL='5.58146' running_varNoMuts='47.461' running_varSPVL='0.195767' >
<virusTrans><virus e='0' f='24' d='0' SpVL='2.76' ImResp='11' /> </virusTrans>
<virusRec><virus e='0' f='22' d='0' SpVL='2.5' ImResp='13' /> </virusRec>
</sample>
<sample time='3.95025' prevalence='126' popsize='2012' spVLrec='4.38051' spVLtrans='5.44785' kRec='21' kTrans='16' numberOfMutationsRec='16' numberOfMutationsTrans='0' dRec='0' dTrans='0' running_R2NoMuts='0.610521' running_R2SPVL='0.0267914' running_bottom_percentileNoMuts='0' running_bottom_percentileSPVL='3.82516' running_incidence='52' running_interceptNoMuts='10.9497' running_interceptSPVL='3.85198' running_meanNoMuts='18.2308' running_meanSPVL='4.67566' running_medianNoMuts='20' running_medianSPVL='4.6309' running_samplesize='52' running_slopeNoMuts='0.566249' running_slopeSPVL='0.150153' running_top_percentileNoMuts='31' running_top_percentileSPVL='5.58146' running_varNoMuts='49.8314' running_varSPVL='0.198594' >
<virusTrans><virus e='0' f='0' d='0' SpVL='3.44' ImResp='16' /> </virusTrans>
<virusRec><virus e='0' f='16' d='0' SpVL='1.32' ImResp='21' /> </virusRec>
</sample>
<sample time='3.97076' prevalence='127' popsize='2011' spVLrec='4.8384' spVLtrans='4.76037' kRec='18' kTrans='19' numberOfMutationsRec='22' numberOfMutationsTrans='21' dRec='0' dTrans='0' running_R2NoMuts='0.610876' running_R2SPVL='0.0263942' running_bottom_percentileNoMuts='0' running_bottom_percentileSPVL='3.82516' running_incidence='53' running_interceptNoMuts='10.954' running_interceptSPVL='3.85964' running_meanNoMuts='18.2925' running_meanSPVL='4.678' running_medianNoMuts='20' running_medianSPVL='4.63526' running_samplesize='53' running_slopeNoMuts='0.56502' running_slopeSPVL='0.149623' running_top_percentileNoMuts='31' running_top_percentileSPVL='5.58146' running_varNoMuts='49.0937' running_varSPVL='0.195159' >
<virusTrans><virus e='2' f='19' d='0' SpVL='1.77' ImResp='17' /> </virusTrans>
<virusRec><virus e='2' f='20' d='0' SpVL='1.9' ImResp='16' /> </virusRec>
</sample>
<sample time='3.98477' prevalence='128' popsize='2011' spVLrec='4.28421' spVLtrans='4.76037' kRec='17' kTrans='19' numberOfMutationsRec='21' numberOfMutationsTrans='21' dRec='0' dTrans='0' running_R2NoMuts='0.609069' running_R2SPVL='0.0263463' running_bottom_percentileNoMuts='0' running_bottom_percentileSPVL='3.82516' running_incidence='54' running_interceptNoMuts='10.963' running_interceptSPVL='3.85168' running_meanNoMuts='18.3426' running_meanSPVL='4.67512' running_medianNoMuts='20' running_medianSPVL='4.63526' running_samplesize='54' running_slopeNoMuts='0.562427' running_slopeSPVL='0.150173' running_top_percentileNoMuts='31' running_top_percentileSPVL='5.58146' running_varNoMuts='48.3178' running_varSPVL='0.193036' >
<virusTrans><virus e='2' f='19' d='0' SpVL='1.77' ImResp='17' /> </virusTrans>
<virusRec><virus e='0' f='21' d='0' SpVL='1.77' ImResp='17' /> </virusRec>
</sample>
<sample time='4.01565' prevalence='129' popsize='2010' spVLrec='4.44494' spVLtrans='4.40957' kRec='15' kTrans='17' numberOfMutationsRec='21' numberOfMutationsTrans='10' dRec='0' dTrans='0' running_R2NoMuts='0.576302' running_R2SPVL='0.0241239' running_bottom_percentileNoMuts='0' running_bottom_percentileSPVL='3.82516' running_incidence='53' running_interceptNoMuts='11.4824' running_interceptSPVL='3.87368' running_meanNoMuts='18.6038' running_meanSPVL='4.66688' running_medianNoMuts='20' running_medianSPVL='4.6309' running_samplesize='53' running_slopeNoMuts='0.540604' running_slopeSPVL='0.146577' running_top_percentileNoMuts='31' running_top_percentileSPVL='5.58146' running_varNoMuts='46.8996' running_varSPVL='0.187911' >
<virusTrans><virus e='0' f='10' d='0' SpVL='2.54' ImResp='17' /> </virusTrans>
<virusRec><virus e='0' f='21' d='0' SpVL='2.17' ImResp='15' /> </virusRec>
</sample>
<sample time='4.02052' prevalence='131' popsize='2010' spVLrec='4.14367' spVLtrans='4.28421' kRec='17' kTrans='17' numberOfMutationsRec='23' numberOfMutationsTrans='21' dRec='0' dTrans='0' running_R2NoMuts='0.58086' running_R2SPVL='0.0299455' running_bottom_percentileNoMuts='0' running_bottom_percentileSPVL='3.82516' running_incidence='55' running_interceptNoMuts='11.4755' running_interceptSPVL='3.78888' running_meanNoMuts='18.7455' running_meanSPVL='4.65953' running_medianNoMuts='20' running_medianSPVL='4.62419' running_samplesize='55' running_slopeNoMuts='0.541861' running_slopeSPVL='0.163082' running_top_percentileNoMuts='31' running_top_percentileSPVL='5.58146' running_varNoMuts='45.7716' running_varSPVL='0.185161' >
<virusTrans><virus e='0' f='21' d='0' SpVL='1.77' ImResp='17' /> </virusTrans>
<virusRec><virus e='2' f='21' d='0' SpVL='2.03' ImResp='15' /> </virusRec>
</sample>
<sample time='4.04662' prevalence='132' popsize='2010' spVLrec='5.0618' spVLtrans='4.70102' kRec='9' kTrans='17' numberOfMutationsRec='19' numberOfMutationsTrans='13' dRec='0' dTrans='0' running_R2NoMuts='0.585558' running_R2SPVL='0.0222873' running_bottom_percentileNoMuts='0' running_bottom_percentileSPVL='3.82516' running_incidence='53' running_interceptNoMuts='11.4996' running_interceptSPVL='3.91385' running_meanNoMuts='18.6792' running_meanSPVL='4.67637' running_medianNoMuts='20' running_medianSPVL='4.63526' running_samplesize='53' running_slopeNoMuts='0.526192' running_slopeSPVL='0.141098' running_top_percentileNoMuts='31' running_top_percentileSPVL='5.58146' running_varNoMuts='42.1801' running_varSPVL='0.188157' >
<virusTrans><virus e='0' f='13' d='0' SpVL='2.33' ImResp='17' /> </virusTrans>
<virusRec><virus e='2' f='17' d='0' SpVL='3.91' ImResp='7' /> </virusRec>
</sample>
<sample time='4.05738' prevalence='133' popsize='2010' spVLrec='3.71434' spVLtrans='4.8384' kRec='15' kTrans='18' numberOfMutationsRec='27' numberOfMutationsTrans='22' dRec='0' dTrans='0' running_R2NoMuts='0.58749' running_R2SPVL='0.0188265' running_bottom_percentileNoMuts='0' running_bottom_percentileSPVL='3.78781' running_incidence='54' running_interceptNoMuts='11.4556' running_interceptSPVL='3.927' running_meanNoMuts='18.787' running_meanSPVL='4.66896' running_medianNoMuts='21' running_medianSPVL='4.63526' running_samplesize='54' running_slopeNoMuts='0.53304' running_slopeSPVL='0.134914' running_top_percentileNoMuts='31' running_top_percentileSPVL='5.58146' running_varNoMuts='42.1306' running_varSPVL='0.193431' >
<virusTrans><virus e='2' f='20' d='0' SpVL='1.9' ImResp='16' /> </virusTrans>
<virusRec><virus e='1' f='26' d='0' SpVL='1.95' ImResp='14' /> </virusRec>
</sample>
<sample time='4.0639' prevalence='134' popsize='2010' spVLrec='5.74183' spVLtrans='5.42454' kRec='5' kTrans='9' numberOfMutationsRec='12' numberOfMutationsTrans='6' dRec='0' dTrans='0' running_R2NoMuts='0.603303' running_R2SPVL='0.0383957' running_bottom_percentileNoMuts='0' running_bottom_percentileSPVL='3.78781' running_incidence='55' running_interceptNoMuts='11.244' running_interceptSPVL='3.62906' running_meanNoMuts='18.6091' running_meanSPVL='4.68559' running_medianNoMuts='20' running_medianSPVL='4.64303' running_samplesize='55' running_slopeNoMuts='0.542744' running_slopeSPVL='0.201368' running_top_percentileNoMuts='31' running_top_percentileSPVL='5.72218' running_varNoMuts='43.2381' running_varSPVL='0.205291' >
<virusTrans><virus e='0' f='6' d='0' SpVL='4.42' ImResp='9' /> </virusTrans>
<virusRec><virus e='0' f='12' d='0' SpVL='4.8' ImResp='5' /> </virusRec>
</sample>
<sample time='4.0771' prevalence='137' popsize='2007' spVLrec='4.46289' spVLtrans='4.28421' kRec='15' kTrans='17' numberOfMutationsRec='21' numberOfMutationsTrans='21' dRec='0' dTrans='0' running_R2NoMuts='0.60535' running_R2SPVL='0.0410702' running_bottom_percentileNoMuts='0' running_bottom_percentileSPVL='3.78781' running_incidence='57' running_interceptNoMuts='11.1002' running_interceptSPVL='3.60108' running_meanNoMuts='18.8246' running_meanSPVL='4.66782' running_medianNoMuts='21' running_medianSPVL='4.62419' running_samplesize='57' running_slopeNoMuts='0.542596' running_slopeSPVL='0.204838' running_top_percentileNoMuts='31' running_top_percentileSPVL='5.72218' running_varNoMuts='41.478' running_varSPVL='0.200729' >
<virusTrans><virus e='0' f='21' d='0' SpVL='1.77' ImResp='17' /> </virusTrans>
<virusRec><virus e='1' f='20' d='0' SpVL='2.37' ImResp='14' /> </virusRec>
</sample>
<sample time='4.0808' prevalence='138' popsize='2007' spVLrec='5.25148' spVLtrans='5.65571' kRec='10' kTrans='8' numberOfMutationsRec='9' numberOfMutationsTrans='5' dRec='0' dTrans='0' running_R2NoMuts='0.623749' running_R2SPVL='0.0591401' running_bottom_percentileNoMuts='0' running_bottom_percentileSPVL='3.78781' running_incidence='58' running_interceptNoMuts='10.7033' running_interceptSPVL='3.43176' running_meanNoMuts='18.6207' running_meanSPVL='4.68137' running_medianNoMuts='21' running_medianSPVL='4.6309' running_samplesize='58' running_slopeNoMuts='0.561061' running_slopeSPVL='0.242075' running_top_percentileNoMuts='31' running_top_percentileSPVL='5.72218' running_varNoMuts='43.201' running_varSPVL='0.208435' >
<virusTrans><virus e='0' f='5' d='0' SpVL='4.69' ImResp='8' /> </virusTrans>
<virusRec><virus e='0' f='9' d='0' SpVL='4.01' ImResp='10' /> </virusRec>
</sample>
<sample time='4.09421' prevalence='139' popsize='2004' spVLrec='3.99438' spVLtrans='4.22343' kRec='16' kTrans='17' numberOfMutationsRec='22' numberOfMutationsTrans='22' dRec='0' dTrans='0' running_R2NoMuts='0.623796' running_R2SPVL='0.0694981' running_bottom_percentileNoMuts='0' running_bottom_percentileSPVL='3.78781' running_incidence='59' running_interceptNoMuts='10.7135' running_interceptSPVL='3.32439' running_meanNoMuts='18.678' running_meanSPVL='4.67167' running_medianNoMuts='21' running_medianSPVL='4.62419' running_samplesize='59' running_slopeNoMuts='0.559429' running_slopeSPVL='0.262969' running_top_percentileNoMuts='31' running_top_percentileSPVL='5.72218' running_varNoMuts='42.659' running_varSPVL='0.210584' >
<virusTrans><virus e='1' f='21' d='0' SpVL='1.9' ImResp='16' /> </virusTrans>
<virusRec><virus e='1' f='21' d='0' SpVL='2.1' ImResp='15' /> </virusRec>
</sample>
<sample time='4.1172' prevalence='141' popsize='2004' spVLrec='5.01076' spVLtrans='5.33054' kRec='12' kTrans='10' numberOfMutationsRec='13' numberOfMutationsTrans='9' dRec='0' dTrans='0' running_R2NoMuts='0.633301' running_R2SPVL='0.078309' running_bottom_percentileNoMuts='0' running_bottom_percentileSPVL='3.78781' running_incidence='59' running_interceptNoMuts='10.5267' running_interceptSPVL='3.28729' running_meanNoMuts='18.5169' running_meanSPVL='4.6893' running_medianNoMuts='21' running_medianSPVL='4.63526' running_samplesize='59' running_slopeNoMuts='0.567061' running_slopeSPVL='0.274721' running_top_percentileNoMuts='31' running_top_percentileSPVL='5.72218' running_varNoMuts='43.5887' running_varSPVL='0.209315' >
<virusTrans><virus e='1' f='8' d='0' SpVL='4.21' ImResp='9' /> </virusTrans>
<virusRec><virus e='0' f='13' d='0' SpVL='3.33' ImResp='12' /> </virusRec>
</sample>
<sample time='4.12385' prevalence='142' popsize='2004' spVLrec='4.69471' spVLtrans='4.7652' kRec='15' kTrans='16' numberOfMutationsRec='18' numberOfMutationsTrans='15' dRec='0' dTrans='0' running_R2NoMuts='0.63365' running_R2SPVL='0.0781903' running_bottom_percentileNoMuts='1' running_bottom_percentileSPVL='3.82516' running_incidence='60' running_interceptNoMuts='10.4992' running_interceptSPVL='3.28944' running_meanNoMuts='18.4833' running_meanSPVL='4.68998' running_medianNoMuts='21' running_medianSPVL='4.64303' running_samplesize='60' running_slopeNoMuts='0.567666' running_slopeSPVL='0.274614' running_top_percentileNoMuts='31' running_top_percentileSPVL='5.72218' running_varNoMuts='42.9664' running_varSPVL='0.205874' >
<virusTrans><virus e='1' f='14' d='0' SpVL='2.59' ImResp='15' /> </virusTrans>
<virusRec><virus e='2' f='16' d='0' SpVL='2.78' ImResp='13' /> </virusRec>
</sample>
<sample time='4.13054' prevalence='143' popsize='2003' spVLrec='4.52795' spVLtrans='4.69475' kRec='20' kTrans='11' numberOfMutationsRec='14' numberOfMutationsTrans='12' dRec='0' dTrans='0' running_R2NoMuts='0.635224' running_R2SPVL='0.0783953' running_bottom_percentileNoMuts='1' running_bottom_percentileSPVL='3.82516' running_incidence='61' running_interceptNoMuts='10.3624' running_interceptSPVL='3.28696' running_meanNoMuts='18.3934' running_meanSPVL='4.68869' running_medianNoMuts='21' running_medianSPVL='4.64303' running_samplesize='61' running_slopeNoMuts='0.572579' running_slopeSPVL='0.274959' running_top_percentileNoMuts='27' running_top_percentileSPVL='5.65571' running_varNoMuts='42.7632' running_varSPVL='0.202712' >
<virusTrans><virus e='0' f='12' d='0' SpVL='3.6' ImResp='11' /> </virusTrans>
<virusRec><virus e='2' f='12' d='0' SpVL='2.06' ImResp='18' /> </virusRec>
</sample>
<sample time='4.14329' prevalence='144' popsize='2003' spVLrec='4.35103' spVLtrans='4.52515' kRec='15' kTrans='13' numberOfMutationsRec='22' numberOfMutationsTrans='22' dRec='0' dTrans='0' running_R2NoMuts='0.635224' running_R2SPVL='0.0832294' running_bottom_percentileNoMuts='1' running_bottom_percentileSPVL='3.82516' running_incidence='61' running_interceptNoMuts='10.3624' running_interceptSPVL='3.23035' running_meanNoMuts='18.3934' running_meanSPVL='4.6877' running_medianNoMuts='21' running_medianSPVL='4.63526' running_samplesize='61' running_slopeNoMuts='0.572579' running_slopeSPVL='0.285559' running_top_percentileNoMuts='27' running_top_percentileSPVL='5.65571' running_varNoMuts='42.7632' running_varSPVL='0.202837' >
<virusTrans><virus e='0' f='22' d='0' SpVL='2.5' ImResp='13' /> </virusTrans>
<virusRec><virus e='2' f='20' d='0' SpVL='2.5' ImResp='13' /> </virusRec>
</sample>
<sample time='4.20966' prevalence='145' popsize='2004' spVLrec='4.25124' spVLtrans='4.66133' kRec='17' kTrans='16' numberOfMutationsRec='21' numberOfMutationsTrans='19' dRec='0' dTrans='0' running_R2NoMuts='0.635411' running_R2SPVL='0.0842624' running_bottom_percentileNoMuts='1' running_bottom_percentileSPVL='3.82516' running_incidence='62' running_interceptNoMuts='10.3612' running_interceptSPVL='3.2109' running_meanNoMuts='18.4194' running_meanSPVL='4.68397' running_medianNoMuts='21' running_medianSPVL='4.63526' running_samplesize='62' running_slopeNoMuts='0.572418' running_slopeSPVL='0.288582' running_top_percentileNoMuts='27' running_top_percentileSPVL='5.65571' running_varNoMuts='42.1306' running_varSPVL='0.201094' >
<virusTrans><virus e='1' f='18' d='0' SpVL='2.31' ImResp='15' /> </virusTrans>
<virusRec><virus e='3' f='18' d='0' SpVL='2.37' ImResp='14' /> </virusRec>
</sample>
<sample time='4.22785' prevalence='146' popsize='2004' spVLrec='4.6225' spVLtrans='4.59328' kRec='14' kTrans='10' numberOfMutationsRec='25' numberOfMutationsTrans='24' dRec='0' dTrans='0' running_R2NoMuts='0.640235' running_R2SPVL='0.0837304' running_bottom_percentileNoMuts='1' running_bottom_percentileSPVL='3.82516' running_incidence='63' running_interceptNoMuts='10.3428' running_interceptSPVL='3.21849' running_meanNoMuts='18.5159' running_meanSPVL='4.68276' running_medianNoMuts='21' running_medianSPVL='4.63526' running_samplesize='63' running_slopeNoMuts='0.574346' running_slopeSPVL='0.28728' running_top_percentileNoMuts='27' running_top_percentileSPVL='5.65571' running_varNoMuts='42.0434' running_varSPVL='0.197996' >
<virusTrans><virus e='0' f='24' d='0' SpVL='2.96' ImResp='10' /> </virusTrans>
<virusRec><virus e='0' f='25' d='0' SpVL='2.09' ImResp='14' /> </virusRec>
</sample>
<sample time='4.23711' prevalence='147' popsize='2004' spVLrec='4.84617' spVLtrans='4.75268' kRec='10' kTrans='17' numberOfMutationsRec='20' numberOfMutationsTrans='9' dRec='0' dTrans='0' running_R2NoMuts='0.628766' running_R2SPVL='0.0830007' running_bottom_percentileNoMuts='1' running_bottom_percentileSPVL='3.82516' running_incidence='64' running_interceptNoMuts='10.5892' running_interceptSPVL='3.2249' running_meanNoMuts='18.4531' running_meanSPVL='4.68458' running_medianNoMuts='21' running_medianSPVL='4.63526' running_samplesize='64' running_slopeNoMuts='0.563874' running_slopeSPVL='0.286796' running_top_percentileNoMuts='27' running_top_percentileSPVL='5.65571' running_varNoMuts='42.1072' running_varSPVL='0.195145' >
<virusTrans><virus e='1' f='8' d='0' SpVL='2.81' ImResp='16' /> </virusTrans>
<virusRec><virus e='0' f='20' d='0' SpVL='3.24' ImResp='10' /> </virusRec>
</sample>
<sample time='4.24634' prevalence='148' popsize='2005' spVLrec='3.65904' spVLtrans='4.35103' kRec='18' kTrans='15' numberOfMutationsRec='23' numberOfMutationsTrans='22' dRec='0' dTrans='0' running_R2NoMuts='0.630596' running_R2SPVL='0.0945303' running_bottom_percentileNoMuts='1' running_bottom_percentileSPVL='3.78781' running_incidence='65' running_interceptNoMuts='10.5891' running_interceptSPVL='3.07965' running_meanNoMuts='18.5154' running_meanSPVL='4.67413' running_medianNoMuts='21' running_medianSPVL='4.63526' running_samplesize='65' running_slopeNoMuts='0.563883' running_slopeSPVL='0.314632' running_top_percentileNoMuts='27' running_top_percentileSPVL='5.65571' running_varNoMuts='41.7113' running_varSPVL='0.20098' >
<virusTrans><virus e='2' f='20' d='0' SpVL='2.5' ImResp='13' /> </virusTrans>
<virusRec><virus e='2' f='21' d='0' SpVL='1.83' ImResp='16' /> </virusRec>
</sample>
<sample time='4.26938' prevalence='149' popsize='2006' spVLrec='4.67439' spVLtrans='4.35103' kRec='13' kTrans='15' numberOfMutationsRec='24' numberOfMutationsTrans='22' dRec='0' dTrans='0' running_R2NoMuts='0.629418' running_R2SPVL='0.106481' running_bottom_percentileNoMuts='1' running_bottom_percentileSPVL='3.78781' running_incidence='64' running_interceptNoMuts='10.5993' running_interceptSPVL='3.0339' running_meanNoMuts='18.4609' running_meanSPVL='4.67911' running_medianNoMuts='21' running_medianSPVL='4.63526' running_samplesize='64' running_slopeNoMuts='0.561302' running_slopeSPVL='0.327215' running_top_percentileNoMuts='27' running_top_percentileSPVL='5.65571' running_varNoMuts='42.0922' running_varSPVL='0.197542' >
<virusTrans><virus e='2' f='20' d='0' SpVL='2.5' ImResp='13' /> </virusTrans>
<virusRec><virus e='1' f='23' d='0' SpVL='2.56' ImResp='12' /> </virusRec>
</sample>
<sample time='4.27009' prevalence='150' popsize='2006' spVLrec='5.74715' spVLtrans='5.44785' kRec='2' kTrans='16' numberOfMutationsRec='16' numberOfMutationsTrans='0' dRec='0' dTrans='0' running_R2NoMuts='0.61739' running_R2SPVL='0.13238' running_bottom_percentileNoMuts='0' running_bottom_percentileSPVL='3.78781' running_incidence='65' running_interceptNoMuts='11.0899' running_interceptSPVL='2.811' running_meanNoMuts='18.3' running_meanSPVL='4.69324' running_medianNoMuts='21' running_medianSPVL='4.64303' running_samplesize='65' running_slopeNoMuts='0.536751' running_slopeSPVL='0.376886' running_top_percentileNoMuts='27' running_top_percentileSPVL='5.72218' running_varNoMuts='44.0869' running_varSPVL='0.207623' >
<virusTrans><virus e='0' f='0' d='0' SpVL='3.44' ImResp='16' /> </virusTrans>
<virusRec><virus e='1' f='15' d='0' SpVL='5.32' ImResp='1' /> </virusRec>
</sample>
<sample time='4.29082' prevalence='150' popsize='2005' spVLrec='4.37901' spVLtrans='4.4449' kRec='22' kTrans='26' numberOfMutationsRec='22' numberOfMutationsTrans='0' dRec='0' dTrans='0' running_R2NoMuts='0.552411' running_R2SPVL='0.126293' running_bottom_percentileNoMuts='0' running_bottom_percentileSPVL='3.78781' running_incidence='64' running_interceptNoMuts='12.0202' running_interceptSPVL='2.8652' running_meanNoMuts='18.1641' running_meanSPVL='4.67733' running_medianNoMuts='21' running_medianSPVL='4.6309' running_samplesize='64' running_slopeNoMuts='0.488716' running_slopeSPVL='0.362652' running_top_percentileNoMuts='27' running_top_percentileSPVL='5.72218' running_varNoMuts='47.059' running_varSPVL='0.207468' >
<virusTrans><virus e='0' f='0' d='0' SpVL='1.44' ImResp='26' /> </virusTrans>
<virusRec><virus e='2' f='20' d='0' SpVL='1.1' ImResp='20' /> </virusRec>
</sample>
<sample time='4.32709' prevalence='151' popsize='2003' spVLrec='4.18645' spVLtrans='3.98476' kRec='20' kTrans='17' numberOfMutationsRec='17' numberOfMutationsTrans='16' dRec='0' dTrans='0' running_R2NoMuts='0.535566' running_R2SPVL='0.0712515' running_bottom_percentileNoMuts='0' running_bottom_percentileSPVL='3.78781' running_incidence='63' running_interceptNoMuts='12.1064' running_interceptSPVL='3.36191' running_meanNoMuts='18.119' running_meanSPVL='4.66526' running_medianNoMuts='20' running_medianSPVL='4.62419' running_samplesize='63' running_slopeNoMuts='0.474587' running_slopeSPVL='0.255847' running_top_percentileNoMuts='27' running_top_percentileSPVL='5.72218' running_varNoMuts='45.835' running_varSPVL='0.207853' >
<virusTrans><virus e='0' f='16' d='0' SpVL='2.12' ImResp='17' /> </virusTrans>
<virusRec><virus e='0' f='17' d='0' SpVL='1.45' ImResp='20' /> </virusRec>
</sample>
<sample time='4.34333' prevalence='152' popsize='2003' spVLrec='4.88042' spVLtrans='4.48207' kRec='17' kTrans='11' numberOfMutationsRec='19' numberOfMutationsTrans='20' dRec='0' dTrans='0' running_R2NoMuts='0.535829' running_R2SPVL='0.0852578' running_bottom_percentileNoMuts='0' running_bottom_percentileSPVL='3.78781' running_incidence='63' running_interceptNoMuts='12.1985' running_interceptSPVL='3.26417' running_meanNoMuts='18.1905' running_meanSPVL='4.66537' running_medianNoMuts='20' running_medianSPVL='4.62419' running_samplesize='63' running_slopeNoMuts='0.470554' running_slopeSPVL='0.280056' running_top_percentileNoMuts='27' running_top_percentileSPVL='5.72218' running_varNoMuts='45.7098' running_varSPVL='0.201804' >
<virusTrans><virus e='0' f='20' d='0' SpVL='3.04' ImResp='11' /> </virusTrans>
<virusRec><virus e='0' f='19' d='0' SpVL='1.91' ImResp='17' /> </virusRec>
</sample>
<sample time='4.36535' prevalence='153' popsize='2003' spVLrec='4.43975' spVLtrans='5.74715' kRec='22' kTrans='2' numberOfMutationsRec='14' numberOfMutationsTrans='16' dRec='0' dTrans='0' running_R2NoMuts='0.525753' running_R2SPVL='0.0725183' running_bottom_percentileNoMuts='0' running_bottom_percentileSPVL='3.78781' running_incidence='64' running_interceptNoMuts='12.0982' running_interceptSPVL='3.40482' running_meanNoMuts='18.1406' running_meanSPVL='4.67206' running_medianNoMuts='20' running_medianSPVL='4.62419' running_samplesize='64' running_slopeNoMuts='0.471213' running_slopeSPVL='0.24905' running_top_percentileNoMuts='27' running_top_percentileSPVL='5.74183' running_varNoMuts='45.1677' running_varSPVL='0.208146' >
<virusTrans><virus e='1' f='15' d='0' SpVL='5.32' ImResp='1' /> </virusTrans>
<virusRec><virus e='2' f='12' d='0' SpVL='1.66' ImResp='20' /> </virusRec>
</sample>
<sample time='4.37448' prevalence='154' popsize='2003' spVLrec='4.95591' spVLtrans='4.67439' kRec='11' kTrans='13' numberOfMutationsRec='24' numberOfMutationsTrans='24' dRec='0' dTrans='0' running_R2NoMuts='0.530512' running_R2SPVL='0.0704821' running_bottom_percentileNoMuts='0' running_bottom_percentileSPVL='3.78781' running_incidence='65' running_interceptNoMuts='12.0884' running_interceptSPVL='3.42129' running_meanNoMuts='18.2308' running_meanSPVL='4.67426' running_medianNoMuts='20' running_medianSPVL='4.6309' running_samplesize='65' running_slopeNoMuts='0.472356' running_slopeSPVL='0.246838' running_top_percentileNoMuts='27' running_top_percentileSPVL='5.74183' running_varNoMuts='44.9929' running_varSPVL='0.205559' >
<virusTrans><virus e='1' f='23' d='0' SpVL='2.56' ImResp='12' /> </virusTrans>
<virusRec><virus e='1' f='23' d='0' SpVL='2.96' ImResp='10' /> </virusRec>
</sample>
<sample time='4.39275' prevalence='155' popsize='2003' spVLrec='4.61532' spVLtrans='4.18645' kRec='14' kTrans='20' numberOfMutationsRec='20' numberOfMutationsTrans='17' dRec='0' dTrans='0' running_R2NoMuts='0.530506' running_R2SPVL='0.0684449' running_bottom_percentileNoMuts='0' running_bottom_percentileSPVL='3.78781' running_incidence='66' running_interceptNoMuts='12.0868' running_interceptSPVL='3.45371' running_meanNoMuts='18.2348' running_meanSPVL='4.67012' running_medianNoMuts='20' running_medianSPVL='4.62419' running_samplesize='66' running_slopeNoMuts='0.472342' running_slopeSPVL='0.24052' running_top_percentileNoMuts='27' running_top_percentileSPVL='5.74183' running_varNoMuts='44.3464' running_varSPVL='0.204256' >
<virusTrans><virus e='0' f='17' d='0' SpVL='1.45' ImResp='20' /> </virusTrans>
<virusRec><virus e='1' f='19' d='0' SpVL='2.64' ImResp='13' /> </virusRec>
</sample>
<sample time='4.41813' prevalence='155' popsize='2000' spVLrec='4.50827' spVLtrans='4.84617' kRec='13' kTrans='10' numberOfMutationsRec='24' numberOfMutationsTrans='20' dRec='0' dTrans='0' running_R2NoMuts='0.529046' running_R2SPVL='0.0729449' running_bottom_percentileNoMuts='0' running_bottom_percentileSPVL='3.78781' running_incidence='66' running_interceptNoMuts='12.0917' running_interceptSPVL='3.39974' running_meanNoMuts='18.2273' running_meanSPVL='4.67314' running_medianNoMuts='20' running_medianSPVL='4.62419' running_samplesize='66' running_slopeNoMuts='0.473827' running_slopeSPVL='0.25063' running_top_percentileNoMuts='27' running_top_percentileSPVL='5.74183' running_varNoMuts='44.3423' running_varSPVL='0.203044' >
<virusTrans><virus e='0' f='20' d='0' SpVL='3.24' ImResp='10' /> </virusTrans>
<virusRec><virus e='3' f='21' d='0' SpVL='2.96' ImResp='10' /> </virusRec>
</sample>
<sample time='4.44264' prevalence='156' popsize='2001' spVLrec='4.95546' spVLtrans='4.64611' kRec='6' kTrans='13' numberOfMutationsRec='18' numberOfMutationsTrans='18' dRec='0' dTrans='0' running_R2NoMuts='0.527174' running_R2SPVL='0.0700721' running_bottom_percentileNoMuts='0' running_bottom_percentileSPVL='3.78781' running_incidence='65' running_interceptNoMuts='12.0925' running_interceptSPVL='3.40958' running_meanNoMuts='18.2538' running_meanSPVL='4.68513' running_medianNoMuts='20' running_medianSPVL='4.63526' running_samplesize='65' running_slopeNoMuts='0.472156' running_slopeSPVL='0.250476' running_top_percentileNoMuts='27' running_top_percentileSPVL='5.74183' running_varNoMuts='44.8356' running_varSPVL='0.201654' >
<virusTrans><virus e='1' f='17' d='0' SpVL='2.98' ImResp='12' /> </virusTrans>
<virusRec><virus e='0' f='18' d='0' SpVL='4.18' ImResp='6' /> </virusRec>
</sample>
<sample time='4.48104' prevalence='157' popsize='2000' spVLrec='4.72506' spVLtrans='4.41011' kRec='12' kTrans='17' numberOfMutationsRec='17' numberOfMutationsTrans='4' dRec='0' dTrans='0' running_R2NoMuts='0.534426' running_R2SPVL='0.0792085' running_bottom_percentileNoMuts='0' running_bottom_percentileSPVL='3.78781' running_incidence='65' running_interceptNoMuts='12.1185' running_interceptSPVL='3.34432' running_meanNoMuts='18.1769' running_meanSPVL='4.68161' running_medianNoMuts='20' running_medianSPVL='4.63526' running_samplesize='65' running_slopeNoMuts='0.469493' running_slopeSPVL='0.262692' running_top_percentileNoMuts='27' running_top_percentileSPVL='5.74183' running_varNoMuts='45.8225' running_varSPVL='0.199752' >
<virusTrans><virus e='0' f='4' d='0' SpVL='2.96' ImResp='17' /> </virusTrans>
<virusRec><virus e='0' f='17' d='0' SpVL='3.05' ImResp='12' /> </virusRec>
</sample>
<sample time='4.50259' prevalence='158' popsize='1997' spVLrec='5.29754' spVLtrans='4.95546' kRec='10' kTrans='6' numberOfMutationsRec='18' numberOfMutationsTrans='18' dRec='0' dTrans='0' running_R2NoMuts='0.525747' running_R2SPVL='0.0914131' running_bottom_percentileNoMuts='0' running_bottom_percentileSPVL='3.78781' running_incidence='64' running_interceptNoMuts='12.1379' running_interceptSPVL='3.26623' running_meanNoMuts='18.1172' running_meanSPVL='4.69277' running_medianNoMuts='20' running_medianSPVL='4.64303' running_samplesize='64' running_slopeNoMuts='0.464555' running_slopeSPVL='0.284175' running_top_percentileNoMuts='27' running_top_percentileSPVL='5.74183' running_varNoMuts='45.8535' running_varSPVL='0.201122' >
<virusTrans><virus e='0' f='18' d='0' SpVL='4.18' ImResp='6' /> </virusTrans>
<virusRec><virus e='1' f='17' d='0' SpVL='3.58' ImResp='9' /> </virusRec>
</sample>
<sample time='4.51499' prevalence='158' popsize='1996' spVLrec='4.01515' spVLtrans='5.15299' kRec='20' kTrans='11' numberOfMutationsRec='20' numberOfMutationsTrans='18' dRec='0' dTrans='0' running_R2NoMuts='0.515743' running_R2SPVL='0.0754243' running_bottom_percentileNoMuts='0' running_bottom_percentileSPVL='3.98476' running_incidence='62' running_interceptNoMuts='12.1691' running_interceptSPVL='3.38619' running_meanNoMuts='17.9839' running_meanSPVL='4.6974' running_medianNoMuts='20' running_medianSPVL='4.64303' running_samplesize='62' running_slopeNoMuts='0.460908' running_slopeSPVL='0.255994' running_top_percentileNoMuts='27' running_top_percentileSPVL='5.74183' running_varNoMuts='46.1449' running_varSPVL='0.19965' >
<virusTrans><virus e='2' f='16' d='0' SpVL='3.58' ImResp='9' /> </virusTrans>
<virusRec><virus e='2' f='18' d='0' SpVL='1.64' ImResp='18' /> </virusRec>
</sample>
<sample time='4.56961' prevalence='159' popsize='1996' spVLrec='4.3724' spVLtrans='4.59993' kRec='21' kTrans='16' numberOfMutationsRec='23' numberOfMutationsTrans='19' dRec='0' dTrans='0' running_R2NoMuts='0.510182' running_R2SPVL='0.0713115' running_bottom_percentileNoMuts='0' running_bottom_percentileSPVL='3.98476' running_incidence='60' running_interceptNoMuts='12.5103' running_interceptSPVL='3.33891' running_meanNoMuts='17.9167' running_meanSPVL='4.69133' running_medianNoMuts='20' running_medianSPVL='4.63526' running_samplesize='60' running_slopeNoMuts='0.447139' running_slopeSPVL='0.263562' running_top_percentileNoMuts='31' running_top_percentileSPVL='5.74715' running_varNoMuts='45.3931' running_varSPVL='0.192663' >
<virusTrans><virus e='1' f='18' d='0' SpVL='2.31' ImResp='15' /> </virusTrans>
<virusRec><virus e='1' f='22' d='0' SpVL='1.03' ImResp='20' /> </virusRec>
</sample>
<sample time='4.57954' prevalence='160' popsize='1997' spVLrec='4.68561' spVLtrans='4.94111' kRec='6' kTrans='8' numberOfMutationsRec='23' numberOfMutationsTrans='25' dRec='0' dTrans='0' running_R2NoMuts='0.513483' running_R2SPVL='0.0717538' running_bottom_percentileNoMuts='0' running_bottom_percentileSPVL='3.98476' running_incidence='61' running_interceptNoMuts='12.5254' running_interceptSPVL='3.3367' running_meanNoMuts='18.0164' running_meanSPVL='4.69334' running_medianNoMuts='20' running_medianSPVL='4.64303' running_samplesize='61' running_slopeNoMuts='0.445517' running_slopeSPVL='0.264177' running_top_percentileNoMuts='27' running_top_percentileSPVL='5.74183' running_varNoMuts='45.262' running_varSPVL='0.190013' >
<virusTrans><virus e='1' f='24' d='0' SpVL='3.49' ImResp='7' /> </virusTrans>
<virusRec><virus e='1' f='22' d='0' SpVL='4.03' ImResp='5' /> </virusRec>
</sample>
<sample time='4.58649' prevalence='161' popsize='1997' spVLrec='4.89309' spVLtrans='4.72506' kRec='12' kTrans='12' numberOfMutationsRec='18' numberOfMutationsTrans='17' dRec='0' dTrans='0' running_R2NoMuts='0.511512' running_R2SPVL='0.0703488' running_bottom_percentileNoMuts='0' running_bottom_percentileSPVL='3.98476' running_incidence='62' running_interceptNoMuts='12.4982' running_interceptSPVL='3.3495' running_meanNoMuts='18.0081' running_meanSPVL='4.6952' running_medianNoMuts='20' running_medianSPVL='4.64303' running_samplesize='62' running_slopeNoMuts='0.445107' running_slopeSPVL='0.262539' running_top_percentileNoMuts='27' running_top_percentileSPVL='5.74183' running_varNoMuts='44.5403' running_varSPVL='0.187274' >
<virusTrans><virus e='0' f='17' d='0' SpVL='3.05' ImResp='12' /> </virusTrans>
<virusRec><virus e='0' f='18' d='0' SpVL='2.98' ImResp='12' /> </virusRec>
</sample>
<sample time='4.60204' prevalence='162' popsize='1997' spVLrec='5.1885' spVLtrans='5.46131' kRec='9' kTrans='5' numberOfMutationsRec='17' numberOfMutationsTrans='17' dRec='0' dTrans='0' running_R2NoMuts='0.507285' running_R2SPVL='0.0818871' running_bottom_percentileNoMuts='0' running_bottom_percentileSPVL='3.98476' running_incidence='62' running_interceptNoMuts='12.4607' running_interceptSPVL='3.26284' running_meanNoMuts='17.9194' running_meanSPVL='4.701' running_medianNoMuts='19' running_medianSPVL='4.64303' running_samplesize='62' running_slopeNoMuts='0.440792' running_slopeSPVL='0.28104' running_top_percentileNoMuts='27' running_top_percentileSPVL='5.74183' running_varNoMuts='44.1225' running_varSPVL='0.192746' >
<virusTrans><virus e='1' f='16' d='0' SpVL='4.65' ImResp='4' /> </virusTrans>
<virusRec><virus e='0' f='17' d='0' SpVL='3.65' ImResp='9' /> </virusRec>
</sample>
<sample time='4.6126' prevalence='164' popsize='1997' spVLrec='4.70081' spVLtrans='4.3724' kRec='16' kTrans='21' numberOfMutationsRec='24' numberOfMutationsTrans='23' dRec='0' dTrans='0' running_R2NoMuts='0.515651' running_R2SPVL='0.0908828' running_bottom_percentileNoMuts='0' running_bottom_percentileSPVL='3.98476' running_incidence='63' running_interceptNoMuts='12.5075' running_interceptSPVL='3.21841' running_meanNoMuts='18.0556' running_meanSPVL='4.69023' running_medianNoMuts='20' running_medianSPVL='4.64303' running_samplesize='63' running_slopeNoMuts='0.440921' running_slopeSPVL='0.289867' running_top_percentileNoMuts='27' running_top_percentileSPVL='5.74183' running_varNoMuts='43.862' running_varSPVL='0.196112' >
<virusTrans><virus e='1' f='22' d='0' SpVL='1.03' ImResp='20' /> </virusTrans>
<virusRec><virus e='2' f='22' d='0' SpVL='2.16' ImResp='14' /> </virusRec>
</sample>
<sample time='4.62926' prevalence='165' popsize='1998' spVLrec='4.27431' spVLtrans='4.70212' kRec='20' kTrans='11' numberOfMutationsRec='24' numberOfMutationsTrans='20' dRec='0' dTrans='0' running_R2NoMuts='0.519838' running_R2SPVL='0.091273' running_bottom_percentileNoMuts='0' running_bottom_percentileSPVL='3.98476' running_incidence='62' running_interceptNoMuts='12.4738' running_interceptSPVL='3.20219' running_meanNoMuts='18.0323' running_meanSPVL='4.69' running_medianNoMuts='20' running_medianSPVL='4.64303' running_samplesize='62' running_slopeNoMuts='0.448144' running_slopeSPVL='0.292187' running_top_percentileNoMuts='27' running_top_percentileSPVL='5.74183' running_varNoMuts='44.499' running_varSPVL='0.200279' >
<virusTrans><virus e='0' f='20' d='0' SpVL='3.04' ImResp='11' /> </virusTrans>
<virusRec><virus e='2' f='22' d='0' SpVL='1.36' ImResp='18' /> </virusRec>
</sample>
<sample time='4.63035' prevalence='166' popsize='1998' spVLrec='4.49287' spVLtrans='4.70081' kRec='20' kTrans='16' numberOfMutationsRec='25' numberOfMutationsTrans='24' dRec='0' dTrans='0' running_R2NoMuts='0.526597' running_R2SPVL='0.0915633' running_bottom_percentileNoMuts='0' running_bottom_percentileSPVL='3.98476' running_incidence='63' running_interceptNoMuts='12.4434' running_interceptSPVL='3.19834' running_meanNoMuts='18.1349' running_meanSPVL='4.68852' running_medianNoMuts='20' running_medianSPVL='4.64303' running_samplesize='63' running_slopeNoMuts='0.45171' running_slopeSPVL='0.292718' running_top_percentileNoMuts='27' running_top_percentileSPVL='5.74183' running_varNoMuts='44.4501' running_varSPVL='0.197407' >
<virusTrans><virus e='2' f='22' d='0' SpVL='2.16' ImResp='14' /> </virusTrans>
<virusRec><virus e='2' f='23' d='0' SpVL='1.29' ImResp='18' /> </virusRec>
</sample>
<sample time='4.64097' prevalence='170' popsize='1997' spVLrec='4.74202' spVLtrans='4.68561' kRec='12' kTrans='6' numberOfMutationsRec='22' numberOfMutationsTrans='23' dRec='0' dTrans='0' running_R2NoMuts='0.525545' running_R2SPVL='0.0875687' running_bottom_percentileNoMuts='0' running_bottom_percentileSPVL='3.98476' running_incidence='66' running_interceptNoMuts='12.4071' running_interceptSPVL='3.25621' running_meanNoMuts='18.1439' running_meanSPVL='4.69775' running_medianNoMuts='20' running_medianSPVL='4.66133' running_samplesize='66' running_slopeNoMuts='0.449984' running_slopeSPVL='0.287805' running_top_percentileNoMuts='27' running_top_percentileSPVL='5.74183' running_varNoMuts='43.002' running_varSPVL='0.187307' >
<virusTrans><virus e='1' f='22' d='0' SpVL='4.03' ImResp='5' /> </virusTrans>
<virusRec><virus e='1' f='21' d='0' SpVL='2.9' ImResp='11' /> </virusRec>
</sample>
<sample time='4.67638' prevalence='172' popsize='2000' spVLrec='4.80187' spVLtrans='4.95892' kRec='11' kTrans='12' numberOfMutationsRec='18' numberOfMutationsTrans='17' dRec='0' dTrans='0' running_R2NoMuts='0.479157' running_R2SPVL='0.0580646' running_bottom_percentileNoMuts='0' running_bottom_percentileSPVL='3.98476' running_incidence='64' running_interceptNoMuts='13.0202' running_interceptSPVL='3.4426' running_meanNoMuts='18.25' running_meanSPVL='4.68803' running_medianNoMuts='20' running_medianSPVL='4.66133' running_samplesize='64' running_slopeNoMuts='0.427069' running_slopeSPVL='0.249815' running_top_percentileNoMuts='27' running_top_percentileSPVL='5.74183' running_varNoMuts='41.2812' running_varSPVL='0.182671' >
<virusTrans><virus e='1' f='16' d='0' SpVL='3.25' ImResp='11' /> </virusTrans>
<virusRec><virus e='0' f='18' d='0' SpVL='3.18' ImResp='11' /> </virusRec>
</sample>
<sample time='4.68128' prevalence='173' popsize='2001' spVLrec='4.82348' spVLtrans='4.90407' kRec='15' kTrans='13' numberOfMutationsRec='19' numberOfMutationsTrans='18' dRec='0' dTrans='0' running_R2NoMuts='0.47744' running_R2SPVL='0.0590203' running_bottom_percentileNoMuts='0' running_bottom_percentileSPVL='3.98476' running_incidence='65' running_interceptNoMuts='13.0061' running_interceptSPVL='3.43469' running_meanNoMuts='18.2538' running_meanSPVL='4.69073' running_medianNoMuts='20' running_medianSPVL='4.6668' running_samplesize='65' running_slopeNoMuts='0.426333' running_slopeSPVL='0.251984' running_top_percentileNoMuts='27' running_top_percentileSPVL='5.74183' running_varNoMuts='40.6509' running_varSPVL='0.180353' >
<virusTrans><virus e='0' f='18' d='0' SpVL='2.78' ImResp='13' /> </virusTrans>
<virusRec><virus e='1' f='18' d='0' SpVL='2.51' ImResp='14' /> </virusRec>
</sample>
<sample time='4.69568' prevalence='175' popsize='2002' spVLrec='4.82737' spVLtrans='5.25184' kRec='11' kTrans='14' numberOfMutationsRec='12' numberOfMutationsTrans='0' dRec='0' dTrans='0' running_R2NoMuts='0.501333' running_R2SPVL='0.0686721' running_bottom_percentileNoMuts='0' running_bottom_percentileSPVL='3.98476' running_incidence='66' running_interceptNoMuts='12.9199' running_interceptSPVL='3.34589' running_meanNoMuts='17.8106' running_meanSPVL='4.71306' running_medianNoMuts='19' running_medianSPVL='4.68561' running_samplesize='66' running_slopeNoMuts='0.420176' running_slopeSPVL='0.273573' running_top_percentileNoMuts='25' running_top_percentileSPVL='5.74183' running_varNoMuts='41.9414' running_varSPVL='0.183516' >
<virusTrans><virus e='0' f='0' d='0' SpVL='3.84' ImResp='14' /> </virusTrans>
<virusRec><virus e='0' f='12' d='0' SpVL='3.6' ImResp='11' /> </virusRec>
</sample>
<sample time='4.70076' prevalence='176' popsize='2003' spVLrec='5.05864' spVLtrans='4.80187' kRec='14' kTrans='11' numberOfMutationsRec='18' numberOfMutationsTrans='18' dRec='0' dTrans='0' running_R2NoMuts='0.49776' running_R2SPVL='0.0682607' running_bottom_percentileNoMuts='0' running_bottom_percentileSPVL='3.98476' running_incidence='67' running_interceptNoMuts='12.9038' running_interceptSPVL='3.34726' running_meanNoMuts='17.8134' running_meanSPVL='4.7163' running_medianNoMuts='19' running_medianSPVL='4.68561' running_samplesize='67' running_slopeNoMuts='0.418869' running_slopeSPVL='0.274533' running_top_percentileNoMuts='25' running_top_percentileSPVL='5.74183' running_varNoMuts='41.3159' running_varSPVL='0.181717' >
<virusTrans><virus e='0' f='18' d='0' SpVL='3.18' ImResp='11' /> </virusTrans>
<virusRec><virus e='0' f='18' d='0' SpVL='2.58' ImResp='14' /> </virusRec>
</sample>
<sample time='4.71265' prevalence='177' popsize='2001' spVLrec='4.90799' spVLtrans='4.78054' kRec='15' kTrans='17' numberOfMutationsRec='13' numberOfMutationsTrans='0' dRec='0' dTrans='0' running_R2NoMuts='0.521412' running_R2SPVL='0.0671944' running_bottom_percentileNoMuts='0' running_bottom_percentileSPVL='3.98476' running_incidence='69' running_interceptNoMuts='12.8594' running_interceptSPVL='3.35955' running_meanNoMuts='17.7536' running_meanSPVL='4.71899' running_medianNoMuts='19' running_medianSPVL='4.69475' running_samplesize='69' running_slopeNoMuts='0.42452' running_slopeSPVL='0.273347' running_top_percentileNoMuts='26' running_top_percentileSPVL='5.74183' running_varNoMuts='43.3451' running_varSPVL='0.176863' >
<virusTrans><virus e='0' f='0' d='0' SpVL='3.24' ImResp='17' /> </virusTrans>
<virusRec><virus e='1' f='12' d='0' SpVL='2.93' ImResp='14' /> </virusRec>
</sample>
<sample time='4.72576' prevalence='178' popsize='2000' spVLrec='4.86522' spVLtrans='4.39489' kRec='12' kTrans='14' numberOfMutationsRec='19' numberOfMutationsTrans='13' dRec='0' dTrans='0' running_R2NoMuts='0.521266' running_R2SPVL='0.0630049' running_bottom_percentileNoMuts='0' running_bottom_percentileSPVL='3.98476' running_incidence='70' running_interceptNoMuts='12.8752' running_interceptSPVL='3.41099' running_meanNoMuts='17.7286' running_meanSPVL='4.71772' running_medianNoMuts='19' running_medianSPVL='4.69475' running_samplesize='70' running_slopeNoMuts='0.424087' running_slopeSPVL='0.263471' running_top_percentileNoMuts='26' running_top_percentileSPVL='5.74183' running_varNoMuts='42.8978' running_varSPVL='0.175238' >
<virusTrans><virus e='0' f='13' d='0' SpVL='2.93' ImResp='14' /> </virusTrans>
<virusRec><virus e='1' f='18' d='0' SpVL='3.11' ImResp='11' /> </virusRec>
</sample>
<sample time='4.73765' prevalence='180' popsize='2000' spVLrec='4.84' spVLtrans='5.25657' kRec='15' kTrans='11' numberOfMutationsRec='12' numberOfMutationsTrans='5' dRec='0' dTrans='0' running_R2NoMuts='0.510121' running_R2SPVL='0.0794538' running_bottom_percentileNoMuts='0' running_bottom_percentileSPVL='3.98476' running_incidence='71' running_interceptNoMuts='12.996' running_interceptSPVL='3.21111' running_meanNoMuts='17.8521' running_meanSPVL='4.72158' running_medianNoMuts='19' running_medianSPVL='4.70081' running_samplesize='71' running_slopeNoMuts='0.418015' running_slopeSPVL='0.308908' running_top_percentileNoMuts='26' running_top_percentileSPVL='5.74183' running_varNoMuts='41.2246' running_varSPVL='0.169421' >
<virusTrans><virus e='0' f='5' d='0' SpVL='4.09' ImResp='11' /> </virusTrans>
<virusRec><virus e='0' f='12' d='0' SpVL='2.8' ImResp='15' /> </virusRec>
</sample>
<sample time='4.74236' prevalence='181' popsize='2000' spVLrec='4.84826' spVLtrans='4.41011' kRec='14' kTrans='17' numberOfMutationsRec='17' numberOfMutationsTrans='4' dRec='0' dTrans='0' running_R2NoMuts='0.5089' running_R2SPVL='0.0757299' running_bottom_percentileNoMuts='0' running_bottom_percentileSPVL='3.98476' running_incidence='72' running_interceptNoMuts='13.134' running_interceptSPVL='3.25626' running_meanNoMuts='17.75' running_meanSPVL='4.72029' running_medianNoMuts='19' running_medianSPVL='4.70081' running_samplesize='72' running_slopeNoMuts='0.411351' running_slopeSPVL='0.300218' running_top_percentileNoMuts='26' running_top_percentileSPVL='5.74183' running_varNoMuts='41.9792' running_varSPVL='0.167851' >
<virusTrans><virus e='0' f='4' d='0' SpVL='2.96' ImResp='17' /> </virusTrans>
<virusRec><virus e='0' f='17' d='0' SpVL='2.65' ImResp='14' /> </virusRec>
</sample>
<sample time='4.75599' prevalence='182' popsize='2002' spVLrec='5.65359' spVLtrans='4.52908' kRec='3' kTrans='14' numberOfMutationsRec='17' numberOfMutationsTrans='11' dRec='0' dTrans='0' running_R2NoMuts='0.511054' running_R2SPVL='0.0613781' running_bottom_percentileNoMuts='0' running_bottom_percentileSPVL='3.98476' running_incidence='73' running_interceptNoMuts='13.1131' running_interceptSPVL='3.37098' running_meanNoMuts='17.6986' running_meanSPVL='4.72538' running_medianNoMuts='19' running_medianSPVL='4.70081' running_samplesize='73' running_slopeNoMuts='0.412106' running_slopeSPVL='0.279074' running_top_percentileNoMuts='26' running_top_percentileSPVL='5.74183' running_varNoMuts='41.7174' running_varSPVL='0.171742' >
<virusTrans><virus e='0' f='11' d='0' SpVL='3.07' ImResp='14' /> </virusTrans>
<virusRec><virus e='0' f='17' d='0' SpVL='4.85' ImResp='3' /> </virusRec>
</sample>
<sample time='4.76684' prevalence='184' popsize='2002' spVLrec='4.45333' spVLtrans='5.2835' kRec='16' kTrans='7' numberOfMutationsRec='24' numberOfMutationsTrans='23' dRec='0' dTrans='0' running_R2NoMuts='0.506981' running_R2SPVL='0.0542367' running_bottom_percentileNoMuts='0' running_bottom_percentileSPVL='3.98476' running_incidence='73' running_interceptNoMuts='13.121' running_interceptSPVL='3.45196' running_meanNoMuts='17.6644' running_meanSPVL='4.73071' running_medianNoMuts='19' running_medianSPVL='4.70081' running_samplesize='73' running_slopeNoMuts='0.410937' running_slopeSPVL='0.262097' running_top_percentileNoMuts='26' running_top_percentileSPVL='5.74183' running_varNoMuts='41.4148' running_varSPVL='0.175565' >
<virusTrans><virus e='0' f='23' d='0' SpVL='3.63' ImResp='7' /> </virusTrans>
<virusRec><virus e='1' f='23' d='0' SpVL='1.96' ImResp='15' /> </virusRec>
</sample>
<sample time='4.77422' prevalence='184' popsize='2002' spVLrec='4.5451' spVLtrans='5.65359' kRec='17' kTrans='3' numberOfMutationsRec='17' numberOfMutationsTrans='17' dRec='0' dTrans='0' running_R2NoMuts='0.502453' running_R2SPVL='0.0460431' running_bottom_percentileNoMuts='0' running_bottom_percentileSPVL='3.98476' running_incidence='74' running_interceptNoMuts='13.0938' running_interceptSPVL='3.5824' running_meanNoMuts='17.6554' running_meanSPVL='4.73569' running_medianNoMuts='19' running_medianSPVL='4.70081' running_samplesize='74' running_slopeNoMuts='0.410002' running_slopeSPVL='0.233672' running_top_percentileNoMuts='26' running_top_percentileSPVL='5.74183' running_varNoMuts='40.861' running_varSPVL='0.179155' >
<virusTrans><virus e='0' f='17' d='0' SpVL='4.85' ImResp='3' /> </virusTrans>
<virusRec><virus e='2' f='15' d='0' SpVL='2.45' ImResp='15' /> </virusRec>
</sample>
<sample time='4.78807' prevalence='186' popsize='2002' spVLrec='4.76407' spVLtrans='4.74202' kRec='12' kTrans='12' numberOfMutationsRec='21' numberOfMutationsTrans='22' dRec='0' dTrans='0' running_R2NoMuts='0.501073' running_R2SPVL='0.0656114' running_bottom_percentileNoMuts='0' running_bottom_percentileSPVL='3.98476' running_incidence='75' running_interceptNoMuts='13.2557' running_interceptSPVL='3.30307' running_meanNoMuts='17.8733' running_meanSPVL='4.72394' running_medianNoMuts='19' running_medianSPVL='4.70081' running_samplesize='75' running_slopeNoMuts='0.40218' running_slopeSPVL='0.290672' running_top_percentileNoMuts='26' running_top_percentileSPVL='5.74183' running_varNoMuts='40.284' running_varSPVL='0.185913' >
<virusTrans><virus e='1' f='21' d='0' SpVL='2.9' ImResp='11' /> </virusTrans>
<virusRec><virus e='1' f='20' d='0' SpVL='2.97' ImResp='11' /> </virusRec>
</sample>
<sample time='4.79098' prevalence='187' popsize='2003' spVLrec='4.49667' spVLtrans='4.68561' kRec='19' kTrans='6' numberOfMutationsRec='20' numberOfMutationsTrans='23' dRec='0' dTrans='0' running_R2NoMuts='0.496571' running_R2SPVL='0.0659584' running_bottom_percentileNoMuts='0' running_bottom_percentileSPVL='3.98476' running_incidence='76' running_interceptNoMuts='13.2883' running_interceptSPVL='3.29593' running_meanNoMuts='17.9211' running_meanSPVL='4.7222' running_medianNoMuts='19' running_medianSPVL='4.70081' running_samplesize='76' running_slopeNoMuts='0.398116' running_slopeSPVL='0.291705' running_top_percentileNoMuts='26' running_top_percentileSPVL='5.74183' running_varNoMuts='39.9543' running_varSPVL='0.183814' >
<virusTrans><virus e='1' f='22' d='0' SpVL='4.03' ImResp='5' /> </virusTrans>
<virusRec><virus e='1' f='19' d='0' SpVL='1.64' ImResp='18' /> </virusRec>
</sample>
<sample time='4.81406' prevalence='188' popsize='2003' spVLrec='5.6647' spVLtrans='5.40184' kRec='4' kTrans='9' numberOfMutationsRec='14' numberOfMutationsTrans='13' dRec='0' dTrans='0' running_R2NoMuts='0.502853' running_R2SPVL='0.0858959' running_bottom_percentileNoMuts='0' running_bottom_percentileSPVL='3.98476' running_incidence='78' running_interceptNoMuts='13.0815' running_interceptSPVL='3.08482' running_meanNoMuts='17.9744' running_meanSPVL='4.72872' running_medianNoMuts='19' running_medianSPVL='4.70081' running_samplesize='78' running_slopeNoMuts='0.411108' running_slopeSPVL='0.337449' running_top_percentileNoMuts='27' running_top_percentileSPVL='5.74183' running_varNoMuts='40.1532' running_varSPVL='0.188953' >
<virusTrans><virus e='0' f='13' d='0' SpVL='3.93' ImResp='9' /> </virusTrans>
<virusRec><virus e='0' f='14' d='0' SpVL='4.86' ImResp='4' /> </virusRec>
</sample>
<sample time='4.82087' prevalence='190' popsize='2004' spVLrec='5.21559' spVLtrans='5.40184' kRec='11' kTrans='9' numberOfMutationsRec='13' numberOfMutationsTrans='13' dRec='0' dTrans='0' running_R2NoMuts='0.537879' running_R2SPVL='0.0934052' running_bottom_percentileNoMuts='0' running_bottom_percentileSPVL='3.98476' running_incidence='79' running_interceptNoMuts='12.3634' running_interceptSPVL='2.9931' running_meanNoMuts='17.9937' running_meanSPVL='4.73474' running_medianNoMuts='19' running_medianSPVL='4.70081' running_samplesize='79' running_slopeNoMuts='0.443379' running_slopeSPVL='0.355223' running_top_percentileNoMuts='27' running_top_percentileSPVL='5.74183' running_varNoMuts='38.0822' running_varSPVL='0.192866' >
<virusTrans><virus e='0' f='13' d='0' SpVL='3.93' ImResp='9' /> </virusTrans>
<virusRec><virus e='0' f='13' d='0' SpVL='3.53' ImResp='11' /> </virusRec>
</sample>
<sample time='4.83846' prevalence='194' popsize='2005' spVLrec='4.85962' spVLtrans='4.82348' kRec='10' kTrans='15' numberOfMutationsRec='20' numberOfMutationsTrans='19' dRec='0' dTrans='0' running_R2NoMuts='0.532573' running_R2SPVL='0.0564615' running_bottom_percentileNoMuts='0' running_bottom_percentileSPVL='3.98476' running_incidence='82' running_interceptNoMuts='12.3272' running_interceptSPVL='3.3082' running_meanNoMuts='18.0244' running_meanSPVL='4.73562' running_medianNoMuts='19' running_medianSPVL='4.72506' running_samplesize='82' running_slopeNoMuts='0.446224' running_slopeSPVL='0.286018' running_top_percentileNoMuts='26' running_top_percentileSPVL='5.6647' running_varNoMuts='37.2433' running_varSPVL='0.200441' >
<virusTrans><virus e='1' f='18' d='0' SpVL='2.51' ImResp='14' /> </virusTrans>
<virusRec><virus e='0' f='20' d='0' SpVL='3.24' ImResp='10' /> </virusRec>
</sample>
<sample time='4.84564' prevalence='195' popsize='2006' spVLrec='5.00562' spVLtrans='4.76407' kRec='13' kTrans='12' numberOfMutationsRec='21' numberOfMutationsTrans='21' dRec='0' dTrans='0' running_R2NoMuts='0.515201' running_R2SPVL='0.0504924' running_bottom_percentileNoMuts='0' running_bottom_percentileSPVL='3.98476' running_incidence='82' running_interceptNoMuts='12.811' running_interceptSPVL='3.37909' running_meanNoMuts='17.872' running_meanSPVL='4.74345' running_medianNoMuts='19' running_medianSPVL='4.74202' running_samplesize='82' running_slopeNoMuts='0.408613' running_slopeSPVL='0.272833' running_top_percentileNoMuts='25' running_top_percentileSPVL='5.6647' running_varNoMuts='34.3312' running_varSPVL='0.19787' >
<virusTrans><virus e='1' f='20' d='0' SpVL='2.97' ImResp='11' /> </virusTrans>
<virusRec><virus e='0' f='21' d='0' SpVL='2.57' ImResp='13' /> </virusRec>
</sample>
<sample time='4.85191' prevalence='198' popsize='2006' spVLrec='4.6302' spVLtrans='5.21116' kRec='18' kTrans='12' numberOfMutationsRec='15' numberOfMutationsTrans='15' dRec='0' dTrans='0' running_R2NoMuts='0.521006' running_R2SPVL='0.0505483' running_bottom_percentileNoMuts='0' running_bottom_percentileSPVL='3.98476' running_incidence='85' running_interceptNoMuts='12.5386' running_interceptSPVL='3.35767' running_meanNoMuts='18.0294' running_meanSPVL='4.73861' running_medianNoMuts='19' running_medianSPVL='4.72506' running_samplesize='85' running_slopeNoMuts='0.430059' running_slopeSPVL='0.274602' running_top_percentileNoMuts='26' running_top_percentileSPVL='5.6647' running_varNoMuts='34.8403' running_varSPVL='0.195962' >
<virusTrans><virus e='1' f='14' d='0' SpVL='3.39' ImResp='11' /> </virusTrans>
<virusRec><virus e='1' f='14' d='0' SpVL='2.19' ImResp='17' /> </virusRec>
</sample>
<sample time='4.86237' prevalence='200' popsize='2007' spVLrec='4.21278' spVLtrans='4.84826' kRec='23' kTrans='14' numberOfMutationsRec='20' numberOfMutationsTrans='17' dRec='0' dTrans='0' running_R2NoMuts='0.535673' running_R2SPVL='0.0573211' running_bottom_percentileNoMuts='0' running_bottom_percentileSPVL='3.84309' running_incidence='87' running_interceptNoMuts='12.4248' running_interceptSPVL='3.23821' running_meanNoMuts='18.1494' running_meanSPVL='4.72882' running_medianNoMuts='19' running_medianSPVL='4.70212' running_samplesize='87' running_slopeNoMuts='0.439391' running_slopeSPVL='0.296668' running_top_percentileNoMuts='28' running_top_percentileSPVL='5.6647' running_varNoMuts='35.1961' running_varSPVL='0.19851' >
<virusTrans><virus e='0' f='17' d='0' SpVL='2.65' ImResp='14' /> </virusTrans>
<virusRec><virus e='1' f='19' d='0' SpVL='0.84' ImResp='22' /> </virusRec>
</sample>
<sample time='4.88454' prevalence='204' popsize='2006' spVLrec='4.45354' spVLtrans='4.90799' kRec='20' kTrans='15' numberOfMutationsRec='17' numberOfMutationsTrans='13' dRec='0' dTrans='0' running_R2NoMuts='0.547014' running_R2SPVL='0.0652695' running_bottom_percentileNoMuts='0' running_bottom_percentileSPVL='3.75422' running_incidence='90' running_interceptNoMuts='12.3588' running_interceptSPVL='3.16879' running_meanNoMuts='18.3556' running_meanSPVL='4.71702' running_medianNoMuts='19' running_medianSPVL='4.70081' running_samplesize='90' running_slopeNoMuts='0.446672' running_slopeSPVL='0.310057' running_top_percentileNoMuts='28' running_top_percentileSPVL='5.6647' running_varNoMuts='35.0291' running_varSPVL='0.199869' >
<virusTrans><virus e='1' f='12' d='0' SpVL='2.93' ImResp='14' /> </virusTrans>
<virusRec><virus e='1' f='16' d='0' SpVL='1.65' ImResp='19' /> </virusRec>
</sample>
<sample time='4.89578' prevalence='206' popsize='2007' spVLrec='4.05697' spVLtrans='4.57878' kRec='18' kTrans='18' numberOfMutationsRec='29' numberOfMutationsTrans='28' dRec='0' dTrans='0' running_R2NoMuts='0.554832' running_R2SPVL='0.0634594' running_bottom_percentileNoMuts='0' running_bottom_percentileSPVL='3.71434' running_incidence='92' running_interceptNoMuts='12.2059' running_interceptSPVL='3.12313' running_meanNoMuts='18.4565' running_meanSPVL='4.70692' running_medianNoMuts='19' running_medianSPVL='4.70081' running_samplesize='92' running_slopeNoMuts='0.456157' running_slopeSPVL='0.315932' running_top_percentileNoMuts='28' running_top_percentileSPVL='5.6647' running_varNoMuts='35.3894' running_varSPVL='0.205057' >
<virusTrans><virus e='1' f='27' d='0' SpVL='1.28' ImResp='17' /> </virusTrans>
<virusRec><virus e='1' f='28' d='0' SpVL='1.21' ImResp='17' /> </virusRec>
</sample>
<sample time='4.91433' prevalence='207' popsize='2006' spVLrec='4.45258' spVLtrans='4.59993' kRec='18' kTrans='16' numberOfMutationsRec='23' numberOfMutationsTrans='19' dRec='0' dTrans='0' running_R2NoMuts='0.551493' running_R2SPVL='0.0641395' running_bottom_percentileNoMuts='0' running_bottom_percentileSPVL='3.71434' running_incidence='91' running_interceptNoMuts='12.2283' running_interceptSPVL='3.11414' running_meanNoMuts='18.4011' running_meanSPVL='4.70515' running_medianNoMuts='19' running_medianSPVL='4.70081' running_samplesize='91' running_slopeNoMuts='0.453982' running_slopeSPVL='0.317497' running_top_percentileNoMuts='28' running_top_percentileSPVL='5.6647' running_varNoMuts='35.5369' running_varSPVL='0.207634' >
<virusTrans><virus e='1' f='18' d='0' SpVL='2.31' ImResp='15' /> </virusTrans>
<virusRec><virus e='2' f='21' d='0' SpVL='1.83' ImResp='16' /> </virusRec>
</sample>
<sample time='4.92077' prevalence='209' popsize='2006' spVLrec='4.34593' spVLtrans='4.33019' kRec='13' kTrans='13' numberOfMutationsRec='27' numberOfMutationsTrans='28' dRec='0' dTrans='0' running_R2NoMuts='0.552482' running_R2SPVL='0.0668076' running_bottom_percentileNoMuts='0' running_bottom_percentileSPVL='3.71434' running_incidence='93' running_interceptNoMuts='12.1491' running_interceptSPVL='3.09018' running_meanNoMuts='18.4892' running_meanSPVL='4.70224' running_medianNoMuts='19' running_medianSPVL='4.70081' running_samplesize='93' running_slopeNoMuts='0.456864' running_slopeSPVL='0.322372' running_top_percentileNoMuts='28' running_top_percentileSPVL='5.6647' running_varNoMuts='35.6907' running_varSPVL='0.204753' >
<virusTrans><virus e='0' f='28' d='0' SpVL='2.08' ImResp='13' /> </virusTrans>
<virusRec><virus e='0' f='27' d='0' SpVL='2.15' ImResp='13' /> </virusRec>
</sample>
<sample time='4.93125' prevalence='211' popsize='2005' spVLrec='4.77985' spVLtrans='4.45258' kRec='14' kTrans='18' numberOfMutationsRec='23' numberOfMutationsTrans='23' dRec='0' dTrans='0' running_R2NoMuts='0.550403' running_R2SPVL='0.0772705' running_bottom_percentileNoMuts='0' running_bottom_percentileSPVL='3.71434' running_incidence='94' running_interceptNoMuts='12.1221' running_interceptSPVL='2.98784' running_meanNoMuts='18.5479' running_meanSPVL='4.69814' running_medianNoMuts='19' running_medianSPVL='4.70081' running_samplesize='94' running_slopeNoMuts='0.457181' running_slopeSPVL='0.342025' running_top_percentileNoMuts='28' running_top_percentileSPVL='5.6647' running_varNoMuts='35.4179' running_varSPVL='0.199538' >
<virusTrans><virus e='2' f='21' d='0' SpVL='1.83' ImResp='16' /> </virusTrans>
<virusRec><virus e='0' f='23' d='0' SpVL='2.23' ImResp='14' /> </virusRec>
</sample>
<sample time='4.94048' prevalence='213' popsize='2006' spVLrec='4.29241' spVLtrans='4.41011' kRec='17' kTrans='17' numberOfMutationsRec='17' numberOfMutationsTrans='4' dRec='0' dTrans='0' running_R2NoMuts='0.546687' running_R2SPVL='0.0762558' running_bottom_percentileNoMuts='0' running_bottom_percentileSPVL='3.71434' running_incidence='96' running_interceptNoMuts='12.2874' running_interceptSPVL='2.99623' running_meanNoMuts='18.4635' running_meanSPVL='4.69431' running_medianNoMuts='19' running_medianSPVL='4.70081' running_samplesize='96' running_slopeNoMuts='0.448506' running_slopeSPVL='0.338902' running_top_percentileNoMuts='28' running_top_percentileSPVL='5.6647' running_varNoMuts='35.7903' running_varSPVL='0.198177' >
<virusTrans><virus e='0' f='4' d='0' SpVL='2.96' ImResp='17' /> </virusTrans>
<virusRec><virus e='1' f='16' d='0' SpVL='2.25' ImResp='16' /> </virusRec>
</sample>
<sample time='4.95678' prevalence='215' popsize='2008' spVLrec='4.84138' spVLtrans='3.3675' kRec='13' kTrans='16' numberOfMutationsRec='22' numberOfMutationsTrans='19' dRec='0' dTrans='0' running_R2NoMuts='0.55092' running_R2SPVL='0.0676436' running_bottom_percentileNoMuts='1' running_bottom_percentileSPVL='3.57211' running_incidence='96' running_interceptNoMuts='11.977' running_interceptSPVL='3.23042' running_meanNoMuts='18.5417' running_meanSPVL='4.67939' running_medianNoMuts='19' running_medianSPVL='4.70081' running_samplesize='96' running_slopeNoMuts='0.465171' running_slopeSPVL='0.292488' running_top_percentileNoMuts='28' running_top_percentileSPVL='5.6647' running_varNoMuts='33.8316' running_varSPVL='0.210775' >
<virusTrans><virus e='0' f='19' d='0' SpVL='2.11' ImResp='16' /> </virusTrans>
<virusRec><virus e='0' f='22' d='0' SpVL='2.5' ImResp='13' /> </virusRec>
</sample>
<sample time='4.98136' prevalence='216' popsize='2010' spVLrec='2.66409' spVLtrans='4.99029' kRec='23' kTrans='13' numberOfMutationsRec='23' numberOfMutationsTrans='20' dRec='0' dTrans='0' running_R2NoMuts='0.550586' running_R2SPVL='0.0473405' running_bottom_percentileNoMuts='1' running_bottom_percentileSPVL='3.57211' running_incidence='96' running_interceptNoMuts='11.9768' running_interceptSPVL='3.34254' running_meanNoMuts='18.5417' running_meanSPVL='4.66926' running_medianNoMuts='19' running_medianSPVL='4.70081' running_samplesize='96' running_slopeNoMuts='0.466074' running_slopeSPVL='0.263932' running_top_percentileNoMuts='28' running_top_percentileSPVL='5.6647' running_varNoMuts='33.8524' running_varSPVL='0.232164' >
<virusTrans><virus e='2' f='18' d='0' SpVL='3.04' ImResp='11' /> </virusTrans>
<virusRec><virus e='1' f='22' d='0' SpVL='0.63' ImResp='22' /> </virusRec>
</sample>
<sample time='5.01553' prevalence='219' popsize='2009' spVLrec='4.8094' spVLtrans='4.45354' kRec='8' kTrans='20' numberOfMutationsRec='17' numberOfMutationsTrans='17' dRec='0' dTrans='0' running_R2NoMuts='0.555911' running_R2SPVL='0.0428513' running_bottom_percentileNoMuts='1' running_bottom_percentileSPVL='3.57211' running_incidence='99' running_interceptNoMuts='11.9073' running_interceptSPVL='3.42219' running_meanNoMuts='18.6364' running_meanSPVL='4.67022' running_medianNoMuts='19' running_medianSPVL='4.69475' running_samplesize='99' running_slopeNoMuts='0.470245' running_slopeSPVL='0.249856' running_top_percentileNoMuts='28' running_top_percentileSPVL='5.6647' running_varNoMuts='33.4334' running_varSPVL='0.225694' >
<virusTrans><virus e='1' f='16' d='0' SpVL='1.65' ImResp='19' /> </virusTrans>
<virusRec><virus e='0' f='17' d='0' SpVL='3.85' ImResp='8' /> </virusRec>
</sample>
<sample time='5.02532' prevalence='220' popsize='2008' spVLrec='4.55092' spVLtrans='4.73808' kRec='19' kTrans='11' numberOfMutationsRec='17' numberOfMutationsTrans='16' dRec='0' dTrans='0' running_R2NoMuts='0.562221' running_R2SPVL='0.0390024' running_bottom_percentileNoMuts='1' running_bottom_percentileSPVL='3.57211' running_incidence='97' running_interceptNoMuts='11.7207' running_interceptSPVL='3.47573' running_meanNoMuts='18.567' running_meanSPVL='4.67669' running_medianNoMuts='19' running_medianSPVL='4.70081' running_samplesize='97' running_slopeNoMuts='0.47522' running_slopeSPVL='0.239459' running_top_percentileNoMuts='28' running_top_percentileSPVL='5.6647' running_varNoMuts='33.4208' running_varSPVL='0.227417' >
<virusTrans><virus e='0' f='16' d='0' SpVL='3.32' ImResp='11' /> </virusTrans>
<virusRec><virus e='1' f='16' d='0' SpVL='1.85' ImResp='18' /> </virusRec>
</sample>
<sample time='5.03973' prevalence='224' popsize='2008' spVLrec='4.83763' spVLtrans='3.3675' kRec='10' kTrans='16' numberOfMutationsRec='21' numberOfMutationsTrans='19' dRec='0' dTrans='0' running_R2NoMuts='0.570522' running_R2SPVL='0.0283504' running_bottom_percentileNoMuts='4' running_bottom_percentileSPVL='3.57211' running_incidence='101' running_interceptNoMuts='11.5191' running_interceptSPVL='3.71171' running_meanNoMuts='18.7079' running_meanSPVL='4.6652' running_medianNoMuts='19' running_medianSPVL='4.69475' running_samplesize='101' running_slopeNoMuts='0.492053' running_slopeSPVL='0.191785' running_top_percentileNoMuts='28' running_top_percentileSPVL='5.65571' running_varNoMuts='33.5236' running_varSPVL='0.23058' >
<virusTrans><virus e='0' f='19' d='0' SpVL='2.11' ImResp='16' /> </virusTrans>
<virusRec><virus e='1' f='20' d='0' SpVL='3.37' ImResp='9' /> </virusRec>
</sample>
<sample time='5.04191' prevalence='225' popsize='2009' spVLrec='4.04035' spVLtrans='3.57211' kRec='20' kTrans='21' numberOfMutationsRec='21' numberOfMutationsTrans='17' dRec='0' dTrans='0' running_R2NoMuts='0.570073' running_R2SPVL='0.0359586' running_bottom_percentileNoMuts='4' running_bottom_percentileSPVL='3.57211' running_incidence='102' running_interceptNoMuts='11.5316' running_interceptSPVL='3.6194' running_meanNoMuts='18.7108' running_meanSPVL='4.65678' running_medianNoMuts='19' running_medianSPVL='4.69471' running_samplesize='102' running_slopeNoMuts='0.491965' running_slopeSPVL='0.210668' running_top_percentileNoMuts='28' running_top_percentileSPVL='5.65571' running_varNoMuts='33.235' running_varSPVL='0.236019' >
<virusTrans><virus e='2' f='15' d='0' SpVL='1.65' ImResp='19' /> </virusTrans>
<virusRec><virus e='0' f='21' d='0' SpVL='1.17' ImResp='20' /> </virusRec>
</sample>
<sample time='5.0507' prevalence='227' popsize='2009' spVLrec='3.76187' spVLtrans='4.20949' kRec='23' kTrans='16' numberOfMutationsRec='21' numberOfMutationsTrans='14' dRec='0' dTrans='0' running_R2NoMuts='0.572604' running_R2SPVL='0.0415707' running_bottom_percentileNoMuts='4' running_bottom_percentileSPVL='3.57211' running_incidence='103' running_interceptNoMuts='11.5008' running_interceptSPVL='3.52539' running_meanNoMuts='18.7961' running_meanSPVL='4.64666' running_medianNoMuts='19' running_medianSPVL='4.68561' running_samplesize='103' running_slopeNoMuts='0.496335' running_slopeSPVL='0.227648' running_top_percentileNoMuts='28' running_top_percentileSPVL='5.65571' running_varNoMuts='33.405' running_varSPVL='0.238179' >
<virusTrans><virus e='1' f='13' d='0' SpVL='2.66' ImResp='15' /> </virusTrans>
<virusRec><virus e='1' f='20' d='0' SpVL='0.77' ImResp='22' /> </virusRec>
</sample>
<sample time='5.06219' prevalence='228' popsize='2011' spVLrec='4.36091' spVLtrans='4.59219' kRec='16' kTrans='16' numberOfMutationsRec='18' numberOfMutationsTrans='7' dRec='0' dTrans='0' running_R2NoMuts='0.569506' running_R2SPVL='0.0453816' running_bottom_percentileNoMuts='4' running_bottom_percentileSPVL='3.57211' running_incidence='103' running_interceptNoMuts='11.6824' running_interceptSPVL='3.4992' running_meanNoMuts='18.6796' running_meanSPVL='4.6486' running_medianNoMuts='19' running_medianSPVL='4.68343' running_samplesize='103' running_slopeNoMuts='0.484957' running_slopeSPVL='0.234679' running_top_percentileNoMuts='28' running_top_percentileSPVL='5.65571' running_varNoMuts='33.6935' running_varSPVL='0.234188' >
<virusTrans><virus e='0' f='7' d='0' SpVL='2.95' ImResp='16' /> </virusTrans>
<virusRec><virus e='0' f='18' d='0' SpVL='2.18' ImResp='16' /> </virusRec>
</sample>
<sample time='5.07884' prevalence='230' popsize='2011' spVLrec='4.76174' spVLtrans='4.64891' kRec='12' kTrans='15' numberOfMutationsRec='25' numberOfMutationsTrans='22' dRec='0' dTrans='0' running_R2NoMuts='0.560726' running_R2SPVL='0.0315679' running_bottom_percentileNoMuts='4' running_bottom_percentileSPVL='3.57211' running_incidence='101' running_interceptNoMuts='11.7793' running_interceptSPVL='3.7064' running_meanNoMuts='18.7624' running_meanSPVL='4.64122' running_medianNoMuts='19' running_medianSPVL='4.68561' running_samplesize='101' running_slopeNoMuts='0.483335' running_slopeSPVL='0.18986' running_top_percentileNoMuts='28' running_top_percentileSPVL='5.65359' running_varNoMuts='33.3891' running_varSPVL='0.231935' >
<virusTrans><virus e='0' f='22' d='0' SpVL='2.1' ImResp='15' /> </virusTrans>
<virusRec><virus e='1' f='24' d='0' SpVL='2.69' ImResp='11' /> </virusRec>
</sample>
<sample time='5.09315' prevalence='231' popsize='2013' spVLrec='5.12497' spVLtrans='4.55092' kRec='8' kTrans='19' numberOfMutationsRec='16' numberOfMutationsTrans='17' dRec='0' dTrans='0' running_R2NoMuts='0.540586' running_R2SPVL='0.0227509' running_bottom_percentileNoMuts='4' running_bottom_percentileSPVL='3.57211' running_incidence='101' running_interceptNoMuts='12.0454' running_interceptSPVL='3.82688' running_meanNoMuts='18.8564' running_meanSPVL='4.63512' running_medianNoMuts='19' running_medianSPVL='4.68343' running_samplesize='101' running_slopeNoMuts='0.468787' running_slopeSPVL='0.164265' running_top_percentileNoMuts='28' running_top_percentileSPVL='5.65359' running_varNoMuts='32.0239' running_varSPVL='0.226158' >
<virusTrans><virus e='1' f='16' d='0' SpVL='1.85' ImResp='18' /> </virusTrans>
<virusRec><virus e='0' f='16' d='0' SpVL='3.92' ImResp='8' /> </virusRec>
</sample>
<sample time='5.10606' prevalence='233' popsize='2013' spVLrec='4.18789' spVLtrans='4.38051' kRec='16' kTrans='21' numberOfMutationsRec='25' numberOfMutationsTrans='16' dRec='0' dTrans='0' running_R2NoMuts='0.531016' running_R2SPVL='0.0207762' running_bottom_percentileNoMuts='4' running_bottom_percentileSPVL='3.57211' running_incidence='101' running_interceptNoMuts='12.1349' running_interceptSPVL='3.85815' running_meanNoMuts='18.8564' running_meanSPVL='4.63374' running_medianNoMuts='19' running_medianSPVL='4.68343' running_samplesize='101' running_slopeNoMuts='0.467826' running_slopeSPVL='0.157484' running_top_percentileNoMuts='28' running_top_percentileSPVL='5.65359' running_varNoMuts='32.1824' running_varSPVL='0.224007' >
<virusTrans><virus e='0' f='16' d='0' SpVL='1.32' ImResp='21' /> </virusTrans>
<virusRec><virus e='1' f='24' d='0' SpVL='1.89' ImResp='15' /> </virusRec>
</sample>
<sample time='5.11799' prevalence='234' popsize='2012' spVLrec='4.31486' spVLtrans='4.34593' kRec='18' kTrans='13' numberOfMutationsRec='29' numberOfMutationsTrans='27' dRec='0' dTrans='0' running_R2NoMuts='0.532893' running_R2SPVL='0.0187936' running_bottom_percentileNoMuts='4' running_bottom_percentileSPVL='3.57211' running_incidence='101' running_interceptNoMuts='12.1652' running_interceptSPVL='3.88439' running_meanNoMuts='19.0248' running_meanSPVL='4.62542' running_medianNoMuts='19' running_medianSPVL='4.67439' running_samplesize='101' running_slopeNoMuts='0.470367' running_slopeSPVL='0.150709' running_top_percentileNoMuts='28' running_top_percentileSPVL='5.65359' running_varNoMuts='32.341' running_varSPVL='0.221744' >
<virusTrans><virus e='0' f='27' d='0' SpVL='2.15' ImResp='13' /> </virusTrans>
<virusRec><virus e='2' f='27' d='0' SpVL='1.41' ImResp='16' /> </virusRec>
</sample>
<sample time='5.1418' prevalence='232' popsize='2012' spVLrec='5.04144' spVLtrans='3.76187' kRec='6' kTrans='23' numberOfMutationsRec='23' numberOfMutationsTrans='21' dRec='0' dTrans='0' running_R2NoMuts='0.530497' running_R2SPVL='0.0133799' running_bottom_percentileNoMuts='4' running_bottom_percentileSPVL='3.57211' running_incidence='100' running_interceptNoMuts='12.3156' running_interceptSPVL='4.00861' running_meanNoMuts='19.14' running_meanSPVL='4.62228' running_medianNoMuts='20' running_medianSPVL='4.67439' running_samplesize='100' running_slopeNoMuts='0.465257' running_slopeSPVL='0.125222' running_top_percentileNoMuts='28' running_top_percentileSPVL='5.65359' running_varNoMuts='32.2904' running_varSPVL='0.228352' >
<virusTrans><virus e='1' f='20' d='0' SpVL='0.77' ImResp='22' /> </virusTrans>
<virusRec><virus e='0' f='23' d='0' SpVL='3.83' ImResp='6' /> </virusRec>
</sample>
<sample time='5.16297' prevalence='233' popsize='2014' spVLrec='3.54144' spVLtrans='5.05018' kRec='24' kTrans='9' numberOfMutationsRec='21' numberOfMutationsTrans='20' dRec='0' dTrans='0' running_R2NoMuts='0.529944' running_R2SPVL='0.00880559' running_bottom_percentileNoMuts='4' running_bottom_percentileSPVL='3.54144' running_incidence='100' running_interceptNoMuts='12.3111' running_interceptSPVL='4.10165' running_meanNoMuts='19.125' running_meanSPVL='4.62086' running_medianNoMuts='20' running_medianSPVL='4.67439' running_samplesize='100' running_slopeNoMuts='0.465477' running_slopeSPVL='0.103371' running_top_percentileNoMuts='28' running_top_percentileSPVL='5.65359' running_varNoMuts='32.2294' running_varSPVL='0.234692' >
<virusTrans><virus e='0' f='20' d='0' SpVL='3.44' ImResp='9' /> </virusTrans>
<virusRec><virus e='2' f='19' d='0' SpVL='0.77' ImResp='22' /> </virusRec>
</sample>
<sample time='5.17075' prevalence='234' popsize='2013' spVLrec='4.12146' spVLtrans='3.76187' kRec='16' kTrans='23' numberOfMutationsRec='26' numberOfMutationsTrans='21' dRec='0' dTrans='0' running_R2NoMuts='0.529211' running_R2SPVL='0.0118802' running_bottom_percentileNoMuts='4' running_bottom_percentileSPVL='3.54144' running_incidence='101' running_interceptNoMuts='12.297' running_interceptSPVL='4.02835' running_meanNoMuts='19.1683' running_meanSPVL='4.61413' running_medianNoMuts='20' running_medianSPVL='4.67439' running_samplesize='101' running_slopeNoMuts='0.468453' running_slopeSPVL='0.118349' running_top_percentileNoMuts='28' running_top_percentileSPVL='5.65359' running_varNoMuts='32.1598' running_varSPVL='0.23721' >
<virusTrans><virus e='1' f='20' d='0' SpVL='0.77' ImResp='22' /> </virusTrans>
<virusRec><virus e='1' f='25' d='0' SpVL='1.82' ImResp='15' /> </virusRec>
</sample>
<sample time='5.18792' prevalence='235' popsize='2012' spVLrec='4.20474' spVLtrans='4.70212' kRec='23' kTrans='11' numberOfMutationsRec='21' numberOfMutationsTrans='20' dRec='0' dTrans='0' running_R2NoMuts='0.529006' running_R2SPVL='0.0116386' running_bottom_percentileNoMuts='4' running_bottom_percentileSPVL='3.54144' running_incidence='102' running_interceptNoMuts='12.2967' running_interceptSPVL='4.02882' running_meanNoMuts='19.1814' running_meanSPVL='4.61256' running_medianNoMuts='20' running_medianSPVL='4.67439' running_samplesize='102' running_slopeNoMuts='0.468105' running_slopeSPVL='0.117446' running_top_percentileNoMuts='28' running_top_percentileSPVL='5.65359' running_varNoMuts='31.8642' running_varSPVL='0.235742' >
<virusTrans><virus e='0' f='20' d='0' SpVL='3.04' ImResp='11' /> </virusTrans>
<virusRec><virus e='2' f='19' d='0' SpVL='0.97' ImResp='21' /> </virusRec>
</sample>
<sample time='5.19263' prevalence='236' popsize='2012' spVLrec='4.51471' spVLtrans='4.76174' kRec='9' kTrans='12' numberOfMutationsRec='27' numberOfMutationsTrans='25' dRec='0' dTrans='0' running_R2NoMuts='0.534628' running_R2SPVL='0.0115703' running_bottom_percentileNoMuts='4' running_bottom_percentileSPVL='3.54144' running_incidence='103' running_interceptNoMuts='12.2377' running_interceptSPVL='4.02983' running_meanNoMuts='19.2476' running_meanSPVL='4.61281' running_medianNoMuts='20' running_medianSPVL='4.67439' running_samplesize='103' running_slopeNoMuts='0.473049' running_slopeSPVL='0.117076' running_top_percentileNoMuts='28' running_top_percentileSPVL='5.65359' running_varNoMuts='32.0115' running_varSPVL='0.233607' >
<virusTrans><virus e='1' f='24' d='0' SpVL='2.69' ImResp='11' /> </virusTrans>
<virusRec><virus e='1' f='26' d='0' SpVL='3.15' ImResp='8' /> </virusRec>
</sample>
<sample time='5.20119' prevalence='238' popsize='2013' spVLrec='3.95523' spVLtrans='3.97751' kRec='19' kTrans='20' numberOfMutationsRec='22' numberOfMutationsTrans='22' dRec='0' dTrans='0' running_R2NoMuts='0.535236' running_R2SPVL='0.0125032' running_bottom_percentileNoMuts='4' running_bottom_percentileSPVL='3.54144' running_incidence='105' running_interceptNoMuts='12.2427' running_interceptSPVL='3.99704' running_meanNoMuts='19.2905' running_meanSPVL='4.60571' running_medianNoMuts='20' running_medianSPVL='4.6668' running_samplesize='105' running_slopeNoMuts='0.472588' running_slopeSPVL='0.121705' running_top_percentileNoMuts='28' running_top_percentileSPVL='5.65359' running_varNoMuts='31.5109' running_varSPVL='0.235921' >
<virusTrans><virus e='1' f='21' d='0' SpVL='1.3' ImResp='19' /> </virusTrans>
<virusRec><virus e='2' f='20' d='0' SpVL='1.7' ImResp='17' /> </virusRec>
</sample>
<sample time='5.22394' prevalence='240' popsize='2011' spVLrec='4.7998' spVLtrans='4.83763' kRec='12' kTrans='10' numberOfMutationsRec='22' numberOfMutationsTrans='21' dRec='0' dTrans='0' running_R2NoMuts='0.564276' running_R2SPVL='0.0132448' running_bottom_percentileNoMuts='4' running_bottom_percentileSPVL='3.54144' running_incidence='106' running_interceptNoMuts='12.022' running_interceptSPVL='3.98803' running_meanNoMuts='19.4481' running_meanSPVL='4.6067' running_medianNoMuts='20' running_medianSPVL='4.67439' running_samplesize='106' running_slopeNoMuts='0.486779' running_slopeSPVL='0.124613' running_top_percentileNoMuts='28' running_top_percentileSPVL='5.65359' running_varNoMuts='33.4266' running_varSPVL='0.234267' >
<virusTrans><virus e='1' f='20' d='0' SpVL='3.37' ImResp='9' /> </virusTrans>
<virusRec><virus e='0' f='22' d='0' SpVL='2.7' ImResp='12' /> </virusRec>
</sample>
<sample time='5.24229' prevalence='242' popsize='2011' spVLrec='4.65413' spVLtrans='3.95523' kRec='18' kTrans='19' numberOfMutationsRec='24' numberOfMutationsTrans='22' dRec='0' dTrans='0' running_R2NoMuts='0.566172' running_R2SPVL='0.014711' running_bottom_percentileNoMuts='4' running_bottom_percentileSPVL='3.54144' running_incidence='106' running_interceptNoMuts='11.8604' running_interceptSPVL='3.96798' running_meanNoMuts='19.5236' running_meanSPVL='4.59608' running_medianNoMuts='20' running_medianSPVL='4.65413' running_samplesize='106' running_slopeNoMuts='0.496259' running_slopeSPVL='0.128088' running_top_percentileNoMuts='28' running_top_percentileSPVL='5.65359' running_varNoMuts='33.0702' running_varSPVL='0.239972' >
<virusTrans><virus e='2' f='20' d='0' SpVL='1.7' ImResp='17' /> </virusTrans>
<virusRec><virus e='2' f='22' d='0' SpVL='1.76' ImResp='16' /> </virusRec>
</sample>
<sample time='5.28932' prevalence='243' popsize='2012' spVLrec='4.4296' spVLtrans='4.46279' kRec='9' kTrans='16' numberOfMutationsRec='30' numberOfMutationsTrans='33' dRec='0' dTrans='0' running_R2NoMuts='0.593244' running_R2SPVL='0.00664083' running_bottom_percentileNoMuts='4' running_bottom_percentileSPVL='3.54144' running_incidence='105' running_interceptNoMuts='11.3678' running_interceptSPVL='4.17076' running_meanNoMuts='19.6' running_meanSPVL='4.59389' running_medianNoMuts='20' running_medianSPVL='4.65413' running_samplesize='105' running_slopeNoMuts='0.520492' running_slopeSPVL='0.0840085' running_top_percentileNoMuts='29' running_top_percentileSPVL='5.46131' running_varNoMuts='33.5733' running_varSPVL='0.228565' >
<virusTrans><virus e='1' f='32' d='0' SpVL='1.33' ImResp='15' /> </virusTrans>
<virusRec><virus e='2' f='28' d='0' SpVL='3.14' ImResp='7' /> </virusRec>
</sample>
<sample time='5.29146' prevalence='244' popsize='2012' spVLrec='4.1451' spVLtrans='4.51471' kRec='21' kTrans='9' numberOfMutationsRec='28' numberOfMutationsTrans='27' dRec='0' dTrans='0' running_R2NoMuts='0.659266' running_R2SPVL='0.0127172' running_bottom_percentileNoMuts='4' running_bottom_percentileSPVL='3.54144' running_incidence='104' running_interceptNoMuts='10.4245' running_interceptSPVL='4.01261' running_meanNoMuts='19.7933' running_meanSPVL='4.59049' running_medianNoMuts='20' running_medianSPVL='4.65413' running_samplesize='104' running_slopeNoMuts='0.568988' running_slopeSPVL='0.119148' running_top_percentileNoMuts='29' running_top_percentileSPVL='5.42471' running_varNoMuts='32.4621' running_varSPVL='0.223243' >
<virusTrans><virus e='1' f='26' d='0' SpVL='3.15' ImResp='8' /> </virusTrans>
<virusRec><virus e='0' f='28' d='0' SpVL='0.48' ImResp='21' /> </virusRec>
</sample>
<sample time='5.3151' prevalence='246' popsize='2013' spVLrec='4.44869' spVLtrans='4.43137' kRec='12' kTrans='11' numberOfMutationsRec='30' numberOfMutationsTrans='28' dRec='0' dTrans='0' running_R2NoMuts='0.667789' running_R2SPVL='0.0125377' running_bottom_percentileNoMuts='4' running_bottom_percentileSPVL='3.54144' running_incidence='106' running_interceptNoMuts='10.3046' running_interceptSPVL='4.00729' running_meanNoMuts='19.9245' running_meanSPVL='4.58662' running_medianNoMuts='20' running_medianSPVL='4.64891' running_samplesize='106' running_slopeNoMuts='0.577689' running_slopeSPVL='0.118971' running_top_percentileNoMuts='30' running_top_percentileSPVL='5.42471' running_varNoMuts='32.8528' running_varSPVL='0.220848' >
<virusTrans><virus e='1' f='27' d='0' SpVL='2.68' ImResp='10' /> </virusTrans>
<virusRec><virus e='2' f='28' d='0' SpVL='2.54' ImResp='10' /> </virusRec>
</sample>
<sample time='5.32143' prevalence='247' popsize='2013' spVLrec='4.6541' spVLtrans='4.73808' kRec='18' kTrans='11' numberOfMutationsRec='14' numberOfMutationsTrans='16' dRec='0' dTrans='0' running_R2NoMuts='0.661734' running_R2SPVL='0.0126376' running_bottom_percentileNoMuts='4' running_bottom_percentileSPVL='3.54144' running_incidence='107' running_interceptNoMuts='10.1898' running_interceptSPVL='4.00596' running_meanNoMuts='19.8785' running_meanSPVL='4.58764' running_medianNoMuts='20' running_medianSPVL='4.6541' running_samplesize='107' running_slopeNoMuts='0.581058' running_slopeSPVL='0.119427' running_top_percentileNoMuts='30' running_top_percentileSPVL='5.42471' running_varNoMuts='32.7796' running_varSPVL='0.218912' >
<virusTrans><virus e='0' f='16' d='0' SpVL='3.32' ImResp='11' /> </virusTrans>
<virusRec><virus e='0' f='14' d='0' SpVL='2.06' ImResp='18' /> </virusRec>
</sample>
<sample time='5.3324' prevalence='247' popsize='2012' spVLrec='4.46563' spVLtrans='3.95523' kRec='13' kTrans='19' numberOfMutationsRec='26' numberOfMutationsTrans='22' dRec='0' dTrans='0' running_R2NoMuts='0.661626' running_R2SPVL='0.0110525' running_bottom_percentileNoMuts='4' running_bottom_percentileSPVL='3.54144' running_incidence='107' running_interceptNoMuts='10.2288' running_interceptSPVL='4.04615' running_meanNoMuts='19.9486' running_meanSPVL='4.58881' running_medianNoMuts='20' running_medianSPVL='4.6541' running_samplesize='107' running_slopeNoMuts='0.581723' running_slopeSPVL='0.111296' running_top_percentileNoMuts='30' running_top_percentileSPVL='5.42471' running_varNoMuts='32.8618' running_varSPVL='0.218398' >
<virusTrans><virus e='2' f='20' d='0' SpVL='1.7' ImResp='17' /> </virusTrans>
<virusRec><virus e='0' f='26' d='0' SpVL='2.22' ImResp='13' /> </virusRec>
</sample>
<sample time='5.35111' prevalence='248' popsize='2012' spVLrec='3.74397' spVLtrans='4.61532' kRec='24' kTrans='14' numberOfMutationsRec='21' numberOfMutationsTrans='20' dRec='0' dTrans='0' running_R2NoMuts='0.664239' running_R2SPVL='0.0112364' running_bottom_percentileNoMuts='4' running_bottom_percentileSPVL='3.54144' running_incidence='107' running_interceptNoMuts='10.237' running_interceptSPVL='4.02513' running_meanNoMuts='19.9579' running_meanSPVL='4.58412' running_medianNoMuts='20' running_medianSPVL='4.64891' running_samplesize='107' running_slopeNoMuts='0.582281' running_slopeSPVL='0.113516' running_top_percentileNoMuts='30' running_top_percentileSPVL='5.42471' running_varNoMuts='32.8627' running_varSPVL='0.221264' >
<virusTrans><virus e='1' f='19' d='0' SpVL='2.64' ImResp='13' /> </virusTrans>
<virusRec><virus e='3' f='18' d='0' SpVL='0.97' ImResp='21' /> </virusRec>
</sample>
<sample time='5.36316' prevalence='250' popsize='2012' spVLrec='4.45298' spVLtrans='3.95523' kRec='13' kTrans='19' numberOfMutationsRec='27' numberOfMutationsTrans='22' dRec='0' dTrans='0' running_R2NoMuts='0.663075' running_R2SPVL='0.0115184' running_bottom_percentileNoMuts='4' running_bottom_percentileSPVL='3.54144' running_incidence='109' running_interceptNoMuts='10.1212' running_interceptSPVL='4.02197' running_meanNoMuts='19.9495' running_meanSPVL='4.58014' running_medianNoMuts='20' running_medianSPVL='4.64891' running_samplesize='109' running_slopeNoMuts='0.588736' running_slopeSPVL='0.113867' running_top_percentileNoMuts='30' running_top_percentileSPVL='5.42471' running_varNoMuts='32.7819' running_varSPVL='0.219249' >
<virusTrans><virus e='2' f='20' d='0' SpVL='1.7' ImResp='17' /> </virusTrans>
<virusRec><virus e='1' f='26' d='0' SpVL='2.35' ImResp='12' /> </virusRec>
</sample>
<sample time='5.38805' prevalence='253' popsize='2012' spVLrec='4.80844' spVLtrans='4.65413' kRec='19' kTrans='18' numberOfMutationsRec='26' numberOfMutationsTrans='24' dRec='0' dTrans='0' running_R2NoMuts='0.673237' running_R2SPVL='0.00965219' running_bottom_percentileNoMuts='4' running_bottom_percentileSPVL='3.54144' running_incidence='110' running_interceptNoMuts='10.1694' running_interceptSPVL='4.06007' running_meanNoMuts='20.0909' running_meanSPVL='4.57528' running_medianNoMuts='20' running_medianSPVL='4.64891' running_samplesize='110' running_slopeNoMuts='0.591787' running_slopeSPVL='0.106929' running_top_percentileNoMuts='30' running_top_percentileSPVL='5.42471' running_varNoMuts='32.8008' running_varSPVL='0.21369' >
<virusTrans><virus e='2' f='22' d='0' SpVL='1.76' ImResp='16' /> </virusTrans>
<virusRec><virus e='1' f='25' d='0' SpVL='1.22' ImResp='18' /> </virusRec>
</sample>
<sample time='5.39299' prevalence='255' popsize='2013' spVLrec='4.92036' spVLtrans='4.41681' kRec='10' kTrans='21' numberOfMutationsRec='26' numberOfMutationsTrans='9' dRec='0' dTrans='0' running_R2NoMuts='0.633049' running_R2SPVL='0.00923042' running_bottom_percentileNoMuts='4' running_bottom_percentileSPVL='3.54144' running_incidence='111' running_interceptNoMuts='10.6668' running_interceptSPVL='4.06883' running_meanNoMuts='20.1261' running_meanSPVL='4.57717' running_medianNoMuts='20' running_medianSPVL='4.64891' running_samplesize='111' running_slopeNoMuts='0.571285' running_slopeSPVL='0.105227' running_top_percentileNoMuts='30' running_top_percentileSPVL='5.42471' running_varNoMuts='33.3985' running_varSPVL='0.211921' >
<virusTrans><virus e='1' f='8' d='0' SpVL='2.01' ImResp='20' /> </virusTrans>
<virusRec><virus e='1' f='25' d='0' SpVL='3.02' ImResp='9' /> </virusRec>
</sample>
<sample time='5.40193' prevalence='256' popsize='2013' spVLrec='5.12412' spVLtrans='4.5338' kRec='9' kTrans='12' numberOfMutationsRec='18' numberOfMutationsTrans='14' dRec='0' dTrans='0' running_R2NoMuts='0.634639' running_R2SPVL='0.00880562' running_bottom_percentileNoMuts='4' running_bottom_percentileSPVL='3.54144' running_incidence='112' running_interceptNoMuts='10.6481' running_interceptSPVL='4.08234' running_meanNoMuts='20.0893' running_meanSPVL='4.57942' running_medianNoMuts='20' running_medianSPVL='4.64891' running_samplesize='112' running_slopeNoMuts='0.571966' running_slopeSPVL='0.103414' running_top_percentileNoMuts='30' running_top_percentileSPVL='5.42471' running_varNoMuts='33.2867' running_varSPVL='0.211368' >
<virusTrans><virus e='0' f='14' d='0' SpVL='3.26' ImResp='12' /> </virusTrans>
<virusRec><virus e='0' f='18' d='0' SpVL='3.58' ImResp='9' /> </virusRec>
</sample>
<sample time='5.4135' prevalence='259' popsize='2013' spVLrec='5.03386' spVLtrans='5.01039' kRec='7' kTrans='9' numberOfMutationsRec='19' numberOfMutationsTrans='19' dRec='0' dTrans='0' running_R2NoMuts='0.62122' running_R2SPVL='0.01032' running_bottom_percentileNoMuts='4' running_bottom_percentileSPVL='3.54144' running_incidence='115' running_interceptNoMuts='10.7596' running_interceptSPVL='4.04031' running_meanNoMuts='20.0565' running_meanSPVL='4.58291' running_medianNoMuts='20' running_medianSPVL='4.6541' running_samplesize='115' running_slopeNoMuts='0.56788' running_slopeSPVL='0.113127' running_top_percentileNoMuts='30' running_top_percentileSPVL='5.42471' running_varNoMuts='32.8185' running_varSPVL='0.209904' >
<virusTrans><virus e='0' f='19' d='0' SpVL='3.51' ImResp='9' /> </virusTrans>
<virusRec><virus e='0' f='19' d='0' SpVL='3.91' ImResp='7' /> </virusRec>
</sample>
<sample time='5.43932' prevalence='261' popsize='2010' spVLrec='3.56707' spVLtrans='3.98712' kRec='18' kTrans='23' numberOfMutationsRec='29' numberOfMutationsTrans='26' dRec='0' dTrans='0' running_R2NoMuts='0.620133' running_R2SPVL='0.0148394' running_bottom_percentileNoMuts='4' running_bottom_percentileSPVL='3.54144' running_incidence='116' running_interceptNoMuts='10.6252' running_interceptSPVL='3.92527' running_meanNoMuts='20.0776' running_meanSPVL='4.57702' running_medianNoMuts='20' running_medianSPVL='4.64891' running_samplesize='116' running_slopeNoMuts='0.573487' running_slopeSPVL='0.136272' running_top_percentileNoMuts='30' running_top_percentileSPVL='5.42471' running_varNoMuts='33.0543' running_varSPVL='0.215029' >
<virusTrans><virus e='3' f='23' d='0' SpVL='0.82' ImResp='20' /> </virusTrans>
<virusRec><virus e='1' f='28' d='0' SpVL='1.21' ImResp='17' /> </virusRec>
</sample>
<sample time='5.44532' prevalence='262' popsize='2011' spVLrec='4.16585' spVLtrans='3.98712' kRec='17' kTrans='23' numberOfMutationsRec='29' numberOfMutationsTrans='26' dRec='0' dTrans='0' running_R2NoMuts='0.625748' running_R2SPVL='0.0167649' running_bottom_percentileNoMuts='4' running_bottom_percentileSPVL='3.54144' running_incidence='116' running_interceptNoMuts='10.5928' running_interceptSPVL='3.8856' running_meanNoMuts='20.1595' running_meanSPVL='4.57077' running_medianNoMuts='20' running_medianSPVL='4.64891' running_samplesize='116' running_slopeNoMuts='0.578142' running_slopeSPVL='0.143592' running_top_percentileNoMuts='30' running_top_percentileSPVL='5.42471' running_varNoMuts='33.5047' running_varSPVL='0.216581' >
<virusTrans><virus e='3' f='23' d='0' SpVL='0.82' ImResp='20' /> </virusTrans>
<virusRec><virus e='1' f='28' d='0' SpVL='1.41' ImResp='16' /> </virusRec>
</sample>
<sample time='5.46323' prevalence='263' popsize='2012' spVLrec='4.91503' spVLtrans='4.58465' kRec='12' kTrans='9' numberOfMutationsRec='19' numberOfMutationsTrans='25' dRec='0' dTrans='0' running_R2NoMuts='0.61265' running_R2SPVL='0.0166402' running_bottom_percentileNoMuts='4' running_bottom_percentileSPVL='3.54144' running_incidence='117' running_interceptNoMuts='10.6853' running_interceptSPVL='3.88962' running_meanNoMuts='20.1752' running_meanSPVL='4.5723' running_medianNoMuts='20' running_medianSPVL='4.64891' running_samplesize='117' running_slopeNoMuts='0.570507' running_slopeSPVL='0.143406' running_top_percentileNoMuts='30' running_top_percentileSPVL='5.42471' running_varNoMuts='33.324' running_varSPVL='0.215234' >
<virusTrans><virus e='0' f='25' d='0' SpVL='3.09' ImResp='9' /> </virusTrans>
<virusRec><virus e='0' f='19' d='0' SpVL='2.91' ImResp='12' /> </virusRec>
</sample>
<sample time='5.48364' prevalence='265' popsize='2012' spVLrec='4.51255' spVLtrans='3.98712' kRec='11' kTrans='23' numberOfMutationsRec='33' numberOfMutationsTrans='26' dRec='0' dTrans='0' running_R2NoMuts='0.615673' running_R2SPVL='0.0160934' running_bottom_percentileNoMuts='5' running_bottom_percentileSPVL='3.54144' running_incidence='118' running_interceptNoMuts='10.2382' running_interceptSPVL='3.90582' running_meanNoMuts='20.3136' running_meanSPVL='4.57149' running_medianNoMuts='20' running_medianSPVL='4.6302' running_samplesize='118' running_slopeNoMuts='0.595148' running_slopeSPVL='0.140672' running_top_percentileNoMuts='30' running_top_percentileSPVL='5.42471' running_varNoMuts='32.7915' running_varSPVL='0.215946' >
<virusTrans><virus e='3' f='23' d='0' SpVL='0.82' ImResp='20' /> </virusTrans>
<virusRec><virus e='0' f='33' d='0' SpVL='2.13' ImResp='11' /> </virusRec>
</sample>
<sample time='5.49413' prevalence='267' popsize='2012' spVLrec='4.26352' spVLtrans='4.1451' kRec='12' kTrans='21' numberOfMutationsRec='37' numberOfMutationsTrans='28' dRec='0' dTrans='0' running_R2NoMuts='0.615084' running_R2SPVL='0.0167822' running_bottom_percentileNoMuts='7' running_bottom_percentileSPVL='3.56707' running_incidence='120' running_interceptNoMuts='9.96109' running_interceptSPVL='3.89237' running_meanNoMuts='20.4625' running_meanSPVL='4.56938' running_medianNoMuts='21' running_medianSPVL='4.61532' running_samplesize='120' running_slopeNoMuts='0.614105' running_slopeSPVL='0.142927' running_top_percentileNoMuts='32' running_top_percentileSPVL='5.42471' running_varNoMuts='33.8986' running_varSPVL='0.214062' >
<virusTrans><virus e='0' f='28' d='0' SpVL='0.48' ImResp='21' /> </virusTrans>
<virusRec><virus e='2' f='35' d='0' SpVL='2.05' ImResp='10' /> </virusRec>
</sample>
<sample time='5.50188' prevalence='268' popsize='2013' spVLrec='4.0955' spVLtrans='4.93603' kRec='15' kTrans='17' numberOfMutationsRec='19' numberOfMutationsTrans='10' dRec='0' dTrans='0' running_R2NoMuts='0.613282' running_R2SPVL='0.0150555' running_bottom_percentileNoMuts='7' running_bottom_percentileSPVL='3.56707' running_incidence='121' running_interceptNoMuts='10.0883' running_interceptSPVL='3.92226' running_meanNoMuts='20.4132' running_meanSPVL='4.56894' running_medianNoMuts='21' running_medianSPVL='4.61532' running_samplesize='121' running_slopeNoMuts='0.608701' running_slopeSPVL='0.135516' running_top_percentileNoMuts='30' running_top_percentileSPVL='5.40184' running_varNoMuts='34.0772' running_varSPVL='0.213776' >
<virusTrans><virus e='1' f='9' d='0' SpVL='2.74' ImResp='16' /> </virusTrans>
<virusRec><virus e='0' f='19' d='0' SpVL='2.31' ImResp='15' /> </virusRec>
</sample>
<sample time='5.51942' prevalence='271' popsize='2014' spVLrec='5.02972' spVLtrans='4.49759' kRec='6' kTrans='12' numberOfMutationsRec='26' numberOfMutationsTrans='25' dRec='0' dTrans='0' running_R2NoMuts='0.62116' running_R2SPVL='0.0157689' running_bottom_percentileNoMuts='7' running_bottom_percentileSPVL='3.56707' running_incidence='122' running_interceptNoMuts='10.0479' running_interceptSPVL='3.91724' running_meanNoMuts='20.5943' running_meanSPVL='4.56274' running_medianNoMuts='21' running_medianSPVL='4.59993' running_samplesize='122' running_slopeNoMuts='0.615287' running_slopeSPVL='0.137593' running_top_percentileNoMuts='30' running_top_percentileSPVL='5.40184' running_varNoMuts='34.6755' running_varSPVL='0.209173' >
<virusTrans><virus e='0' f='25' d='0' SpVL='2.49' ImResp='12' /> </virusTrans>
<virusRec><virus e='0' f='26' d='0' SpVL='3.62' ImResp='6' /> </virusRec>
</sample>
<sample time='5.54266' prevalence='271' popsize='2013' spVLrec='5.02502' spVLtrans='4.3807' kRec='10' kTrans='15' numberOfMutationsRec='27' numberOfMutationsTrans='26' dRec='0' dTrans='0' running_R2NoMuts='0.62404' running_R2SPVL='0.0147114' running_bottom_percentileNoMuts='7' running_bottom_percentileSPVL='3.56707' running_incidence='123' running_interceptNoMuts='10.0313' running_interceptSPVL='3.94087' running_meanNoMuts='20.6423' running_meanSPVL='4.56388' running_medianNoMuts='21' running_medianSPVL='4.59993' running_samplesize='123' running_slopeNoMuts='0.61655' running_slopeSPVL='0.133327' running_top_percentileNoMuts='30' running_top_percentileSPVL='5.40184' running_varNoMuts='34.6769' running_varSPVL='0.208475' >
<virusTrans><virus e='3' f='23' d='0' SpVL='2.42' ImResp='12' /> </virusTrans>
<virusRec><virus e='1' f='26' d='0' SpVL='2.95' ImResp='9' /> </virusRec>
</sample>
<sample time='5.55887' prevalence='272' popsize='2011' spVLrec='5.06494' spVLtrans='5.03386' kRec='12' kTrans='7' numberOfMutationsRec='19' numberOfMutationsTrans='19' dRec='0' dTrans='0' running_R2NoMuts='0.62294' running_R2SPVL='0.0161208' running_bottom_percentileNoMuts='7' running_bottom_percentileSPVL='3.56707' running_incidence='125' running_interceptNoMuts='10.0238' running_interceptSPVL='3.91781' running_meanNoMuts='20.604' running_meanSPVL='4.56829' running_medianNoMuts='21' running_medianSPVL='4.59993' running_samplesize='125' running_slopeNoMuts='0.616099' running_slopeSPVL='0.139723' running_top_percentileNoMuts='30' running_top_percentileSPVL='5.40184' running_varNoMuts='34.2712' running_varSPVL='0.207441' >
<virusTrans><virus e='0' f='19' d='0' SpVL='3.91' ImResp='7' /> </virusTrans>
<virusRec><virus e='2' f='17' d='0' SpVL='3.31' ImResp='10' /> </virusRec>
</sample>
<sample time='5.56807' prevalence='273' popsize='2009' spVLrec='4.59371' spVLtrans='4.4062' kRec='19' kTrans='19' numberOfMutationsRec='19' numberOfMutationsTrans='15' dRec='0' dTrans='0' running_R2NoMuts='0.623944' running_R2SPVL='0.0160389' running_bottom_percentileNoMuts='7' running_bottom_percentileSPVL='3.56707' running_incidence='126' running_interceptNoMuts='10.0174' running_interceptSPVL='3.9203' running_meanNoMuts='20.5754' running_meanSPVL='4.56774' running_medianNoMuts='21' running_medianSPVL='4.59993' running_samplesize='126' running_slopeNoMuts='0.616321' running_slopeSPVL='0.139283' running_top_percentileNoMuts='30' running_top_percentileSPVL='5.40184' running_varNoMuts='34.1332' running_varSPVL='0.205902' >
<virusTrans><virus e='1' f='14' d='0' SpVL='1.99' ImResp='18' /> </virusTrans>
<virusRec><virus e='0' f='19' d='0' SpVL='1.51' ImResp='19' /> </virusRec>
</sample>
<sample time='5.57287' prevalence='274' popsize='2009' spVLrec='3.65057' spVLtrans='4.51255' kRec='24' kTrans='11' numberOfMutationsRec='30' numberOfMutationsTrans='33' dRec='0' dTrans='0' running_R2NoMuts='0.632074' running_R2SPVL='0.016209' running_bottom_percentileNoMuts='7' running_bottom_percentileSPVL='3.56707' running_incidence='126' running_interceptNoMuts='10.0206' running_interceptSPVL='3.90255' running_meanNoMuts='20.6587' running_meanSPVL='4.56453' running_medianNoMuts='21' running_medianSPVL='4.59371' running_samplesize='126' running_slopeNoMuts='0.61549' running_slopeSPVL='0.14193' running_top_percentileNoMuts='32' running_top_percentileSPVL='5.40184' running_varNoMuts='35.0581' running_varSPVL='0.209086' >
<virusTrans><virus e='0' f='33' d='0' SpVL='2.13' ImResp='11' /> </virusTrans>
<virusRec><virus e='1' f='29' d='0' SpVL='-0.06' ImResp='23' /> </virusRec>
</sample>
<sample time='5.61782' prevalence='276' popsize='2008' spVLrec='4.89641' spVLtrans='4.3807' kRec='13' kTrans='15' numberOfMutationsRec='26' numberOfMutationsTrans='26' dRec='0' dTrans='0' running_R2NoMuts='0.638913' running_R2SPVL='0.010009' running_bottom_percentileNoMuts='7' running_bottom_percentileSPVL='3.56707' running_incidence='123' running_interceptNoMuts='10.1707' running_interceptSPVL='4.03351' running_meanNoMuts='20.7602' running_meanSPVL='4.56211' running_medianNoMuts='21' running_medianSPVL='4.59219' running_samplesize='123' running_slopeNoMuts='0.612043' running_slopeSPVL='0.112779' running_top_percentileNoMuts='32' running_top_percentileSPVL='5.40184' running_varNoMuts='35.9547' running_varSPVL='0.208183' >
<virusTrans><virus e='3' f='23' d='0' SpVL='2.42' ImResp='12' /> </virusTrans>
<virusRec><virus e='1' f='25' d='0' SpVL='2.42' ImResp='12' /> </virusRec>
</sample>
<sample time='5.68891' prevalence='276' popsize='2004' spVLrec='5.15493' spVLtrans='4.78054' kRec='9' kTrans='17' numberOfMutationsRec='16' numberOfMutationsTrans='0' dRec='0' dTrans='0' running_R2NoMuts='0.647401' running_R2SPVL='0.00499082' running_bottom_percentileNoMuts='5' running_bottom_percentileSPVL='3.54144' running_incidence='114' running_interceptNoMuts='10.2395' running_interceptSPVL='4.167' running_meanNoMuts='20.9649' running_meanSPVL='4.54086' running_medianNoMuts='21' running_medianSPVL='4.5519' running_samplesize='114' running_slopeNoMuts='0.612812' running_slopeSPVL='0.0782559' running_top_percentileNoMuts='33' running_top_percentileSPVL='5.40184' running_varNoMuts='36.7005' running_varSPVL='0.210846' >
<virusTrans><virus e='0' f='0' d='0' SpVL='3.24' ImResp='17' /> </virusTrans>
<virusRec><virus e='0' f='16' d='0' SpVL='3.72' ImResp='9' /> </virusRec>
</sample>
<sample time='5.69461' prevalence='276' popsize='2003' spVLrec='5.49693' spVLtrans='5.49422' kRec='7' kTrans='13' numberOfMutationsRec='13' numberOfMutationsTrans='0' dRec='0' dTrans='0' running_R2NoMuts='0.655064' running_R2SPVL='0.0109227' running_bottom_percentileNoMuts='4' running_bottom_percentileSPVL='3.54144' running_incidence='115' running_interceptNoMuts='10.4564' running_interceptSPVL='4.00476' running_meanNoMuts='20.8391' running_meanSPVL='4.54916' running_medianNoMuts='21' running_medianSPVL='4.57878' running_samplesize='115' running_slopeNoMuts='0.602907' running_slopeSPVL='0.115502' running_top_percentileNoMuts='33' running_top_percentileSPVL='5.42471' running_varNoMuts='38.5524' running_varSPVL='0.21687' >
<virusTrans><virus e='0' f='0' d='0' SpVL='4.04' ImResp='13' /> </virusTrans>
<virusRec><virus e='0' f='13' d='0' SpVL='4.33' ImResp='7' /> </virusRec>
</sample>
<sample time='5.70096' prevalence='278' popsize='2006' spVLrec='3.557' spVLtrans='4.75794' kRec='15' kTrans='11' numberOfMutationsRec='31' numberOfMutationsTrans='27' dRec='0' dTrans='0' running_R2NoMuts='0.64924' running_R2SPVL='0.00623543' running_bottom_percentileNoMuts='5' running_bottom_percentileSPVL='3.54144' running_incidence='115' running_interceptNoMuts='10.286' running_interceptSPVL='4.10407' running_meanNoMuts='21.1' running_meanSPVL='4.5368' running_medianNoMuts='21' running_medianSPVL='4.55092' running_samplesize='115' running_slopeNoMuts='0.614653' running_slopeSPVL='0.0894459' running_top_percentileNoMuts='33' running_top_percentileSPVL='5.42471' running_varNoMuts='36.9596' running_varSPVL='0.218712' >
<virusTrans><virus e='1' f='26' d='0' SpVL='2.75' ImResp='10' /> </virusTrans>
<virusRec><virus e='1' f='30' d='0' SpVL='1.67' ImResp='14' /> </virusRec>
</sample>
<sample time='5.71814' prevalence='280' popsize='2005' spVLrec='3.2962' spVLtrans='3.63985' kRec='25' kTrans='23' numberOfMutationsRec='28' numberOfMutationsTrans='28' dRec='0' dTrans='0' running_R2NoMuts='0.646784' running_R2SPVL='0.0128113' running_bottom_percentileNoMuts='7' running_bottom_percentileSPVL='3.51128' running_incidence='115' running_interceptNoMuts='10.0089' running_interceptSPVL='3.89514' running_meanNoMuts='21.3087' running_meanSPVL='4.51878' running_medianNoMuts='21' running_medianSPVL='4.52908' running_samplesize='115' running_slopeNoMuts='0.627596' running_slopeSPVL='0.130205' running_top_percentileNoMuts='33' running_top_percentileSPVL='5.42471' running_varNoMuts='35.3264' running_varSPVL='0.230686' >
<virusTrans><virus e='1' f='27' d='0' SpVL='0.28' ImResp='22' /> </virusTrans>
<virusRec><virus e='1' f='27' d='0' SpVL='-0.12' ImResp='24' /> </virusRec>
</sample>
<sample time='5.81978' prevalence='279' popsize='2005' spVLrec='4.88695' spVLtrans='4.01994' kRec='11' kTrans='26' numberOfMutationsRec='27' numberOfMutationsTrans='26' dRec='0' dTrans='0' running_R2NoMuts='0.637219' running_R2SPVL='0.00138454' running_bottom_percentileNoMuts='9' running_bottom_percentileSPVL='3.54144' running_incidence='102' running_interceptNoMuts='10.0707' running_interceptSPVL='4.26584' running_meanNoMuts='21.7892' running_meanSPVL='4.48035' running_medianNoMuts='22' running_medianSPVL='4.51471' running_samplesize='102' running_slopeNoMuts='0.632963' running_slopeSPVL='0.0418041' running_top_percentileNoMuts='33' running_top_percentileSPVL='5.21116' running_varNoMuts='34.1664' running_varSPVL='0.216098' >
<virusTrans><virus e='2' f='24' d='0' SpVL='0.02' ImResp='24' /> </virusTrans>
<virusRec><virus e='1' f='26' d='0' SpVL='2.75' ImResp='10' /> </virusRec>
</sample>
<sample time='5.82657' prevalence='280' popsize='2006' spVLrec='4.82675' spVLtrans='5.24794' kRec='13' kTrans='6' numberOfMutationsRec='19' numberOfMutationsTrans='23' dRec='0' dTrans='0' running_R2NoMuts='0.624777' running_R2SPVL='0.00306114' running_bottom_percentileNoMuts='7' running_bottom_percentileSPVL='3.54144' running_incidence='99' running_interceptNoMuts='10.4197' running_interceptSPVL='4.17538' running_meanNoMuts='21.9495' running_meanSPVL='4.47079' running_medianNoMuts='22' running_medianSPVL='4.51255' running_samplesize='99' running_slopeNoMuts='0.616806' running_slopeSPVL='0.0619515' running_top_percentileNoMuts='33' running_top_percentileSPVL='5.15493' running_varNoMuts='33.7752' running_varSPVL='0.205426' >
<virusTrans><virus e='1' f='22' d='0' SpVL='4.03' ImResp='5' /> </virusTrans>
<virusRec><virus e='3' f='16' d='0' SpVL='3.31' ImResp='10' /> </virusRec>
</sample>
<sample time='5.83321' prevalence='281' popsize='2006' spVLrec='4.71789' spVLtrans='5.15493' kRec='18' kTrans='9' numberOfMutationsRec='20' numberOfMutationsTrans='16' dRec='0' dTrans='0' running_R2NoMuts='0.626304' running_R2SPVL='0.00398351' running_bottom_percentileNoMuts='9' running_bottom_percentileSPVL='3.557' running_incidence='100' running_interceptNoMuts='10.4098' running_interceptSPVL='4.14175' running_meanNoMuts='21.91' running_meanSPVL='4.47545' running_medianNoMuts='22' running_medianSPVL='4.51255' running_samplesize='100' running_slopeNoMuts='0.617144' running_slopeSPVL='0.0699307' running_top_percentileNoMuts='33' running_top_percentileSPVL='5.15493' running_varNoMuts='33.6319' running_varSPVL='0.205995' >
<virusTrans><virus e='0' f='16' d='0' SpVL='3.72' ImResp='9' /> </virusTrans>
<virusRec><virus e='3' f='17' d='0' SpVL='2.24' ImResp='15' /> </virusRec>
</sample>
<sample time='5.84289' prevalence='283' popsize='2008' spVLrec='5.09167' spVLtrans='4.78054' kRec='9' kTrans='17' numberOfMutationsRec='16' numberOfMutationsTrans='0' dRec='0' dTrans='0' running_R2NoMuts='0.632378' running_R2SPVL='0.00742088' running_bottom_percentileNoMuts='7' running_bottom_percentileSPVL='3.557' running_incidence='101' running_interceptNoMuts='10.8953' running_interceptSPVL='4.02996' running_meanNoMuts='21.896' running_meanSPVL='4.46919' running_medianNoMuts='22' running_medianSPVL='4.51255' running_samplesize='101' running_slopeNoMuts='0.598927' running_slopeSPVL='0.0943775' running_top_percentileNoMuts='33' running_top_percentileSPVL='5.15493' running_varNoMuts='36.806' running_varSPVL='0.210526' >
<virusTrans><virus e='0' f='0' d='0' SpVL='3.24' ImResp='17' /> </virusTrans>
<virusRec><virus e='0' f='16' d='0' SpVL='3.72' ImResp='9' /> </virusRec>
</sample>
<sample time='5.85432' prevalence='284' popsize='2007' spVLrec='4.41819' spVLtrans='5.0767' kRec='19' kTrans='16' numberOfMutationsRec='18' numberOfMutationsTrans='10' dRec='0' dTrans='0' running_R2NoMuts='0.636771' running_R2SPVL='0.00616113' running_bottom_percentileNoMuts='7' running_bottom_percentileSPVL='3.54144' running_incidence='98' running_interceptNoMuts='11.1776' running_interceptSPVL='4.06636' running_meanNoMuts='21.8112' running_meanSPVL='4.46359' running_medianNoMuts='22' running_medianSPVL='4.49759' running_samplesize='98' running_slopeNoMuts='0.586625' running_slopeSPVL='0.0858514' running_top_percentileNoMuts='33' running_top_percentileSPVL='5.15493' running_varNoMuts='37.8062' running_varSPVL='0.212502' >
<virusTrans><virus e='0' f='10' d='0' SpVL='2.74' ImResp='16' /> </virusTrans>
<virusRec><virus e='1' f='17' d='0' SpVL='1.78' ImResp='18' /> </virusRec>
</sample>
<sample time='5.86466' prevalence='283' popsize='2004' spVLrec='4.83553' spVLtrans='4.98444' kRec='9' kTrans='7' numberOfMutationsRec='21' numberOfMutationsTrans='23' dRec='0' dTrans='0' running_R2NoMuts='0.629459' running_R2SPVL='0.00855595' running_bottom_percentileNoMuts='7' running_bottom_percentileSPVL='3.54144' running_incidence='96' running_interceptNoMuts='11.2409' running_interceptSPVL='4.01302' running_meanNoMuts='21.7917' running_meanSPVL='4.46921' running_medianNoMuts='22' running_medianSPVL='4.51255' running_samplesize='96' running_slopeNoMuts='0.583309' running_slopeSPVL='0.100953' running_top_percentileNoMuts='33' running_top_percentileSPVL='5.15493' running_varNoMuts='38.0608' running_varSPVL='0.214245' >
<virusTrans><virus e='0' f='23' d='0' SpVL='3.63' ImResp='7' /> </virusTrans>
<virusRec><virus e='0' f='21' d='0' SpVL='3.37' ImResp='9' /> </virusRec>
</sample>
<sample time='5.89123' prevalence='286' popsize='2005' spVLrec='4.6273' spVLtrans='5.24351' kRec='15' kTrans='8' numberOfMutationsRec='19' numberOfMutationsTrans='18' dRec='0' dTrans='0' running_R2NoMuts='0.621667' running_R2SPVL='0.0178527' running_bottom_percentileNoMuts='7' running_bottom_percentileSPVL='3.3675' running_incidence='95' running_interceptNoMuts='11.5063' running_interceptSPVL='3.86065' running_meanNoMuts='21.8526' running_meanSPVL='4.47016' running_medianNoMuts='22' running_medianSPVL='4.51255' running_samplesize='95' running_slopeNoMuts='0.574321' running_slopeSPVL='0.137598' running_top_percentileNoMuts='33' running_top_percentileSPVL='5.15493' running_varNoMuts='38.0941' running_varSPVL='0.218104' >
<virusTrans><virus e='2' f='16' d='0' SpVL='4.18' ImResp='6' /> </virusTrans>
<virusRec><virus e='1' f='18' d='0' SpVL='2.51' ImResp='14' /> </virusRec>
</sample>
<sample time='5.90894' prevalence='286' popsize='2004' spVLrec='4.73895' spVLtrans='4.64174' kRec='14' kTrans='20' numberOfMutationsRec='19' numberOfMutationsTrans='3' dRec='0' dTrans='0' running_R2NoMuts='0.607035' running_R2SPVL='0.0191623' running_bottom_percentileNoMuts='4' running_bottom_percentileSPVL='3.3675' running_incidence='95' running_interceptNoMuts='12.023' running_interceptSPVL='3.84753' running_meanNoMuts='21.6684' running_meanSPVL='4.47408' running_medianNoMuts='22' running_medianSPVL='4.51255' running_samplesize='95' running_slopeNoMuts='0.550999' running_slopeSPVL='0.142123' running_top_percentileNoMuts='33' running_top_percentileSPVL='5.15493' running_varNoMuts='39.5058' running_varSPVL='0.217663' >
<virusTrans><virus e='0' f='3' d='0' SpVL='2.43' ImResp='20' /> </virusTrans>
<virusRec><virus e='0' f='19' d='0' SpVL='2.51' ImResp='14' /> </virusRec>
</sample>
<sample time='5.9181' prevalence='287' popsize='2003' spVLrec='4.09052' spVLtrans='3.2962' kRec='17' kTrans='25' numberOfMutationsRec='30' numberOfMutationsTrans='28' dRec='0' dTrans='0' running_R2NoMuts='0.612069' running_R2SPVL='0.0240058' running_bottom_percentileNoMuts='4' running_bottom_percentileSPVL='3.3675' running_incidence='95' running_interceptNoMuts='11.9583' running_interceptSPVL='3.7901' running_meanNoMuts='21.7526' running_meanSPVL='4.46531' running_medianNoMuts='22' running_medianSPVL='4.51255' running_samplesize='95' running_slopeNoMuts='0.555246' running_slopeSPVL='0.154604' running_top_percentileNoMuts='33' running_top_percentileSPVL='5.15493' running_varNoMuts='40.0283' running_varSPVL='0.225577' >
<virusTrans><virus e='1' f='27' d='0' SpVL='-0.12' ImResp='24' /> </virusTrans>
<virusRec><virus e='1' f='29' d='0' SpVL='1.34' ImResp='16' /> </virusRec>
</sample>
<sample time='5.95441' prevalence='287' popsize='2000' spVLrec='4.47418' spVLtrans='3.93921' kRec='14' kTrans='24' numberOfMutationsRec='34' numberOfMutationsTrans='33' dRec='0' dTrans='0' running_R2NoMuts='0.632385' running_R2SPVL='0.0235373' running_bottom_percentileNoMuts='7' running_bottom_percentileSPVL='3.3675' running_incidence='89' running_interceptNoMuts='11.9489' running_interceptSPVL='3.78364' running_meanNoMuts='22.1236' running_meanSPVL='4.46108' running_medianNoMuts='22' running_medianSPVL='4.51255' running_samplesize='89' running_slopeNoMuts='0.566511' running_slopeSPVL='0.156414' running_top_percentileNoMuts='33' running_top_percentileSPVL='5.15493' running_varNoMuts='40.9623' running_varSPVL='0.232951' >
<virusTrans><virus e='1' f='32' d='0' SpVL='-0.27' ImResp='23' /> </virusTrans>
<virusRec><virus e='1' f='33' d='0' SpVL='1.66' ImResp='13' /> </virusRec>
</sample>
<sample time='5.97631' prevalence='289' popsize='1998' spVLrec='4.45652' spVLtrans='4.88695' kRec='14' kTrans='11' numberOfMutationsRec='26' numberOfMutationsTrans='27' dRec='0' dTrans='0' running_R2NoMuts='0.632511' running_R2SPVL='0.0306264' running_bottom_percentileNoMuts='7' running_bottom_percentileSPVL='3.3675' running_incidence='90' running_interceptNoMuts='11.9868' running_interceptSPVL='3.66392' running_meanNoMuts='22.2056' running_meanSPVL='4.46682' running_medianNoMuts='22' running_medianSPVL='4.51255' running_samplesize='90' running_slopeNoMuts='0.564712' running_slopeSPVL='0.182136' running_top_percentileNoMuts='33' running_top_percentileSPVL='5.15493' running_varNoMuts='40.7077' running_varSPVL='0.224359' >
<virusTrans><virus e='1' f='26' d='0' SpVL='2.75' ImResp='10' /> </virusTrans>
<virusRec><virus e='2' f='24' d='0' SpVL='2.42' ImResp='12' /> </virusRec>
</sample>
<sample time='5.98628' prevalence='291' popsize='1998' spVLrec='4.54125' spVLtrans='4.26376' kRec='20' kTrans='21' numberOfMutationsRec='33' numberOfMutationsTrans='28' dRec='0' dTrans='0' running_R2NoMuts='0.631647' running_R2SPVL='0.055602' running_bottom_percentileNoMuts='7' running_bottom_percentileSPVL='3.54144' running_incidence='90' running_interceptNoMuts='11.8856' running_interceptSPVL='3.49287' running_meanNoMuts='22.3722' running_meanSPVL='4.46928' running_medianNoMuts='23' running_medianSPVL='4.50587' running_samplesize='90' running_slopeNoMuts='0.576382' running_slopeSPVL='0.226192' running_top_percentileNoMuts='33' running_top_percentileSPVL='5.15493' running_varNoMuts='41.9226' running_varSPVL='0.205957' >
<virusTrans><virus e='3' f='25' d='0' SpVL='1.08' ImResp='18' /> </virusTrans>
<virusRec><virus e='2' f='31' d='0' SpVL='0.73' ImResp='18' /> </virusRec>
</sample>
<sample time='5.99221' prevalence='292' popsize='1998' spVLrec='4.69179' spVLtrans='5.49422' kRec='19' kTrans='13' numberOfMutationsRec='13' numberOfMutationsTrans='0' dRec='0' dTrans='0' running_R2NoMuts='0.649768' running_R2SPVL='0.058391' running_bottom_percentileNoMuts='3' running_bottom_percentileSPVL='3.54144' running_incidence='89' running_interceptNoMuts='11.9917' running_interceptSPVL='3.49489' running_meanNoMuts='22.1629' running_meanSPVL='4.47237' running_medianNoMuts='22' running_medianSPVL='4.51255' running_samplesize='89' running_slopeNoMuts='0.573396' running_slopeSPVL='0.223944' running_top_percentileNoMuts='33' running_top_percentileSPVL='5.24351' running_varNoMuts='45.5971' running_varSPVL='0.21269' >
<virusTrans><virus e='0' f='0' d='0' SpVL='4.04' ImResp='13' /> </virusTrans>
<virusRec><virus e='0' f='13' d='0' SpVL='1.93' ImResp='19' /> </virusRec>
</sample>
<sample time='6.00773' prevalence='293' popsize='1999' spVLrec='3.89143' spVLtrans='4.83553' kRec='23' kTrans='9' numberOfMutationsRec='25' numberOfMutationsTrans='21' dRec='0' dTrans='0' running_R2NoMuts='0.649611' running_R2SPVL='0.0512832' running_bottom_percentileNoMuts='3' running_bottom_percentileSPVL='3.54144' running_incidence='90' running_interceptNoMuts='12.0007' running_interceptSPVL='3.54382' running_meanNoMuts='22.1722' running_meanSPVL='4.47116' running_medianNoMuts='22' running_medianSPVL='4.51255' running_samplesize='90' running_slopeNoMuts='0.573481' running_slopeSPVL='0.211253' running_top_percentileNoMuts='33' running_top_percentileSPVL='5.24351' running_varNoMuts='45.1426' running_varSPVL='0.212933' >
<virusTrans><virus e='0' f='21' d='0' SpVL='3.37' ImResp='9' /> </virusTrans>
<virusRec><virus e='2' f='23' d='0' SpVL='0.69' ImResp='21' /> </virusRec>
</sample>
<sample time='6.01774' prevalence='292' popsize='1997' spVLrec='4.92935' spVLtrans='4.71789' kRec='10' kTrans='18' numberOfMutationsRec='23' numberOfMutationsTrans='20' dRec='0' dTrans='0' running_R2NoMuts='0.652194' running_R2SPVL='0.0536315' running_bottom_percentileNoMuts='3' running_bottom_percentileSPVL='3.54144' running_incidence='90' running_interceptNoMuts='12.1163' running_interceptSPVL='3.5223' running_meanNoMuts='22.2222' running_meanSPVL='4.4733' running_medianNoMuts='23' running_medianSPVL='4.51255' running_samplesize='90' running_slopeNoMuts='0.570173' running_slopeSPVL='0.216238' running_top_percentileNoMuts='33' running_top_percentileSPVL='5.24351' running_varNoMuts='44.8728' running_varSPVL='0.213795' >
<virusTrans><virus e='3' f='17' d='0' SpVL='2.24' ImResp='15' /> </virusTrans>
<virusRec><virus e='0' f='23' d='0' SpVL='3.03' ImResp='10' /> </virusRec>
</sample>
<sample time='6.05932' prevalence='292' popsize='1996' spVLrec='3.59784' spVLtrans='4.71311' kRec='14' kTrans='11' numberOfMutationsRec='32' numberOfMutationsTrans='31' dRec='0' dTrans='0' running_R2NoMuts='0.653109' running_R2SPVL='0.0530595' running_bottom_percentileNoMuts='3' running_bottom_percentileSPVL='3.557' running_incidence='83' running_interceptNoMuts='12.3436' running_interceptSPVL='3.46492' running_meanNoMuts='22.4578' running_meanSPVL='4.48506' running_medianNoMuts='24' running_medianSPVL='4.51471' running_samplesize='83' running_slopeNoMuts='0.562705' running_slopeSPVL='0.225937' running_top_percentileNoMuts='33' running_top_percentileSPVL='5.24351' running_varNoMuts='47.3205' running_varSPVL='0.215052' >
<virusTrans><virus e='1' f='30' d='0' SpVL='2.47' ImResp='10' /> </virusTrans>
<virusRec><virus e='1' f='31' d='0' SpVL='1.8' ImResp='13' /> </virusRec>
</sample>
<sample time='6.06108' prevalence='293' popsize='1996' spVLrec='4.8919' spVLtrans='4.6273' kRec='10' kTrans='15' numberOfMutationsRec='20' numberOfMutationsTrans='19' dRec='0' dTrans='0' running_R2NoMuts='0.651711' running_R2SPVL='0.0539342' running_bottom_percentileNoMuts='3' running_bottom_percentileSPVL='3.557' running_incidence='84' running_interceptNoMuts='12.2845' running_interceptSPVL='3.45675' running_meanNoMuts='22.4226' running_meanSPVL='4.48833' running_medianNoMuts='24' running_medianSPVL='4.51471' running_samplesize='84' running_slopeNoMuts='0.56381' running_slopeSPVL='0.228767' running_top_percentileNoMuts='33' running_top_percentileSPVL='5.24351' running_varNoMuts='46.8631' running_varSPVL='0.213587' >
<virusTrans><virus e='1' f='18' d='0' SpVL='2.51' ImResp='14' /> </virusTrans>
<virusRec><virus e='1' f='19' d='0' SpVL='3.44' ImResp='9' /> </virusRec>
</sample>
<sample time='6.07099' prevalence='293' popsize='1994' spVLrec='4.83565' spVLtrans='4.58465' kRec='14' kTrans='9' numberOfMutationsRec='18' numberOfMutationsTrans='25' dRec='0' dTrans='0' running_R2NoMuts='0.626243' running_R2SPVL='0.0574199' running_bottom_percentileNoMuts='3' running_bottom_percentileSPVL='3.557' running_incidence='84' running_interceptNoMuts='12.2618' running_interceptSPVL='3.40901' running_meanNoMuts='22.5476' running_meanSPVL='4.49524' running_medianNoMuts='24' running_medianSPVL='4.5338' running_samplesize='84' running_slopeNoMuts='0.561725' running_slopeSPVL='0.240341' running_top_percentileNoMuts='33' running_top_percentileSPVL='5.24351' running_varNoMuts='45.5215' running_varSPVL='0.211077' >
<virusTrans><virus e='0' f='25' d='0' SpVL='3.09' ImResp='9' /> </virusTrans>
<virusRec><virus e='0' f='18' d='0' SpVL='2.58' ImResp='14' /> </virusRec>
</sample>
<sample time='6.0928' prevalence='296' popsize='1993' spVLrec='4.48142' spVLtrans='4.8919' kRec='8' kTrans='10' numberOfMutationsRec='20' numberOfMutationsTrans='20' dRec='0' dTrans='0' running_R2NoMuts='0.620654' running_R2SPVL='0.0538159' running_bottom_percentileNoMuts='3' running_bottom_percentileSPVL='3.557' running_incidence='86' running_interceptNoMuts='12.0383' running_interceptSPVL='3.44076' running_meanNoMuts='22.3779' running_meanSPVL='4.49843' running_medianNoMuts='23' running_medianSPVL='4.5338' running_samplesize='86' running_slopeNoMuts='0.565779' running_slopeSPVL='0.232066' running_top_percentileNoMuts='33' running_top_percentileSPVL='5.24351' running_varNoMuts='45.4328' running_varSPVL='0.209206' >
<virusTrans><virus e='1' f='19' d='0' SpVL='3.44' ImResp='9' /> </virusTrans>
<virusRec><virus e='0' f='20' d='0' SpVL='3.64' ImResp='8' /> </virusRec>
</sample>
<sample time='6.10521' prevalence='297' popsize='1993' spVLrec='4.37466' spVLtrans='4.45652' kRec='20' kTrans='14' numberOfMutationsRec='26' numberOfMutationsTrans='26' dRec='0' dTrans='0' running_R2NoMuts='0.625617' running_R2SPVL='0.0550689' running_bottom_percentileNoMuts='3' running_bottom_percentileSPVL='3.557' running_incidence='85' running_interceptNoMuts='12.2469' running_interceptSPVL='3.43274' running_meanNoMuts='22.5118' running_meanSPVL='4.49289' running_medianNoMuts='24' running_medianSPVL='4.51471' running_samplesize='85' running_slopeNoMuts='0.559918' running_slopeSPVL='0.232312' running_top_percentileNoMuts='33' running_top_percentileSPVL='5.24351' running_varNoMuts='45.6499' running_varSPVL='0.2091' >
<virusTrans><virus e='2' f='24' d='0' SpVL='2.42' ImResp='12' /> </virusTrans>
<virusRec><virus e='1' f='25' d='0' SpVL='1.02' ImResp='19' /> </virusRec>
</sample>
<sample time='6.11829' prevalence='298' popsize='1994' spVLrec='4.1839' spVLtrans='3.89143' kRec='19' kTrans='23' numberOfMutationsRec='27' numberOfMutationsTrans='25' dRec='0' dTrans='0' running_R2NoMuts='0.629875' running_R2SPVL='0.0572812' running_bottom_percentileNoMuts='3' running_bottom_percentileSPVL='3.557' running_incidence='84' running_interceptNoMuts='12.1377' running_interceptSPVL='3.42534' running_meanNoMuts='22.5119' running_meanSPVL='4.49189' running_medianNoMuts='24' running_medianSPVL='4.51471' running_samplesize='84' running_slopeNoMuts='0.562465' running_slopeSPVL='0.234581' running_top_percentileNoMuts='33' running_top_percentileSPVL='5.24351' running_varNoMuts='45.6903' running_varSPVL='0.213364' >
<virusTrans><virus e='2' f='23' d='0' SpVL='0.69' ImResp='21' /> </virusTrans>
<virusRec><virus e='3' f='24' d='0' SpVL='1.55' ImResp='16' /> </virusRec>
</sample>
<sample time='6.12523' prevalence='299' popsize='1994' spVLrec='4.19711' spVLtrans='5.00952' kRec='15' kTrans='8' numberOfMutationsRec='24' numberOfMutationsTrans='24' dRec='0' dTrans='0' running_R2NoMuts='0.628794' running_R2SPVL='0.0525607' running_bottom_percentileNoMuts='3' running_bottom_percentileSPVL='3.557' running_incidence='85' running_interceptNoMuts='12.139' running_interceptSPVL='3.46979' running_meanNoMuts='22.5294' running_meanSPVL='4.4932' running_medianNoMuts='24' running_medianSPVL='4.51471' running_samplesize='85' running_slopeNoMuts='0.561486' running_slopeSPVL='0.223668' running_top_percentileNoMuts='33' running_top_percentileSPVL='5.24351' running_varNoMuts='45.1785' running_varSPVL='0.212939' >
<virusTrans><virus e='0' f='24' d='0' SpVL='3.36' ImResp='8' /> </virusTrans>
<virusRec><virus e='1' f='23' d='0' SpVL='2.16' ImResp='14' /> </virusRec>
</sample>
<sample time='6.13013' prevalence='301' popsize='1994' spVLrec='4.4932' spVLtrans='4.69179' kRec='13' kTrans='19' numberOfMutationsRec='20' numberOfMutationsTrans='13' dRec='0' dTrans='0' running_R2NoMuts='0.628524' running_R2SPVL='0.0497835' running_bottom_percentileNoMuts='0' running_bottom_percentileSPVL='3.557' running_incidence='88' running_interceptNoMuts='12.4639' running_interceptSPVL='3.52494' running_meanNoMuts='22.267' running_meanSPVL='4.5042' running_medianNoMuts='24' running_medianSPVL='4.5338' running_samplesize='88' running_slopeNoMuts='0.545552' running_slopeSPVL='0.210832' running_top_percentileNoMuts='33' running_top_percentileSPVL='5.24794' running_varNoMuts='47.3321' running_varSPVL='0.214202' >
<virusTrans><virus e='0' f='13' d='0' SpVL='1.93' ImResp='19' /> </virusTrans>
<virusRec><virus e='2' f='18' d='0' SpVL='3.04' ImResp='11' /> </virusRec>
</sample>
<sample time='6.1401' prevalence='303' popsize='1994' spVLrec='4.32255' spVLtrans='4.47418' kRec='10' kTrans='14' numberOfMutationsRec='33' numberOfMutationsTrans='34' dRec='0' dTrans='0' running_R2NoMuts='0.638442' running_R2SPVL='0.0512162' running_bottom_percentileNoMuts='0' running_bottom_percentileSPVL='3.557' running_incidence='90' running_interceptNoMuts='12.4092' running_interceptSPVL='3.51018' running_meanNoMuts='22.3833' running_meanSPVL='4.50616' running_medianNoMuts='24' running_medianSPVL='4.5338' running_samplesize='90' running_slopeNoMuts='0.54985' running_slopeSPVL='0.214494' running_top_percentileNoMuts='33' running_top_percentileSPVL='5.24794' running_varNoMuts='47.7475' running_varSPVL='0.210538' >
<virusTrans><virus e='1' f='33' d='0' SpVL='1.66' ImResp='13' /> </virusTrans>
<virusRec><virus e='2' f='31' d='0' SpVL='2.73' ImResp='8' /> </virusRec>
</sample>
<sample time='6.16787' prevalence='301' popsize='1990' spVLrec='3.68312' spVLtrans='4.58546' kRec='15' kTrans='15' numberOfMutationsRec='26' numberOfMutationsTrans='16' dRec='0' dTrans='0' running_R2NoMuts='0.631875' running_R2SPVL='0.0802678' running_bottom_percentileNoMuts='0' running_bottom_percentileSPVL='3.557' running_incidence='89' running_interceptNoMuts='12.5942' running_interceptSPVL='3.25235' running_meanNoMuts='22.3933' running_meanSPVL='4.50552' running_medianNoMuts='24' running_medianSPVL='4.5338' running_samplesize='89' running_slopeNoMuts='0.545369' running_slopeSPVL='0.270166' running_top_percentileNoMuts='33' running_top_percentileSPVL='5.24794' running_varNoMuts='48.5307' running_varSPVL='0.205131' >
<virusTrans><virus e='0' f='16' d='0' SpVL='2.52' ImResp='15' /> </virusTrans>
<virusRec><virus e='1' f='25' d='0' SpVL='2.02' ImResp='14' /> </virusRec>
</sample>
<sample time='6.17154' prevalence='302' popsize='1990' spVLrec='4.77975' spVLtrans='4.86515' kRec='12' kTrans='10' numberOfMutationsRec='22' numberOfMutationsTrans='18' dRec='0' dTrans='0' running_R2NoMuts='0.633212' running_R2SPVL='0.0768632' running_bottom_percentileNoMuts='0' running_bottom_percentileSPVL='3.557' running_incidence='89' running_interceptNoMuts='12.5649' running_interceptSPVL='3.26804' running_meanNoMuts='22.3539' running_meanSPVL='4.51542' running_medianNoMuts='24' running_medianSPVL='4.58465' running_samplesize='89' running_slopeNoMuts='0.545504' running_slopeSPVL='0.267603' running_top_percentileNoMuts='33' running_top_percentileSPVL='5.24794' running_varNoMuts='48.5545' running_varSPVL='0.202246' >
<virusTrans><virus e='1' f='17' d='0' SpVL='3.58' ImResp='9' /> </virusTrans>
<virusRec><virus e='1' f='21' d='0' SpVL='2.9' ImResp='11' /> </virusRec>
</sample>
<sample time='6.18304' prevalence='303' popsize='1990' spVLrec='4.15256' spVLtrans='4.86515' kRec='26' kTrans='10' numberOfMutationsRec='22' numberOfMutationsTrans='18' dRec='0' dTrans='0' running_R2NoMuts='0.63366' running_R2SPVL='0.0727974' running_bottom_percentileNoMuts='0' running_bottom_percentileSPVL='3.557' running_incidence='90' running_interceptNoMuts='12.5566' running_interceptSPVL='3.29552' running_meanNoMuts='22.3278' running_meanSPVL='4.51535' running_medianNoMuts='24' running_medianSPVL='4.58465' running_samplesize='90' running_slopeNoMuts='0.545694' running_slopeSPVL='0.260544' running_top_percentileNoMuts='33' running_top_percentileSPVL='5.24794' running_varNoMuts='48.1203' running_varSPVL='0.20141' >
<virusTrans><virus e='1' f='17' d='0' SpVL='3.58' ImResp='9' /> </virusTrans>
<virusRec><virus e='2' f='20' d='0' SpVL='0.3' ImResp='24' /> </virusRec>
</sample>
<sample time='6.20098' prevalence='304' popsize='1990' spVLrec='4.23978' spVLtrans='4.99361' kRec='12' kTrans='7' numberOfMutationsRec='14' numberOfMutationsTrans='25' dRec='0' dTrans='0' running_R2NoMuts='0.59271' running_R2SPVL='0.0801528' running_bottom_percentileNoMuts='0' running_bottom_percentileSPVL='3.557' running_incidence='88' running_interceptNoMuts='12.6689' running_interceptSPVL='3.2499' running_meanNoMuts='22.2898' running_meanSPVL='4.51582' running_medianNoMuts='24' running_medianSPVL='4.58465' running_samplesize='88' running_slopeNoMuts='0.535342' running_slopeSPVL='0.272118' running_top_percentileNoMuts='33' running_top_percentileSPVL='5.24794' running_varNoMuts='49.4103' running_varSPVL='0.203358' >
<virusTrans><virus e='0' f='25' d='0' SpVL='3.49' ImResp='7' /> </virusTrans>
<virusRec><virus e='0' f='14' d='0' SpVL='3.26' ImResp='12' /> </virusRec>
</sample>
<sample time='6.227' prevalence='309' popsize='1990' spVLrec='5.31268' spVLtrans='4.48142' kRec='7' kTrans='8' numberOfMutationsRec='19' numberOfMutationsTrans='20' dRec='0' dTrans='0' running_R2NoMuts='0.573017' running_R2SPVL='0.058955' running_bottom_percentileNoMuts='0' running_bottom_percentileSPVL='3.557' running_incidence='90' running_interceptNoMuts='12.5451' running_interceptSPVL='3.41791' running_meanNoMuts='22.0333' running_meanSPVL='4.53272' running_medianNoMuts='23' running_medianSPVL='4.58546' running_samplesize='90' running_slopeNoMuts='0.535971' running_slopeSPVL='0.241794' running_top_percentileNoMuts='33' running_top_percentileSPVL='5.31268' running_varNoMuts='47.0767' running_varSPVL='0.203247' >
<virusTrans><virus e='0' f='20' d='0' SpVL='3.64' ImResp='8' /> </virusTrans>
<virusRec><virus e='0' f='19' d='0' SpVL='3.91' ImResp='7' /> </virusRec>
</sample>
<sample time='6.23419' prevalence='310' popsize='1989' spVLrec='4.51739' spVLtrans='5.19671' kRec='18' kTrans='10' numberOfMutationsRec='18' numberOfMutationsTrans='20' dRec='0' dTrans='0' running_R2NoMuts='0.569682' running_R2SPVL='0.0531617' running_bottom_percentileNoMuts='0' running_bottom_percentileSPVL='3.557' running_incidence='90' running_interceptNoMuts='12.4468' running_interceptSPVL='3.47007' running_meanNoMuts='21.9778' running_meanSPVL='4.5425' running_medianNoMuts='23' running_medianSPVL='4.58546' running_samplesize='90' running_slopeNoMuts='0.536181' running_slopeSPVL='0.230312' running_top_percentileNoMuts='33' running_top_percentileSPVL='5.31268' running_varNoMuts='47.044' running_varSPVL='0.201655' >
<virusTrans><virus e='1' f='19' d='0' SpVL='3.44' ImResp='9' /> </virusTrans>
<virusRec><virus e='2' f='16' d='0' SpVL='2.18' ImResp='16' /> </virusRec>
</sample>
<sample time='6.24022' prevalence='313' popsize='1989' spVLrec='4.49541' spVLtrans='4.83432' kRec='15' kTrans='11' numberOfMutationsRec='25' numberOfMutationsTrans='24' dRec='0' dTrans='0' running_R2NoMuts='0.563688' running_R2SPVL='0.0493644' running_bottom_percentileNoMuts='0' running_bottom_percentileSPVL='3.557' running_incidence='93' running_interceptNoMuts='12.2351' running_interceptSPVL='3.52272' running_meanNoMuts='21.957' running_meanSPVL='4.54977' running_medianNoMuts='23' running_medianSPVL='4.59011' running_samplesize='93' running_slopeNoMuts='0.544905' running_slopeSPVL='0.218218' running_top_percentileNoMuts='33' running_top_percentileSPVL='5.32274' running_varNoMuts='46.5573' running_varSPVL='0.199728' >
<virusTrans><virus e='1' f='23' d='0' SpVL='2.96' ImResp='10' /> </virusTrans>
<virusRec><virus e='1' f='24' d='0' SpVL='2.09' ImResp='14' /> </virusRec>
</sample>
<sample time='6.26937' prevalence='315' popsize='1990' spVLrec='4.59678' spVLtrans='5.0767' kRec='13' kTrans='16' numberOfMutationsRec='19' numberOfMutationsTrans='10' dRec='0' dTrans='0' running_R2NoMuts='0.557266' running_R2SPVL='0.0503665' running_bottom_percentileNoMuts='0' running_bottom_percentileSPVL='3.557' running_incidence='93' running_interceptNoMuts='12.3904' running_interceptSPVL='3.52682' running_meanNoMuts='22.0591' running_meanSPVL='4.54746' running_medianNoMuts='23' running_medianSPVL='4.58546' running_samplesize='93' running_slopeNoMuts='0.540833' running_slopeSPVL='0.216102' running_top_percentileNoMuts='33' running_top_percentileSPVL='5.32274' running_varNoMuts='46.2814' running_varSPVL='0.202054' >
<virusTrans><virus e='0' f='10' d='0' SpVL='2.74' ImResp='16' /> </virusTrans>
<virusRec><virus e='0' f='19' d='0' SpVL='2.71' ImResp='13' /> </virusRec>
</sample>
<sample time='6.27114' prevalence='316' popsize='1989' spVLrec='4.17485' spVLtrans='4.21126' kRec='18' kTrans='18' numberOfMutationsRec='25' numberOfMutationsTrans='22' dRec='0' dTrans='0' running_R2NoMuts='0.557425' running_R2SPVL='0.0526887' running_bottom_percentileNoMuts='0' running_bottom_percentileSPVL='3.557' running_incidence='94' running_interceptNoMuts='12.3941' running_interceptSPVL='3.50174' running_meanNoMuts='22.0745' running_meanSPVL='4.54369' running_medianNoMuts='23' running_medianSPVL='4.58546' running_samplesize='94' running_slopeNoMuts='0.541018' running_slopeSPVL='0.220976' running_top_percentileNoMuts='33' running_top_percentileSPVL='5.32274' running_varNoMuts='45.8349' running_varSPVL='0.20123' >
<virusTrans><virus e='2' f='20' d='0' SpVL='1.9' ImResp='16' /> </virusTrans>
<virusRec><virus e='1' f='24' d='0' SpVL='1.49' ImResp='17' /> </virusRec>
</sample>
<sample time='6.2801' prevalence='320' popsize='1988' spVLrec='4.47088' spVLtrans='4.1839' kRec='14' kTrans='19' numberOfMutationsRec='25' numberOfMutationsTrans='27' dRec='0' dTrans='0' running_R2NoMuts='0.555869' running_R2SPVL='0.045988' running_bottom_percentileNoMuts='0' running_bottom_percentileSPVL='3.557' running_incidence='98' running_interceptNoMuts='12.4386' running_interceptSPVL='3.5309' running_meanNoMuts='22.0102' running_meanSPVL='4.53986' running_medianNoMuts='23' running_medianSPVL='4.58465' running_samplesize='98' running_slopeNoMuts='0.53675' running_slopeSPVL='0.214299' running_top_percentileNoMuts='33' running_top_percentileSPVL='5.44785' running_varNoMuts='45.0305' running_varSPVL='0.202243' >
<virusTrans><virus e='3' f='24' d='0' SpVL='1.55' ImResp='16' /> </virusTrans>
<virusRec><virus e='3' f='22' d='0' SpVL='2.69' ImResp='11' /> </virusRec>
</sample>
<sample time='6.29261' prevalence='322' popsize='1987' spVLrec='4.30748' spVLtrans='4.60322' kRec='14' kTrans='15' numberOfMutationsRec='24' numberOfMutationsTrans='19' dRec='0' dTrans='0' running_R2NoMuts='0.543746' running_R2SPVL='0.0458516' running_bottom_percentileNoMuts='0' running_bottom_percentileSPVL='3.557' running_incidence='98' running_interceptNoMuts='12.4335' running_interceptSPVL='3.53002' running_meanNoMuts='21.8316' running_meanSPVL='4.53981' running_medianNoMuts='22' running_medianSPVL='4.58465' running_samplesize='98' running_slopeNoMuts='0.535634' running_slopeSPVL='0.214179' running_top_percentileNoMuts='33' running_top_percentileSPVL='5.44785' running_varNoMuts='43.8543' running_varSPVL='0.202441' >
<virusTrans><virus e='0' f='19' d='0' SpVL='2.31' ImResp='15' /> </virusTrans>
<virusRec><virus e='3' f='21' d='0' SpVL='2.76' ImResp='11' /> </virusRec>
</sample>
<sample time='6.30032' prevalence='324' popsize='1986' spVLrec='4.611' spVLtrans='4.4932' kRec='18' kTrans='13' numberOfMutationsRec='22' numberOfMutationsTrans='20' dRec='0' dTrans='0' running_R2NoMuts='0.538302' running_R2SPVL='0.0522279' running_bottom_percentileNoMuts='0' running_bottom_percentileSPVL='3.557' running_incidence='99' running_interceptNoMuts='12.4484' running_interceptSPVL='3.4771' running_meanNoMuts='21.8131' running_meanSPVL='4.54764' running_medianNoMuts='22' running_medianSPVL='4.58546' running_samplesize='99' running_slopeNoMuts='0.532575' running_slopeSPVL='0.228385' running_top_percentileNoMuts='33' running_top_percentileSPVL='5.44785' running_varNoMuts='43.4045' running_varSPVL='0.202026' >
<virusTrans><virus e='2' f='18' d='0' SpVL='3.04' ImResp='11' /> </virusTrans>
<virusRec><virus e='2' f='20' d='0' SpVL='1.9' ImResp='16' /> </virusRec>
</sample>
<sample time='6.31017' prevalence='327' popsize='1987' spVLrec='4.60349' spVLtrans='4.611' kRec='16' kTrans='18' numberOfMutationsRec='22' numberOfMutationsTrans='22' dRec='0' dTrans='0' running_R2NoMuts='0.53765' running_R2SPVL='0.057032' running_bottom_percentileNoMuts='3' running_bottom_percentileSPVL='3.56707' running_incidence='102' running_interceptNoMuts='12.4238' running_interceptSPVL='3.42945' running_meanNoMuts='21.8627' running_meanSPVL='4.53901' running_medianNoMuts='22' running_medianSPVL='4.58546' running_samplesize='102' running_slopeNoMuts='0.532042' running_slopeSPVL='0.237195' running_top_percentileNoMuts='33' running_top_percentileSPVL='5.32274' running_varNoMuts='42.3439' running_varSPVL='0.202629' >
<virusTrans><virus e='2' f='20' d='0' SpVL='1.9' ImResp='16' /> </virusTrans>
<virusRec><virus e='3' f='19' d='0' SpVL='2.5' ImResp='13' /> </virusRec>
</sample>
<sample time='6.33483' prevalence='328' popsize='1987' spVLrec='4.79836' spVLtrans='5.05306' kRec='15' kTrans='9' numberOfMutationsRec='19' numberOfMutationsTrans='19' dRec='0' dTrans='0' running_R2NoMuts='0.534372' running_R2SPVL='0.0591848' running_bottom_percentileNoMuts='3' running_bottom_percentileSPVL='3.56707' running_incidence='100' running_interceptNoMuts='12.6002' running_interceptSPVL='3.40249' running_meanNoMuts='21.81' running_meanSPVL='4.54558' running_medianNoMuts='22' running_medianSPVL='4.59011' running_samplesize='100' running_slopeNoMuts='0.522817' running_slopeSPVL='0.243093' running_top_percentileNoMuts='33' running_top_percentileSPVL='5.44785' running_varNoMuts='42.1839' running_varSPVL='0.206202' >
<virusTrans><virus e='1' f='18' d='0' SpVL='3.71' ImResp='8' /> </virusTrans>
<virusRec><virus e='3' f='16' d='0' SpVL='2.91' ImResp='12' /> </virusRec>
</sample>
<sample time='6.34513' prevalence='329' popsize='1985' spVLrec='5.28643' spVLtrans='4.82737' kRec='12' kTrans='11' numberOfMutationsRec='17' numberOfMutationsTrans='12' dRec='0' dTrans='0' running_R2NoMuts='0.539666' running_R2SPVL='0.061849' running_bottom_percentileNoMuts='3' running_bottom_percentileSPVL='3.56707' running_incidence='101' running_interceptNoMuts='12.5231' running_interceptSPVL='3.37027' running_meanNoMuts='21.7376' running_meanSPVL='4.55065' running_medianNoMuts='22' running_medianSPVL='4.59371' running_samplesize='101' running_slopeNoMuts='0.525705' running_slopeSPVL='0.251667' running_top_percentileNoMuts='33' running_top_percentileSPVL='5.32274' running_varNoMuts='42.352' running_varSPVL='0.207245' >
<virusTrans><virus e='0' f='12' d='0' SpVL='3.6' ImResp='11' /> </virusTrans>
<virusRec><virus e='0' f='17' d='0' SpVL='3.05' ImResp='12' /> </virusRec>
</sample>
<sample time='6.35161' prevalence='330' popsize='1985' spVLrec='4.01838' spVLtrans='3.93343' kRec='19' kTrans='17' numberOfMutationsRec='24' numberOfMutationsTrans='22' dRec='0' dTrans='0' running_R2NoMuts='0.54048' running_R2SPVL='0.0704234' running_bottom_percentileNoMuts='3' running_bottom_percentileSPVL='3.56707' running_incidence='101' running_interceptNoMuts='12.5453' running_interceptSPVL='3.31977' running_meanNoMuts='21.7624' running_meanSPVL='4.54863' running_medianNoMuts='22' running_medianSPVL='4.59011' running_samplesize='101' running_slopeNoMuts='0.525561' running_slopeSPVL='0.263678' running_top_percentileNoMuts='33' running_top_percentileSPVL='5.32274' running_varNoMuts='42.3594' running_varSPVL='0.207287' >
<virusTrans><virus e='1' f='21' d='0' SpVL='1.9' ImResp='16' /> </virusTrans>
<virusRec><virus e='2' f='22' d='0' SpVL='1.56' ImResp='17' /> </virusRec>
</sample>
<sample time='6.37363' prevalence='331' popsize='1986' spVLrec='4.63781' spVLtrans='4.79836' kRec='21' kTrans='15' numberOfMutationsRec='19' numberOfMutationsTrans='19' dRec='0' dTrans='0' running_R2NoMuts='0.533315' running_R2SPVL='0.0842755' running_bottom_percentileNoMuts='0' running_bottom_percentileSPVL='3.557' running_incidence='99' running_interceptNoMuts='12.6224' running_interceptSPVL='3.19068' running_meanNoMuts='21.702' running_meanSPVL='4.55428' running_medianNoMuts='22' running_medianSPVL='4.60322' running_samplesize='99' running_slopeNoMuts='0.518375' running_slopeSPVL='0.290886' running_top_percentileNoMuts='33' running_top_percentileSPVL='5.44785' running_varNoMuts='42.4011' running_varSPVL='0.206481' >
<virusTrans><virus e='3' f='16' d='0' SpVL='2.91' ImResp='12' /> </virusTrans>
<virusRec><virus e='3' f='16' d='0' SpVL='1.71' ImResp='18' /> </virusRec>
</sample>
<sample time='6.39342' prevalence='332' popsize='1985' spVLrec='4.66704' spVLtrans='4.30748' kRec='18' kTrans='14' numberOfMutationsRec='26' numberOfMutationsTrans='24' dRec='0' dTrans='0' running_R2NoMuts='0.56025' running_R2SPVL='0.0855784' running_bottom_percentileNoMuts='0' running_bottom_percentileSPVL='3.557' running_incidence='97' running_interceptNoMuts='12.1473' running_interceptSPVL='3.18627' running_meanNoMuts='21.7113' running_meanSPVL='4.55097' running_medianNoMuts='22' running_medianSPVL='4.59678' running_samplesize='97' running_slopeNoMuts='0.536833' running_slopeSPVL='0.291126' running_top_percentileNoMuts='33' running_top_percentileSPVL='5.44785' running_varNoMuts='42.226' running_varSPVL='0.209727' >
<virusTrans><virus e='3' f='21' d='0' SpVL='2.76' ImResp='11' /> </virusTrans>
<virusRec><virus e='0' f='26' d='0' SpVL='1.22' ImResp='18' /> </virusRec>
</sample>
<sample time='6.40702' prevalence='334' popsize='1986' spVLrec='4.41896' spVLtrans='4.611' kRec='16' kTrans='18' numberOfMutationsRec='24' numberOfMutationsTrans='22' dRec='0' dTrans='0' running_R2NoMuts='0.559605' running_R2SPVL='0.0923634' running_bottom_percentileNoMuts='0' running_bottom_percentileSPVL='3.557' running_incidence='97' running_interceptNoMuts='11.9874' running_interceptSPVL='3.17523' running_meanNoMuts='21.7577' running_meanSPVL='4.55614' running_medianNoMuts='22' running_medianSPVL='4.60322' running_samplesize='97' running_slopeNoMuts='0.539891' running_slopeSPVL='0.293127' running_top_percentileNoMuts='33' running_top_percentileSPVL='5.44785' running_varNoMuts='41.7403' running_varSPVL='0.210674' >
<virusTrans><virus e='2' f='20' d='0' SpVL='1.9' ImResp='16' /> </virusTrans>
<virusRec><virus e='0' f='24' d='0' SpVL='1.76' ImResp='16' /> </virusRec>
</sample>
<sample time='6.41789' prevalence='335' popsize='1987' spVLrec='3.74998' spVLtrans='4.92036' kRec='23' kTrans='10' numberOfMutationsRec='30' numberOfMutationsTrans='26' dRec='0' dTrans='0' running_R2NoMuts='0.564304' running_R2SPVL='0.0794888' running_bottom_percentileNoMuts='0' running_bottom_percentileSPVL='3.557' running_incidence='95' running_interceptNoMuts='12.1403' running_interceptSPVL='3.24365' running_meanNoMuts='21.9579' running_meanSPVL='4.54345' running_medianNoMuts='22' running_medianSPVL='4.59678' running_samplesize='95' running_slopeNoMuts='0.539355' running_slopeSPVL='0.274698' running_top_percentileNoMuts='33' running_top_percentileSPVL='5.44785' running_varNoMuts='42.3456' running_varSPVL='0.21391' >
<virusTrans><virus e='1' f='25' d='0' SpVL='3.02' ImResp='9' /> </virusTrans>
<virusRec><virus e='3' f='27' d='0' SpVL='0.54' ImResp='20' /> </virusRec>
</sample>
<sample time='6.43363' prevalence='336' popsize='1985' spVLrec='3.40124' spVLtrans='4.6084' kRec='17' kTrans='19' numberOfMutationsRec='29' numberOfMutationsTrans='24' dRec='0' dTrans='0' running_R2NoMuts='0.563523' running_R2SPVL='0.0764267' running_bottom_percentileNoMuts='0' running_bottom_percentileSPVL='3.557' running_incidence='97' running_interceptNoMuts='12.1317' running_interceptSPVL='3.23362' running_meanNoMuts='22.0258' running_meanSPVL='4.5329' running_medianNoMuts='22' running_medianSPVL='4.59371' running_samplesize='97' running_slopeNoMuts='0.541175' running_slopeSPVL='0.27431' running_top_percentileNoMuts='33' running_top_percentileSPVL='5.44785' running_varNoMuts='41.788' running_varSPVL='0.218997' >
<virusTrans><virus e='2' f='22' d='0' SpVL='1.56' ImResp='17' /> </virusTrans>
<virusRec><virus e='0' f='29' d='0' SpVL='1.21' ImResp='17' /> </virusRec>
</sample>
<sample time='6.45688' prevalence='337' popsize='1986' spVLrec='4.10034' spVLtrans='4.99029' kRec='25' kTrans='13' numberOfMutationsRec='22' numberOfMutationsTrans='20' dRec='0' dTrans='0' running_R2NoMuts='0.558342' running_R2SPVL='0.0389327' running_bottom_percentileNoMuts='0' running_bottom_percentileSPVL='3.40124' running_incidence='97' running_interceptNoMuts='12.1799' running_interceptSPVL='3.56358' running_meanNoMuts='21.9072' running_meanSPVL='4.54211' running_medianNoMuts='22' running_medianSPVL='4.60322' running_samplesize='97' running_slopeNoMuts='0.535041' running_slopeSPVL='0.200353' running_top_percentileNoMuts='33' running_top_percentileSPVL='5.44785' running_varNoMuts='41.1357' running_varSPVL='0.223003' >
<virusTrans><virus e='2' f='18' d='0' SpVL='3.04' ImResp='11' /> </virusTrans>
<virusRec><virus e='4' f='18' d='0' SpVL='0.9' ImResp='21' /> </virusRec>
</sample>
<sample time='6.46027' prevalence='337' popsize='1984' spVLrec='4.84896' spVLtrans='4.51739' kRec='13' kTrans='18' numberOfMutationsRec='20' numberOfMutationsTrans='18' dRec='0' dTrans='0' running_R2NoMuts='0.558823' running_R2SPVL='0.038146' running_bottom_percentileNoMuts='0' running_bottom_percentileSPVL='3.40124' running_incidence='98' running_interceptNoMuts='12.1425' running_interceptSPVL='3.57421' running_meanNoMuts='21.8776' running_meanSPVL='4.54355' running_medianNoMuts='22' running_medianSPVL='4.60322' running_samplesize='98' running_slopeNoMuts='0.535964' running_slopeSPVL='0.198886' running_top_percentileNoMuts='33' running_top_percentileSPVL='5.44785' running_varNoMuts='40.8115' running_varSPVL='0.221208' >
<virusTrans><virus e='2' f='16' d='0' SpVL='2.18' ImResp='16' /> </virusTrans>
<virusRec><virus e='2' f='18' d='0' SpVL='3.04' ImResp='11' /> </virusRec>
</sample>
<sample time='6.47245' prevalence='337' popsize='1983' spVLrec='3.74729' spVLtrans='4.33686' kRec='23' kTrans='21' numberOfMutationsRec='36' numberOfMutationsTrans='27' dRec='0' dTrans='0' running_R2NoMuts='0.565157' running_R2SPVL='0.043338' running_bottom_percentileNoMuts='0' running_bottom_percentileSPVL='3.40124' running_incidence='97' running_interceptNoMuts='11.998' running_interceptSPVL='3.49819' running_meanNoMuts='22.0206' running_meanSPVL='4.53368' running_medianNoMuts='22' running_medianSPVL='4.59678' running_samplesize='97' running_slopeNoMuts='0.551771' running_slopeSPVL='0.211458' running_top_percentileNoMuts='33' running_top_percentileSPVL='5.44785' running_varNoMuts='42.0614' running_varSPVL='0.224463' >
<virusTrans><virus e='1' f='26' d='0' SpVL='0.75' ImResp='20' /> </virusTrans>
<virusRec><virus e='4' f='32' d='0' SpVL='0.32' ImResp='19' /> </virusRec>
</sample>
<sample time='6.50531' prevalence='337' popsize='1982' spVLrec='4.67371' spVLtrans='4.08435' kRec='17' kTrans='17' numberOfMutationsRec='28' numberOfMutationsTrans='27' dRec='0' dTrans='0' running_R2NoMuts='0.572001' running_R2SPVL='0.0440107' running_bottom_percentileNoMuts='0' running_bottom_percentileSPVL='3.40124' running_incidence='94' running_interceptNoMuts='12.1691' running_interceptSPVL='3.48983' running_meanNoMuts='21.9255' running_meanSPVL='4.53712' running_medianNoMuts='22' running_medianSPVL='4.60322' running_samplesize='94' running_slopeNoMuts='0.535107' running_slopeSPVL='0.215096' running_top_percentileNoMuts='33' running_top_percentileSPVL='5.44785' running_varNoMuts='40.6221' running_varSPVL='0.227297' >
<virusTrans><virus e='2' f='25' d='0' SpVL='1.75' ImResp='15' /> </virusTrans>
<virusRec><virus e='5' f='23' d='0' SpVL='2.28' ImResp='12' /> </virusRec>
</sample>
<sample time='6.51753' prevalence='338' popsize='1982' spVLrec='4.44264' spVLtrans='4.01838' kRec='13' kTrans='19' numberOfMutationsRec='27' numberOfMutationsTrans='24' dRec='0' dTrans='0' running_R2NoMuts='0.570742' running_R2SPVL='0.0446906' running_bottom_percentileNoMuts='0' running_bottom_percentileSPVL='3.40124' running_incidence='93' running_interceptNoMuts='12.2087' running_interceptSPVL='3.48008' running_meanNoMuts='21.8548' running_meanSPVL='4.53722' running_medianNoMuts='22' running_medianSPVL='4.60322' running_samplesize='93' running_slopeNoMuts='0.531414' running_slopeSPVL='0.216614' running_top_percentileNoMuts='33' running_top_percentileSPVL='5.44785' running_varNoMuts='40.5865' running_varSPVL='0.22919' >
<virusTrans><virus e='2' f='22' d='0' SpVL='1.56' ImResp='17' /> </virusTrans>
<virusRec><virus e='0' f='27' d='0' SpVL='2.15' ImResp='13' /> </virusRec>
</sample>
<sample time='6.53079' prevalence='339' popsize='1982' spVLrec='3.95038' spVLtrans='3.40124' kRec='13' kTrans='17' numberOfMutationsRec='30' numberOfMutationsTrans='29' dRec='0' dTrans='0' running_R2NoMuts='0.575385' running_R2SPVL='0.0555697' running_bottom_percentileNoMuts='0' running_bottom_percentileSPVL='3.40124' running_incidence='93' running_interceptNoMuts='12.1541' running_interceptSPVL='3.39406' running_meanNoMuts='21.8978' running_meanSPVL='4.52552' running_medianNoMuts='22' running_medianSPVL='4.60322' running_samplesize='93' running_slopeNoMuts='0.535038' running_slopeSPVL='0.233396' running_top_percentileNoMuts='33' running_top_percentileSPVL='5.44785' running_varNoMuts='41.0702' running_varSPVL='0.23653' >
<virusTrans><virus e='0' f='29' d='0' SpVL='1.21' ImResp='17' /> </virusTrans>
<virusRec><virus e='2' f='28' d='0' SpVL='2.34' ImResp='11' /> </virusRec>
</sample>
<sample time='6.54423' prevalence='342' popsize='1981' spVLrec='3.95982' spVLtrans='3.24258' kRec='26' kTrans='26' numberOfMutationsRec='25' numberOfMutationsTrans='23' dRec='0' dTrans='0' running_R2NoMuts='0.571772' running_R2SPVL='0.0683313' running_bottom_percentileNoMuts='0' running_bottom_percentileSPVL='3.2962' running_incidence='94' running_interceptNoMuts='12.1303' running_interceptSPVL='3.29641' running_meanNoMuts='21.883' running_meanSPVL='4.5205' running_medianNoMuts='22' running_medianSPVL='4.60322' running_samplesize='94' running_slopeNoMuts='0.534442' running_slopeSPVL='0.254675' running_top_percentileNoMuts='33' running_top_percentileSPVL='5.47256' running_varNoMuts='40.3374' running_varSPVL='0.248367' >
<virusTrans><virus e='2' f='21' d='0' SpVL='0.23' ImResp='24' /> </virusTrans>
<virusRec><virus e='5' f='20' d='0' SpVL='0.69' ImResp='21' /> </virusRec>
</sample>
<sample time='6.55732' prevalence='345' popsize='1980' spVLrec='4.94815' spVLtrans='5.11739' kRec='12' kTrans='8' numberOfMutationsRec='16' numberOfMutationsTrans='24' dRec='0' dTrans='0' running_R2NoMuts='0.549871' running_R2SPVL='0.0731512' running_bottom_percentileNoMuts='0' running_bottom_percentileSPVL='3.2962' running_incidence='97' running_interceptNoMuts='12.0634' running_interceptSPVL='3.24784' running_meanNoMuts='21.8608' running_meanSPVL='4.52043' running_medianNoMuts='22' running_medianSPVL='4.60322' running_samplesize='97' running_slopeNoMuts='0.530833' running_slopeSPVL='0.264919' running_top_percentileNoMuts='33' running_top_percentileSPVL='5.47256' running_varNoMuts='39.759' running_varSPVL='0.246128' >
<virusTrans><virus e='0' f='24' d='0' SpVL='3.36' ImResp='8' /> </virusTrans>
<virusRec><virus e='0' f='16' d='0' SpVL='3.12' ImResp='12' /> </virusRec>
</sample>
<sample time='6.5713' prevalence='346' popsize='1980' spVLrec='4.0411' spVLtrans='4.54326' kRec='27' kTrans='12' numberOfMutationsRec='17' numberOfMutationsTrans='17' dRec='0' dTrans='0' running_R2NoMuts='0.548276' running_R2SPVL='0.0690754' running_bottom_percentileNoMuts='0' running_bottom_percentileSPVL='3.2962' running_incidence='96' running_interceptNoMuts='12.0477' running_interceptSPVL='3.27076' running_meanNoMuts='21.8906' running_meanSPVL='4.51276' running_medianNoMuts='22' running_medianSPVL='4.59678' running_samplesize='96' running_slopeNoMuts='0.531633' running_slopeSPVL='0.257471' running_top_percentileNoMuts='33' running_top_percentileSPVL='5.47256' running_varNoMuts='40.0453' running_varSPVL='0.246819' >
<virusTrans><virus e='1' f='16' d='0' SpVL='3.25' ImResp='11' /> </virusTrans>
<virusRec><virus e='3' f='14' d='0' SpVL='0.65' ImResp='24' /> </virusRec>
</sample>
<sample time='6.58692' prevalence='347' popsize='1978' spVLrec='4.04688' spVLtrans='4.77979' kRec='18' kTrans='12' numberOfMutationsRec='19' numberOfMutationsTrans='17' dRec='0' dTrans='0' running_R2NoMuts='0.536461' running_R2SPVL='0.0627594' running_bottom_percentileNoMuts='0' running_bottom_percentileSPVL='3.2962' running_incidence='96' running_interceptNoMuts='11.8985' running_interceptSPVL='3.31989' running_meanNoMuts='21.6771' running_meanSPVL='4.50885' running_medianNoMuts='22' running_medianSPVL='4.59678' running_samplesize='96' running_slopeNoMuts='0.535984' running_slopeSPVL='0.245685' running_top_percentileNoMuts='33' running_top_percentileSPVL='5.47256' running_varNoMuts='39.1666' running_varSPVL='0.244449' >
<virusTrans><virus e='0' f='17' d='0' SpVL='3.05' ImResp='12' /> </virusTrans>
<virusRec><virus e='2' f='17' d='0' SpVL='2.11' ImResp='16' /> </virusRec>
</sample>
<sample time='6.59283' prevalence='348' popsize='1977' spVLrec='4.82731' spVLtrans='4.92342' kRec='15' kTrans='9' numberOfMutationsRec='15' numberOfMutationsTrans='14' dRec='0' dTrans='0' running_R2NoMuts='0.540108' running_R2SPVL='0.0649215' running_bottom_percentileNoMuts='0' running_bottom_percentileSPVL='3.2962' running_incidence='97' running_interceptNoMuts='11.732' running_interceptSPVL='3.30301' running_meanNoMuts='21.6031' running_meanSPVL='4.51262' running_medianNoMuts='22' running_medianSPVL='4.60322' running_samplesize='97' running_slopeNoMuts='0.541915' running_slopeSPVL='0.250043' running_top_percentileNoMuts='33' running_top_percentileSPVL='5.47256' running_varNoMuts='39.2909' running_varSPVL='0.243323' >
<virusTrans><virus e='0' f='14' d='0' SpVL='3.86' ImResp='9' /> </virusTrans>
<virusRec><virus e='0' f='15' d='0' SpVL='2.59' ImResp='15' /> </virusRec>
</sample>
<sample time='6.60056' prevalence='349' popsize='1979' spVLrec='4.468' spVLtrans='4.0411' kRec='10' kTrans='27' numberOfMutationsRec='22' numberOfMutationsTrans='17' dRec='0' dTrans='0' running_R2NoMuts='0.539794' running_R2SPVL='0.0639121' running_bottom_percentileNoMuts='0' running_bottom_percentileSPVL='3.2962' running_incidence='98' running_interceptNoMuts='11.758' running_interceptSPVL='3.32028' running_meanNoMuts='21.5816' running_meanSPVL='4.50999' running_medianNoMuts='22' running_medianSPVL='4.59678' running_samplesize='98' running_slopeNoMuts='0.541168' running_slopeSPVL='0.246611' running_top_percentileNoMuts='33' running_top_percentileSPVL='5.47256' running_varNoMuts='38.9984' running_varSPVL='0.241978' >
<virusTrans><virus e='3' f='14' d='0' SpVL='0.65' ImResp='24' /> </virusTrans>
<virusRec><virus e='1' f='21' d='0' SpVL='3.3' ImResp='9' /> </virusRec>
</sample>
<sample time='6.61478' prevalence='351' popsize='1979' spVLrec='4.21058' spVLtrans='4.94815' kRec='20' kTrans='12' numberOfMutationsRec='15' numberOfMutationsTrans='16' dRec='0' dTrans='0' running_R2NoMuts='0.545901' running_R2SPVL='0.0562867' running_bottom_percentileNoMuts='3' running_bottom_percentileSPVL='3.40124' running_incidence='100' running_interceptNoMuts='11.459' running_interceptSPVL='3.42031' running_meanNoMuts='21.615' running_meanSPVL='4.50523' running_medianNoMuts='22' running_medianSPVL='4.59011' running_samplesize='100' running_slopeNoMuts='0.555876' running_slopeSPVL='0.224779' running_top_percentileNoMuts='33' running_top_percentileSPVL='5.47256' running_varNoMuts='39.5168' running_varSPVL='0.244672' >
<virusTrans><virus e='0' f='16' d='0' SpVL='3.12' ImResp='12' /> </virusTrans>
<virusRec><virus e='1' f='14' d='0' SpVL='1.79' ImResp='19' /> </virusRec>
</sample>
<sample time='6.62273' prevalence='352' popsize='1979' spVLrec='4.3168' spVLtrans='4.21008' kRec='13' kTrans='24' numberOfMutationsRec='25' numberOfMutationsTrans='11' dRec='0' dTrans='0' running_R2NoMuts='0.525495' running_R2SPVL='0.0591052' running_bottom_percentileNoMuts='3' running_bottom_percentileSPVL='3.40124' running_incidence='100' running_interceptNoMuts='11.8181' running_interceptSPVL='3.39578' running_meanNoMuts='21.535' running_meanSPVL='4.50148' running_medianNoMuts='22' running_medianSPVL='4.58546' running_samplesize='100' running_slopeNoMuts='0.54178' running_slopeSPVL='0.22897' running_top_percentileNoMuts='33' running_top_percentileSPVL='5.47256' running_varNoMuts='39.9388' running_varSPVL='0.244428' >
<virusTrans><virus e='2' f='9' d='0' SpVL='1.47' ImResp='22' /> </virusTrans>
<virusRec><virus e='0' f='25' d='0' SpVL='2.29' ImResp='13' /> </virusRec>
</sample>
<sample time='6.64549' prevalence='353' popsize='1977' spVLrec='4.95964' spVLtrans='4.34593' kRec='13' kTrans='13' numberOfMutationsRec='29' numberOfMutationsTrans='27' dRec='0' dTrans='0' running_R2NoMuts='0.529871' running_R2SPVL='0.0562353' running_bottom_percentileNoMuts='3' running_bottom_percentileSPVL='3.40124' running_incidence='102' running_interceptNoMuts='11.8065' running_interceptSPVL='3.42264' running_meanNoMuts='21.5637' running_meanSPVL='4.50392' running_medianNoMuts='22' running_medianSPVL='4.58546' running_samplesize='102' running_slopeNoMuts='0.544098' running_slopeSPVL='0.224415' running_top_percentileNoMuts='33' running_top_percentileSPVL='5.44785' running_varNoMuts='39.7852' running_varSPVL='0.240935' >
<virusTrans><virus e='0' f='27' d='0' SpVL='2.15' ImResp='13' /> </virusTrans>
<virusRec><virus e='0' f='29' d='0' SpVL='2.01' ImResp='13' /> </virusRec>
</sample>
<sample time='6.65173' prevalence='354' popsize='1977' spVLrec='4.99683' spVLtrans='4.468' kRec='9' kTrans='10' numberOfMutationsRec='21' numberOfMutationsTrans='22' dRec='0' dTrans='0' running_R2NoMuts='0.527705' running_R2SPVL='0.0545074' running_bottom_percentileNoMuts='3' running_bottom_percentileSPVL='3.40124' running_incidence='103' running_interceptNoMuts='11.7987' running_interceptSPVL='3.43763' running_meanNoMuts='21.5631' running_meanSPVL='4.50614' running_medianNoMuts='22' running_medianSPVL='4.58546' running_samplesize='103' running_slopeNoMuts='0.543154' running_slopeSPVL='0.222345' running_top_percentileNoMuts='33' running_top_percentileSPVL='5.44785' running_varNoMuts='39.4014' running_varSPVL='0.239777' >
<virusTrans><virus e='1' f='21' d='0' SpVL='3.3' ImResp='9' /> </virusTrans>
<virusRec><virus e='0' f='21' d='0' SpVL='3.37' ImResp='9' /> </virusRec>
</sample>
<sample time='6.67206' prevalence='355' popsize='1977' spVLrec='5.0961' spVLtrans='5.46131' kRec='15' kTrans='5' numberOfMutationsRec='15' numberOfMutationsTrans='17' dRec='0' dTrans='0' running_R2NoMuts='0.52514' running_R2SPVL='0.0629537' running_bottom_percentileNoMuts='3' running_bottom_percentileSPVL='3.40124' running_incidence='104' running_interceptNoMuts='11.6608' running_interceptSPVL='3.37328' running_meanNoMuts='21.5096' running_meanSPVL='4.51357' running_medianNoMuts='22' running_medianSPVL='4.59011' running_samplesize='104' running_slopeNoMuts='0.547093' running_slopeSPVL='0.237362' running_top_percentileNoMuts='33' running_top_percentileSPVL='5.46131' running_varNoMuts='39.3268' running_varSPVL='0.243476' >
<virusTrans><virus e='1' f='16' d='0' SpVL='4.65' ImResp='4' /> </virusTrans>
<virusRec><virus e='1' f='14' d='0' SpVL='2.79' ImResp='14' /> </virusRec>
</sample>
<sample time='6.68931' prevalence='356' popsize='1976' spVLrec='4.47242' spVLtrans='4.63919' kRec='16' kTrans='16' numberOfMutationsRec='20' numberOfMutationsTrans='20' dRec='0' dTrans='0' running_R2NoMuts='0.523777' running_R2SPVL='0.0613952' running_bottom_percentileNoMuts='10' running_bottom_percentileSPVL='3.40124' running_incidence='104' running_interceptNoMuts='11.1931' running_interceptSPVL='3.39092' running_meanNoMuts='21.625' running_meanSPVL='4.50961' running_medianNoMuts='22' running_medianSPVL='4.58546' running_samplesize='104' running_slopeNoMuts='0.56669' running_slopeSPVL='0.232136' running_top_percentileNoMuts='33' running_top_percentileSPVL='5.46131' running_varNoMuts='36.9651' running_varSPVL='0.241224' >
<virusTrans><virus e='0' f='20' d='0' SpVL='2.04' ImResp='16' /> </virusTrans>
<virusRec><virus e='2' f='18' d='0' SpVL='2.44' ImResp='14' /> </virusRec>
</sample>
<sample time='6.69815' prevalence='356' popsize='1975' spVLrec='4.90455' spVLtrans='4.95591' kRec='9' kTrans='11' numberOfMutationsRec='24' numberOfMutationsTrans='24' dRec='0' dTrans='0' running_R2NoMuts='0.506927' running_R2SPVL='0.0517805' running_bottom_percentileNoMuts='10' running_bottom_percentileSPVL='3.40124' running_incidence='103' running_interceptNoMuts='11.0043' running_interceptSPVL='3.48646' running_meanNoMuts='21.7621' running_meanSPVL='4.50527' running_medianNoMuts='22' running_medianSPVL='4.58546' running_samplesize='103' running_slopeNoMuts='0.574042' running_slopeSPVL='0.211205' running_top_percentileNoMuts='33' running_top_percentileSPVL='5.42471' running_varNoMuts='34.6085' running_varSPVL='0.234358' >
<virusTrans><virus e='1' f='23' d='0' SpVL='2.96' ImResp='10' /> </virusTrans>
<virusRec><virus e='0' f='24' d='0' SpVL='3.16' ImResp='9' /> </virusRec>
</sample>
<sample time='6.71914' prevalence='357' popsize='1972' spVLrec='4.40154' spVLtrans='5.0961' kRec='22' kTrans='15' numberOfMutationsRec='17' numberOfMutationsTrans='15' dRec='0' dTrans='0' running_R2NoMuts='0.496643' running_R2SPVL='0.0407613' running_bottom_percentileNoMuts='10' running_bottom_percentileSPVL='3.40124' running_incidence='101' running_interceptNoMuts='11.0727' running_interceptSPVL='3.66811' running_meanNoMuts='21.5149' running_meanSPVL='4.52563' running_medianNoMuts='22' running_medianSPVL='4.59678' running_samplesize='101' running_slopeNoMuts='0.566065' running_slopeSPVL='0.176972' running_top_percentileNoMuts='33' running_top_percentileSPVL='5.42471' running_varNoMuts='34.2993' running_varSPVL='0.220946' >
<virusTrans><virus e='1' f='14' d='0' SpVL='2.79' ImResp='14' /> </virusTrans>
<virusRec><virus e='2' f='15' d='0' SpVL='1.45' ImResp='20' /> </virusRec>
</sample>
<sample time='6.72505' prevalence='358' popsize='1971' spVLrec='4.63854' spVLtrans='5.12412' kRec='13' kTrans='9' numberOfMutationsRec='17' numberOfMutationsTrans='18' dRec='0' dTrans='0' running_R2NoMuts='0.495815' running_R2SPVL='0.0418367' running_bottom_percentileNoMuts='10' running_bottom_percentileSPVL='3.40124' running_incidence='102' running_interceptNoMuts='10.98' running_interceptSPVL='3.66245' running_meanNoMuts='21.4755' running_meanSPVL='4.52912' running_medianNoMuts='21' running_medianSPVL='4.60322' running_samplesize='102' running_slopeNoMuts='0.568562' running_slopeSPVL='0.178344' running_top_percentileNoMuts='33' running_top_percentileSPVL='5.42471' running_varNoMuts='34.1219' running_varSPVL='0.220586' >
<virusTrans><virus e='0' f='18' d='0' SpVL='3.58' ImResp='9' /> </virusTrans>
<virusRec><virus e='1' f='16' d='0' SpVL='3.05' ImResp='12' /> </virusRec>
</sample>
<sample time='6.74187' prevalence='360' popsize='1970' spVLrec='4.25389' spVLtrans='3.95038' kRec='12' kTrans='13' numberOfMutationsRec='26' numberOfMutationsTrans='30' dRec='0' dTrans='0' running_R2NoMuts='0.498488' running_R2SPVL='0.0446642' running_bottom_percentileNoMuts='10' running_bottom_percentileSPVL='3.40124' running_incidence='104' running_interceptNoMuts='10.9281' running_interceptSPVL='3.64225' running_meanNoMuts='21.4856' running_meanSPVL='4.52766' running_medianNoMuts='21' running_medianSPVL='4.60322' running_samplesize='104' running_slopeNoMuts='0.568223' running_slopeSPVL='0.182764' running_top_percentileNoMuts='33' running_top_percentileSPVL='5.42471' running_varNoMuts='34.2017' running_varSPVL='0.219244' >
<virusTrans><virus e='2' f='28' d='0' SpVL='2.34' ImResp='11' /> </virusTrans>
<virusRec><virus e='0' f='26' d='0' SpVL='2.42' ImResp='12' /> </virusRec>
</sample>
<sample time='6.75881' prevalence='362' popsize='1968' spVLrec='4.87252' spVLtrans='4.95591' kRec='12' kTrans='11' numberOfMutationsRec='24' numberOfMutationsTrans='24' dRec='0' dTrans='0' running_R2NoMuts='0.50647' running_R2SPVL='0.0433055' running_bottom_percentileNoMuts='10' running_bottom_percentileSPVL='3.40124' running_incidence='107' running_interceptNoMuts='10.72' running_interceptSPVL='3.67767' running_meanNoMuts='21.514' running_meanSPVL='4.5336' running_medianNoMuts='22' running_medianSPVL='4.60349' running_samplesize='107' running_slopeNoMuts='0.579962' running_slopeSPVL='0.176483' running_top_percentileNoMuts='33' running_top_percentileSPVL='5.42471' running_varNoMuts='34.39' running_varSPVL='0.220467' >
<virusTrans><virus e='1' f='23' d='0' SpVL='2.96' ImResp='10' /> </virusTrans>
<virusRec><virus e='0' f='24' d='0' SpVL='2.56' ImResp='12' /> </virusRec>
</sample>
<sample time='6.77256' prevalence='363' popsize='1968' spVLrec='4.71963' spVLtrans='4.63919' kRec='15' kTrans='16' numberOfMutationsRec='21' numberOfMutationsTrans='20' dRec='0' dTrans='0' running_R2NoMuts='0.506293' running_R2SPVL='0.0434234' running_bottom_percentileNoMuts='10' running_bottom_percentileSPVL='3.40124' running_incidence='108' running_interceptNoMuts='10.705' running_interceptSPVL='3.67757' running_meanNoMuts='21.5046' running_meanSPVL='4.53495' running_medianNoMuts='21' running_medianSPVL='4.60349' running_samplesize='108' running_slopeNoMuts='0.580099' running_slopeSPVL='0.176957' running_top_percentileNoMuts='33' running_top_percentileSPVL='5.42471' running_varNoMuts='34.0833' running_varSPVL='0.218635' >
<virusTrans><virus e='0' f='20' d='0' SpVL='2.04' ImResp='16' /> </virusTrans>
<virusRec><virus e='2' f='19' d='0' SpVL='2.57' ImResp='13' /> </virusRec>
</sample>
<sample time='6.78351' prevalence='364' popsize='1969' spVLrec='4.3355' spVLtrans='4.58647' kRec='18' kTrans='12' numberOfMutationsRec='23' numberOfMutationsTrans='26' dRec='0' dTrans='0' running_R2NoMuts='0.503636' running_R2SPVL='0.0433588' running_bottom_percentileNoMuts='10' running_bottom_percentileSPVL='3.40124' running_incidence='109' running_interceptNoMuts='10.7525' running_interceptSPVL='3.67628' running_meanNoMuts='21.5321' running_meanSPVL='4.53427' running_medianNoMuts='22' running_medianSPVL='4.60349' running_samplesize='109' running_slopeNoMuts='0.576536' running_slopeSPVL='0.176929' running_top_percentileNoMuts='33' running_top_percentileSPVL='5.42471' running_varNoMuts='33.8728' running_varSPVL='0.216824' >
<virusTrans><virus e='1' f='25' d='0' SpVL='2.62' ImResp='11' /> </virusTrans>
<virusRec><virus e='1' f='22' d='0' SpVL='1.63' ImResp='17' /> </virusRec>
</sample>
<sample time='6.7911' prevalence='367' popsize='1970' spVLrec='4.23661' spVLtrans='4.0411' kRec='12' kTrans='27' numberOfMutationsRec='25' numberOfMutationsTrans='17' dRec='0' dTrans='0' running_R2NoMuts='0.499836' running_R2SPVL='0.0401288' running_bottom_percentileNoMuts='10' running_bottom_percentileSPVL='3.40124' running_incidence='112' running_interceptNoMuts='10.721' running_interceptSPVL='3.70566' running_meanNoMuts='21.4464' running_meanSPVL='4.5317' running_medianNoMuts='21' running_medianSPVL='4.60322' running_samplesize='112' running_slopeNoMuts='0.577606' running_slopeSPVL='0.16906' running_top_percentileNoMuts='33' running_top_percentileSPVL='5.42471' running_varNoMuts='33.4971' running_varSPVL='0.215373' >
<virusTrans><virus e='3' f='14' d='0' SpVL='0.65' ImResp='24' /> </virusTrans>
<virusRec><virus e='1' f='24' d='0' SpVL='2.69' ImResp='11' /> </virusRec>
</sample>
<sample time='6.80653' prevalence='368' popsize='1969' spVLrec='4.808' spVLtrans='4.68561' kRec='17' kTrans='6' numberOfMutationsRec='19' numberOfMutationsTrans='23' dRec='0' dTrans='0' running_R2NoMuts='0.493415' running_R2SPVL='0.040467' running_bottom_percentileNoMuts='10' running_bottom_percentileSPVL='3.40124' running_incidence='113' running_interceptNoMuts='10.7373' running_interceptSPVL='3.70321' running_meanNoMuts='21.4425' running_meanSPVL='4.5336' running_medianNoMuts='21' running_medianSPVL='4.60349' running_samplesize='113' running_slopeNoMuts='0.574638' running_slopeSPVL='0.170194' running_top_percentileNoMuts='33' running_top_percentileSPVL='5.42471' running_varNoMuts='33.2378' running_varSPVL='0.213906' >
<virusTrans><virus e='1' f='22' d='0' SpVL='4.03' ImResp='5' /> </virusTrans>
<virusRec><virus e='1' f='18' d='0' SpVL='2.11' ImResp='16' /> </virusRec>
</sample>
<sample time='6.81579' prevalence='369' popsize='1968' spVLrec='4.41808' spVLtrans='4.49667' kRec='15' kTrans='19' numberOfMutationsRec='29' numberOfMutationsTrans='20' dRec='0' dTrans='0' running_R2NoMuts='0.485299' running_R2SPVL='0.0405438' running_bottom_percentileNoMuts='10' running_bottom_percentileSPVL='3.40124' running_incidence='114' running_interceptNoMuts='10.8097' running_interceptSPVL='3.70205' running_meanNoMuts='21.4693' running_meanSPVL='4.53293' running_medianNoMuts='21' running_medianSPVL='4.60322' running_samplesize='114' running_slopeNoMuts='0.573997' running_slopeSPVL='0.17035' running_top_percentileNoMuts='33' running_top_percentileSPVL='5.42471' running_varNoMuts='33.2052' running_varSPVL='0.212094' >
<virusTrans><virus e='1' f='19' d='0' SpVL='1.64' ImResp='18' /> </virusTrans>
<virusRec><virus e='1' f='28' d='0' SpVL='1.81' ImResp='14' /> </virusRec>
</sample>
<sample time='6.82433' prevalence='369' popsize='1968' spVLrec='4.18422' spVLtrans='4.54125' kRec='12' kTrans='20' numberOfMutationsRec='37' numberOfMutationsTrans='33' dRec='0' dTrans='0' running_R2NoMuts='0.500556' running_R2SPVL='0.0455056' running_bottom_percentileNoMuts='10' running_bottom_percentileSPVL='3.40124' running_incidence='114' running_interceptNoMuts='10.4796' running_interceptSPVL='3.64554' running_meanNoMuts='21.5439' running_meanSPVL='4.53214' running_medianNoMuts='21' running_medianSPVL='4.60322' running_samplesize='114' running_slopeNoMuts='0.592683' running_slopeSPVL='0.181154' running_top_percentileNoMuts='33' running_top_percentileSPVL='5.42471' running_varNoMuts='34.6165' running_varSPVL='0.210923' >
<virusTrans><virus e='2' f='31' d='0' SpVL='0.73' ImResp='18' /> </virusTrans>
<virusRec><virus e='2' f='35' d='0' SpVL='2.05' ImResp='10' /> </virusRec>
</sample>
<sample time='6.85528' prevalence='370' popsize='1966' spVLrec='4.18589' spVLtrans='4.55762' kRec='11' kTrans='16' numberOfMutationsRec='23' numberOfMutationsTrans='20' dRec='0' dTrans='0' running_R2NoMuts='0.500279' running_R2SPVL='0.0339315' running_bottom_percentileNoMuts='11' running_bottom_percentileSPVL='3.40124' running_incidence='111' running_interceptNoMuts='9.73038' running_interceptSPVL='3.73992' running_meanNoMuts='21.6126' running_meanSPVL='4.52676' running_medianNoMuts='21' running_medianSPVL='4.59011' running_samplesize='111' running_slopeNoMuts='0.624968' running_slopeSPVL='0.159545' running_top_percentileNoMuts='33' running_top_percentileSPVL='5.42471' running_varNoMuts='31.949' running_varSPVL='0.204508' >
<virusTrans><virus e='1' f='19' d='0' SpVL='2.24' ImResp='15' /> </virusTrans>
<virusRec><virus e='1' f='22' d='0' SpVL='3.03' ImResp='10' /> </virusRec>
</sample>
<sample time='6.86069' prevalence='371' popsize='1966' spVLrec='5.18715' spVLtrans='4.69179' kRec='9' kTrans='19' numberOfMutationsRec='24' numberOfMutationsTrans='13' dRec='0' dTrans='0' running_R2NoMuts='0.488362' running_R2SPVL='0.0343091' running_bottom_percentileNoMuts='11' running_bottom_percentileSPVL='3.40124' running_incidence='112' running_interceptNoMuts='10.0285' running_interceptSPVL='3.73259' running_meanNoMuts='21.5848' running_meanSPVL='4.53045' running_medianNoMuts='21' running_medianSPVL='4.59678' running_samplesize='112' running_slopeNoMuts='0.613129' running_slopeSPVL='0.162506' running_top_percentileNoMuts='33' running_top_percentileSPVL='5.42471' running_varNoMuts='32.0196' running_varSPVL='0.204737' >
<virusTrans><virus e='0' f='13' d='0' SpVL='1.93' ImResp='19' /> </virusTrans>
<virusRec><virus e='0' f='24' d='0' SpVL='3.16' ImResp='9' /> </virusRec>
</sample>
<sample time='6.87204' prevalence='373' popsize='1966' spVLrec='4.14809' spVLtrans='4.66135' kRec='19' kTrans='13' numberOfMutationsRec='23' numberOfMutationsTrans='16' dRec='0' dTrans='0' running_R2NoMuts='0.487529' running_R2SPVL='0.0267824' running_bottom_percentileNoMuts='11' running_bottom_percentileSPVL='3.40124' running_incidence='111' running_interceptNoMuts='9.93702' running_interceptSPVL='3.79813' running_meanNoMuts='21.509' running_meanSPVL='4.53629' running_medianNoMuts='21' running_medianSPVL='4.60322' running_samplesize='111' running_slopeNoMuts='0.616193' running_slopeSPVL='0.148213' running_top_percentileNoMuts='33' running_top_percentileSPVL='5.42471' running_varNoMuts='31.8805' running_varSPVL='0.197169' >
<virusTrans><virus e='0' f='16' d='0' SpVL='2.92' ImResp='13' /> </virusTrans>
<virusRec><virus e='1' f='22' d='0' SpVL='1.43' ImResp='18' /> </virusRec>
</sample>
<sample time='6.88133' prevalence='377' popsize='1966' spVLrec='4.70557' spVLtrans='4.43975' kRec='9' kTrans='22' numberOfMutationsRec='22' numberOfMutationsTrans='14' dRec='0' dTrans='0' running_R2NoMuts='0.472735' running_R2SPVL='0.0255187' running_bottom_percentileNoMuts='11' running_bottom_percentileSPVL='3.40124' running_incidence='115' running_interceptNoMuts='10.3347' running_interceptSPVL='3.81444' running_meanNoMuts='21.4826' running_meanSPVL='4.53726' running_medianNoMuts='21' running_medianSPVL='4.60322' running_samplesize='115' running_slopeNoMuts='0.601583' running_slopeSPVL='0.145011' running_top_percentileNoMuts='33' running_top_percentileSPVL='5.42471' running_varNoMuts='31.3888' running_varSPVL='0.192024' >
<virusTrans><virus e='2' f='12' d='0' SpVL='1.66' ImResp='20' /> </virusTrans>
<virusRec><virus e='2' f='20' d='0' SpVL='3.7' ImResp='7' /> </virusRec>
</sample>
<sample time='6.89545' prevalence='380' popsize='1967' spVLrec='4.78822' spVLtrans='4.45354' kRec='13' kTrans='20' numberOfMutationsRec='23' numberOfMutationsTrans='17' dRec='0' dTrans='0' running_R2NoMuts='0.466712' running_R2SPVL='0.0216198' running_bottom_percentileNoMuts='11' running_bottom_percentileSPVL='3.40124' running_incidence='117' running_interceptNoMuts='10.4279' running_interceptSPVL='3.86805' running_meanNoMuts='21.4957' running_meanSPVL='4.53634' running_medianNoMuts='21' running_medianSPVL='4.60322' running_samplesize='117' running_slopeNoMuts='0.596786' running_slopeSPVL='0.135206' running_top_percentileNoMuts='33' running_top_percentileSPVL='5.42471' running_varNoMuts='30.9166' running_varSPVL='0.188308' >
<virusTrans><virus e='1' f='16' d='0' SpVL='1.65' ImResp='19' /> </virusTrans>
<virusRec><virus e='1' f='22' d='0' SpVL='2.63' ImResp='12' /> </virusRec>
</sample>
<sample time='6.90815' prevalence='379' popsize='1965' spVLrec='3.22519' spVLtrans='4.18422' kRec='21' kTrans='12' numberOfMutationsRec='40' numberOfMutationsTrans='37' dRec='0' dTrans='0' running_R2NoMuts='0.499384' running_R2SPVL='0.0266489' running_bottom_percentileNoMuts='11' running_bottom_percentileSPVL='3.40124' running_incidence='118' running_interceptNoMuts='9.89057' running_interceptSPVL='3.76518' running_meanNoMuts='21.6398' running_meanSPVL='4.52929' running_medianNoMuts='22' running_medianSPVL='4.59678' running_samplesize='118' running_slopeNoMuts='0.626047' running_slopeSPVL='0.155425' running_top_percentileNoMuts='34' running_top_percentileSPVL='5.42471' running_varNoMuts='33.1033' running_varSPVL='0.194472' >
<virusTrans><virus e='2' f='35' d='0' SpVL='2.05' ImResp='10' /> </virusTrans>
<virusRec><virus e='1' f='39' d='0' SpVL='-0.16' ImResp='20' /> </virusRec>
</sample>
<sample time='6.91152' prevalence='379' popsize='1964' spVLrec='4.499' spVLtrans='4.87252' kRec='16' kTrans='12' numberOfMutationsRec='22' numberOfMutationsTrans='24' dRec='0' dTrans='0' running_R2NoMuts='0.511969' running_R2SPVL='0.0265137' running_bottom_percentileNoMuts='12' running_bottom_percentileSPVL='3.40124' running_incidence='118' running_interceptNoMuts='9.1779' running_interceptSPVL='3.76699' running_meanNoMuts='21.7415' running_meanSPVL='4.52925' running_medianNoMuts='22' running_medianSPVL='4.59011' running_samplesize='118' running_slopeNoMuts='0.656304' running_slopeSPVL='0.154521' running_top_percentileNoMuts='34' running_top_percentileSPVL='5.42471' running_varNoMuts='31.6154' running_varSPVL='0.194735' >
<virusTrans><virus e='0' f='24' d='0' SpVL='2.56' ImResp='12' /> </virusTrans>
<virusRec><virus e='1' f='21' d='0' SpVL='2.1' ImResp='15' /> </virusRec>
</sample>
<sample time='6.92038' prevalence='383' popsize='1963' spVLrec='5.01619' spVLtrans='4.71963' kRec='9' kTrans='15' numberOfMutationsRec='19' numberOfMutationsTrans='21' dRec='0' dTrans='0' running_R2NoMuts='0.491566' running_R2SPVL='0.0270417' running_bottom_percentileNoMuts='12' running_bottom_percentileSPVL='3.59784' running_incidence='122' running_interceptNoMuts='9.29353' running_interceptSPVL='3.72025' running_meanNoMuts='21.6189' running_meanSPVL='4.54427' running_medianNoMuts='21' running_medianSPVL='4.60322' running_samplesize='122' running_slopeNoMuts='0.647251' running_slopeSPVL='0.166446' running_top_percentileNoMuts='33' running_top_percentileSPVL='5.42471' running_varNoMuts='30.6539' running_varSPVL='0.191305' >
<virusTrans><virus e='2' f='19' d='0' SpVL='2.57' ImResp='13' /> </virusTrans>
<virusRec><virus e='0' f='19' d='0' SpVL='3.51' ImResp='9' /> </virusRec>
</sample>
<sample time='6.94168' prevalence='387' popsize='1961' spVLrec='3.68845' spVLtrans='4.27323' kRec='15' kTrans='16' numberOfMutationsRec='28' numberOfMutationsTrans='27' dRec='0' dTrans='0' running_R2NoMuts='0.491405' running_R2SPVL='0.028281' running_bottom_percentileNoMuts='12' running_bottom_percentileSPVL='3.59784' running_incidence='126' running_interceptNoMuts='9.27217' running_interceptSPVL='3.68631' running_meanNoMuts='21.6111' running_meanSPVL='4.54544' running_medianNoMuts='21' running_medianSPVL='4.60349' running_samplesize='126' running_slopeNoMuts='0.647172' running_slopeSPVL='0.175059' running_top_percentileNoMuts='33' running_top_percentileSPVL='5.42471' running_varNoMuts='30.1662' running_varSPVL='0.191593' >
<virusTrans><virus e='3' f='24' d='0' SpVL='2.15' ImResp='13' /> </virusTrans>
<virusRec><virus e='0' f='28' d='0' SpVL='1.68' ImResp='15' /> </virusRec>
</sample>
<sample time='6.96364' prevalence='389' popsize='1961' spVLrec='3.43276' spVLtrans='4.41808' kRec='17' kTrans='15' numberOfMutationsRec='27' numberOfMutationsTrans='29' dRec='0' dTrans='0' running_R2NoMuts='0.475962' running_R2SPVL='0.029972' running_bottom_percentileNoMuts='12' running_bottom_percentileSPVL='3.43276' running_incidence='126' running_interceptNoMuts='9.48882' running_interceptSPVL='3.61512' running_meanNoMuts='21.5437' running_meanSPVL='4.54271' running_medianNoMuts='21' running_medianSPVL='4.60349' running_samplesize='126' running_slopeNoMuts='0.63326' running_slopeSPVL='0.187329' running_top_percentileNoMuts='33' running_top_percentileSPVL='5.42471' running_varNoMuts='29.3354' running_varSPVL='0.196031' >
<virusTrans><virus e='1' f='28' d='0' SpVL='1.81' ImResp='14' /> </virusTrans>
<virusRec><virus e='0' f='27' d='0' SpVL='1.35' ImResp='17' /> </virusRec>
</sample>
<sample time='6.97047' prevalence='390' popsize='1961' spVLrec='4.26029' spVLtrans='4.25389' kRec='13' kTrans='12' numberOfMutationsRec='24' numberOfMutationsTrans='26' dRec='0' dTrans='0' running_R2NoMuts='0.475164' running_R2SPVL='0.0308519' running_bottom_percentileNoMuts='12' running_bottom_percentileSPVL='3.43276' running_incidence='127' running_interceptNoMuts='9.52887' running_interceptSPVL='3.60299' running_meanNoMuts='21.5709' running_meanSPVL='4.54046' running_medianNoMuts='21' running_medianSPVL='4.60322' running_samplesize='127' running_slopeNoMuts='0.63057' running_slopeSPVL='0.189703' running_top_percentileNoMuts='33' running_top_percentileSPVL='5.42471' running_varNoMuts='29.2056' running_varSPVL='0.195125' >
<virusTrans><virus e='0' f='26' d='0' SpVL='2.42' ImResp='12' /> </virusTrans>
<virusRec><virus e='0' f='24' d='0' SpVL='2.36' ImResp='13' /> </virusRec>
</sample>
<sample time='6.98169' prevalence='394' popsize='1962' spVLrec='4.35305' spVLtrans='4.89549' kRec='13' kTrans='12' numberOfMutationsRec='25' numberOfMutationsTrans='23' dRec='0' dTrans='0' running_R2NoMuts='0.473334' running_R2SPVL='0.0317015' running_bottom_percentileNoMuts='12' running_bottom_percentileSPVL='3.43276' running_incidence='129' running_interceptNoMuts='9.65926' running_interceptSPVL='3.57808' running_meanNoMuts='21.4922' running_meanSPVL='4.53806' running_medianNoMuts='21' running_medianSPVL='4.60322' running_samplesize='129' running_slopeNoMuts='0.623473' running_slopeSPVL='0.193386' running_top_percentileNoMuts='33' running_top_percentileSPVL='5.42471' running_varNoMuts='28.4205' running_varSPVL='0.19321' >
<virusTrans><virus e='1' f='22' d='0' SpVL='2.83' ImResp='11' /> </virusTrans>
<virusRec><virus e='0' f='25' d='0' SpVL='2.29' ImResp='13' /> </virusRec>
</sample>
<sample time='7.00843' prevalence='395' popsize='1961' spVLrec='3.64482' spVLtrans='4.23661' kRec='27' kTrans='12' numberOfMutationsRec='25' numberOfMutationsTrans='25' dRec='0' dTrans='0' running_R2NoMuts='0.453326' running_R2SPVL='0.0380276' running_bottom_percentileNoMuts='13' running_bottom_percentileSPVL='3.43276' running_incidence='128' running_interceptNoMuts='9.45333' running_interceptSPVL='3.47453' running_meanNoMuts='21.5664' running_meanSPVL='4.53459' running_medianNoMuts='21' running_medianSPVL='4.60322' running_samplesize='128' running_slopeNoMuts='0.628011' running_slopeSPVL='0.215517' running_top_percentileNoMuts='33' running_top_percentileSPVL='5.40184' running_varNoMuts='25.9409' running_varSPVL='0.193974' >
<virusTrans><virus e='1' f='24' d='0' SpVL='2.69' ImResp='11' /> </virusTrans>
<virusRec><virus e='0' f='25' d='0' SpVL='-0.51' ImResp='27' /> </virusRec>
</sample>
<sample time='7.0101' prevalence='396' popsize='1961' spVLrec='4.42129' spVLtrans='5.54862' kRec='16' kTrans='6' numberOfMutationsRec='14' numberOfMutationsTrans='16' dRec='0' dTrans='0' running_R2NoMuts='0.456209' running_R2SPVL='0.0358817' running_bottom_percentileNoMuts='13' running_bottom_percentileSPVL='3.43276' running_incidence='129' running_interceptNoMuts='9.25828' running_interceptSPVL='3.52006' running_meanNoMuts='21.5155' running_meanSPVL='4.53808' running_medianNoMuts='21' running_medianSPVL='4.60322' running_samplesize='129' running_slopeNoMuts='0.635391' running_slopeSPVL='0.205222' running_top_percentileNoMuts='33' running_top_percentileSPVL='5.42471' running_varNoMuts='26.0792' running_varSPVL='0.196493' >
<virusTrans><virus e='0' f='16' d='0' SpVL='4.32' ImResp='6' /> </virusTrans>
<virusRec><virus e='0' f='14' d='0' SpVL='2.46' ImResp='16' /> </virusRec>
</sample>
<sample time='7.03889' prevalence='397' popsize='1957' spVLrec='4.60477' spVLtrans='4.63854' kRec='14' kTrans='13' numberOfMutationsRec='22' numberOfMutationsTrans='17' dRec='0' dTrans='0' running_R2NoMuts='0.457937' running_R2SPVL='0.0372717' running_bottom_percentileNoMuts='13' running_bottom_percentileSPVL='3.43276' running_incidence='130' running_interceptNoMuts='9.26987' running_interceptSPVL='3.52068' running_meanNoMuts='21.5346' running_meanSPVL='4.53194' running_medianNoMuts='21' running_medianSPVL='4.59678' running_samplesize='130' running_slopeNoMuts='0.635859' running_slopeSPVL='0.20452' running_top_percentileNoMuts='33' running_top_percentileSPVL='5.42471' running_varNoMuts='26.1026' running_varSPVL='0.197704' >
<virusTrans><virus e='1' f='16' d='0' SpVL='3.05' ImResp='12' /> </virusTrans>
<virusRec><virus e='1' f='21' d='0' SpVL='2.5' ImResp='13' /> </virusRec>
</sample>
<sample time='7.04402' prevalence='398' popsize='1957' spVLrec='4.55862' spVLtrans='4.6578' kRec='13' kTrans='17' numberOfMutationsRec='21' numberOfMutationsTrans='19' dRec='0' dTrans='0' running_R2NoMuts='0.458242' running_R2SPVL='0.0373365' running_bottom_percentileNoMuts='13' running_bottom_percentileSPVL='3.43276' running_incidence='131' running_interceptNoMuts='9.26378' running_interceptSPVL='3.52041' running_meanNoMuts='21.5229' running_meanSPVL='4.53252' running_medianNoMuts='21' running_medianSPVL='4.59678' running_samplesize='131' running_slopeNoMuts='0.636024' running_slopeSPVL='0.20472' running_top_percentileNoMuts='33' running_top_percentileSPVL='5.42471' running_varNoMuts='25.9289' running_varSPVL='0.196258' >
<virusTrans><virus e='2' f='17' d='0' SpVL='2.31' ImResp='15' /> </virusTrans>
<virusRec><virus e='0' f='21' d='0' SpVL='2.57' ImResp='13' /> </virusRec>
</sample>
<sample time='7.05046' prevalence='400' popsize='1957' spVLrec='4.70763' spVLtrans='4.35305' kRec='15' kTrans='13' numberOfMutationsRec='27' numberOfMutationsTrans='25' dRec='0' dTrans='0' running_R2NoMuts='0.461297' running_R2SPVL='0.039827' running_bottom_percentileNoMuts='13' running_bottom_percentileSPVL='3.43276' running_incidence='133' running_interceptNoMuts='9.05551' running_interceptSPVL='3.50013' running_meanNoMuts='21.5113' running_meanSPVL='4.53673' running_medianNoMuts='21' running_medianSPVL='4.60322' running_samplesize='133' running_slopeNoMuts='0.644564' running_slopeSPVL='0.210097' running_top_percentileNoMuts='33' running_top_percentileSPVL='5.42471' running_varNoMuts='25.9867' running_varSPVL='0.196179' >
<virusTrans><virus e='0' f='25' d='0' SpVL='2.29' ImResp='13' /> </virusTrans>
<virusRec><virus e='1' f='26' d='0' SpVL='1.95' ImResp='14' /> </virusRec>
</sample>
<sample time='7.06001' prevalence='404' popsize='1957' spVLrec='3.80202' spVLtrans='4.60477' kRec='25' kTrans='14' numberOfMutationsRec='21' numberOfMutationsTrans='22' dRec='0' dTrans='0' running_R2NoMuts='0.44321' running_R2SPVL='0.0414933' running_bottom_percentileNoMuts='13' running_bottom_percentileSPVL='3.43276' running_incidence='136' running_interceptNoMuts='9.24499' running_interceptSPVL='3.47954' running_meanNoMuts='21.4779' running_meanSPVL='4.53666' running_medianNoMuts='21' running_medianSPVL='4.60322' running_samplesize='136' running_slopeNoMuts='0.632721' running_slopeSPVL='0.214135' running_top_percentileNoMuts='33' running_top_percentileSPVL='5.42471' running_varNoMuts='24.8525' running_varSPVL='0.195391' >
<virusTrans><virus e='1' f='21' d='0' SpVL='2.5' ImResp='13' /> </virusTrans>
<virusRec><virus e='2' f='19' d='0' SpVL='0.57' ImResp='23' /> </virusRec>
</sample>
<sample time='7.07347' prevalence='405' popsize='1955' spVLrec='4.37852' spVLtrans='4.70557' kRec='14' kTrans='9' numberOfMutationsRec='21' numberOfMutationsTrans='22' dRec='0' dTrans='0' running_R2NoMuts='0.455956' running_R2SPVL='0.0424245' running_bottom_percentileNoMuts='13' running_bottom_percentileSPVL='3.43276' running_incidence='135' running_interceptNoMuts='9.11315' running_interceptSPVL='3.46683' running_meanNoMuts='21.4852' running_meanSPVL='4.535' running_medianNoMuts='22' running_medianSPVL='4.60322' running_samplesize='135' running_slopeNoMuts='0.640605' running_slopeSPVL='0.215502' running_top_percentileNoMuts='33' running_top_percentileSPVL='5.42471' running_varNoMuts='24.8794' running_varSPVL='0.19627' >
<virusTrans><virus e='2' f='20' d='0' SpVL='3.7' ImResp='7' /> </virusTrans>
<virusRec><virus e='0' f='21' d='0' SpVL='2.37' ImResp='14' /> </virusRec>
</sample>
<sample time='7.08817' prevalence='406' popsize='1954' spVLrec='4.62807' spVLtrans='4.21058' kRec='20' kTrans='20' numberOfMutationsRec='18' numberOfMutationsTrans='15' dRec='0' dTrans='0' running_R2NoMuts='0.457553' running_R2SPVL='0.042013' running_bottom_percentileNoMuts='13' running_bottom_percentileSPVL='3.43276' running_incidence='134' running_interceptNoMuts='9.09538' running_interceptSPVL='3.48003' running_meanNoMuts='21.5149' running_meanSPVL='4.53255' running_medianNoMuts='22' running_medianSPVL='4.60322' running_samplesize='134' running_slopeNoMuts='0.642782' running_slopeSPVL='0.213076' running_top_percentileNoMuts='33' running_top_percentileSPVL='5.42471' running_varNoMuts='24.8095' running_varSPVL='0.196582' >
<virusTrans><virus e='1' f='14' d='0' SpVL='1.79' ImResp='19' /> </virusTrans>
<virusRec><virus e='1' f='17' d='0' SpVL='1.58' ImResp='19' /> </virusRec>
</sample>
<sample time='7.11682' prevalence='407' popsize='1952' spVLrec='3.88494' spVLtrans='4.60477' kRec='22' kTrans='14' numberOfMutationsRec='21' numberOfMutationsTrans='22' dRec='0' dTrans='0' running_R2NoMuts='0.454155' running_R2SPVL='0.0413788' running_bottom_percentileNoMuts='13' running_bottom_percentileSPVL='3.43276' running_incidence='133' running_interceptNoMuts='9.12445' running_interceptSPVL='3.4759' running_meanNoMuts='21.4925' running_meanSPVL='4.53011' running_medianNoMuts='22' running_medianSPVL='4.60322' running_samplesize='133' running_slopeNoMuts='0.641198' running_slopeSPVL='0.213188' running_top_percentileNoMuts='33' running_top_percentileSPVL='5.42471' running_varNoMuts='24.8289' running_varSPVL='0.19904' >
<virusTrans><virus e='1' f='21' d='0' SpVL='2.5' ImResp='13' /> </virusTrans>
<virusRec><virus e='2' f='19' d='0' SpVL='1.17' ImResp='20' /> </virusRec>
</sample>
<sample time='7.12582' prevalence='407' popsize='1951' spVLrec='5.44206' spVLtrans='5.54862' kRec='8' kTrans='6' numberOfMutationsRec='14' numberOfMutationsTrans='16' dRec='0' dTrans='0' running_R2NoMuts='0.453851' running_R2SPVL='0.0534281' running_bottom_percentileNoMuts='13' running_bottom_percentileSPVL='3.43276' running_incidence='132' running_interceptNoMuts='8.96349' running_interceptSPVL='3.33952' running_meanNoMuts='21.3902' running_meanSPVL='4.5406' running_medianNoMuts='21' running_medianSPVL='4.60349' running_samplesize='132' running_slopeNoMuts='0.646558' running_slopeSPVL='0.244811' running_top_percentileNoMuts='33' running_top_percentileSPVL='5.44785' running_varNoMuts='25.1243' running_varSPVL='0.204227' >
<virusTrans><virus e='0' f='16' d='0' SpVL='4.32' ImResp='6' /> </virusTrans>
<virusRec><virus e='1' f='13' d='0' SpVL='4.26' ImResp='7' /> </virusRec>
</sample>
<sample time='7.14612' prevalence='410' popsize='1952' spVLrec='5.13463' spVLtrans='4.60477' kRec='12' kTrans='14' numberOfMutationsRec='20' numberOfMutationsTrans='22' dRec='0' dTrans='0' running_R2NoMuts='0.446911' running_R2SPVL='0.051733' running_bottom_percentileNoMuts='13' running_bottom_percentileSPVL='3.43276' running_incidence='130' running_interceptNoMuts='8.24816' running_interceptSPVL='3.33495' running_meanNoMuts='21.3462' running_meanSPVL='4.53798' running_medianNoMuts='21' running_medianSPVL='4.60349' running_samplesize='130' running_slopeNoMuts='0.677684' running_slopeSPVL='0.248214' running_top_percentileNoMuts='32' running_top_percentileSPVL='5.44206' running_varNoMuts='23.034' running_varSPVL='0.20365' >
<virusTrans><virus e='1' f='21' d='0' SpVL='2.5' ImResp='13' /> </virusTrans>
<virusRec><virus e='1' f='19' d='0' SpVL='3.04' ImResp='11' /> </virusRec>
</sample>
<sample time='7.1638' prevalence='411' popsize='1953' spVLrec='4.76433' spVLtrans='4.92935' kRec='13' kTrans='10' numberOfMutationsRec='16' numberOfMutationsTrans='23' dRec='0' dTrans='0' running_R2NoMuts='0.433529' running_R2SPVL='0.0530058' running_bottom_percentileNoMuts='13' running_bottom_percentileSPVL='3.43276' running_incidence='131' running_interceptNoMuts='8.3256' running_interceptSPVL='3.3235' running_meanNoMuts='21.3321' running_meanSPVL='4.54033' running_medianNoMuts='21' running_medianSPVL='4.60477' running_samplesize='131' running_slopeNoMuts='0.671005' running_slopeSPVL='0.251043' running_top_percentileNoMuts='32' running_top_percentileSPVL='5.44206' running_varNoMuts='22.9775' running_varSPVL='0.20287' >
<virusTrans><virus e='0' f='23' d='0' SpVL='3.03' ImResp='10' /> </virusTrans>
<virusRec><virus e='0' f='16' d='0' SpVL='2.92' ImResp='13' /> </virusRec>
</sample>
<sample time='7.17211' prevalence='412' popsize='1953' spVLrec='4.60278' spVLtrans='4.64303' kRec='12' kTrans='11' numberOfMutationsRec='20' numberOfMutationsTrans='24' dRec='0' dTrans='0' running_R2NoMuts='0.442385' running_R2SPVL='0.0529662' running_bottom_percentileNoMuts='13' running_bottom_percentileSPVL='3.43276' running_incidence='130' running_interceptNoMuts='8.07138' running_interceptSPVL='3.34203' running_meanNoMuts='21.35' running_meanSPVL='4.54192' running_medianNoMuts='21' running_medianSPVL='4.60477' running_samplesize='130' running_slopeNoMuts='0.678494' running_slopeSPVL='0.248135' running_top_percentileNoMuts='32' running_top_percentileSPVL='5.44206' running_varNoMuts='22.9506' running_varSPVL='0.201023' >
<virusTrans><virus e='0' f='24' d='0' SpVL='2.76' ImResp='11' /> </virusTrans>
<virusRec><virus e='0' f='20' d='0' SpVL='2.84' ImResp='12' /> </virusRec>
</sample>
<sample time='7.18093' prevalence='413' popsize='1953' spVLrec='4.30546' spVLtrans='4.63523' kRec='17' kTrans='15' numberOfMutationsRec='22' numberOfMutationsTrans='19' dRec='0' dTrans='0' running_R2NoMuts='0.442027' running_R2SPVL='0.0527925' running_bottom_percentileNoMuts='13' running_bottom_percentileSPVL='3.43276' running_incidence='131' running_interceptNoMuts='8.0914' running_interceptSPVL='3.34186' running_meanNoMuts='21.3435' running_meanSPVL='4.54138' running_medianNoMuts='21' running_medianSPVL='4.60477' running_samplesize='131' running_slopeNoMuts='0.677907' running_slopeSPVL='0.247863' running_top_percentileNoMuts='32' running_top_percentileSPVL='5.44206' running_varNoMuts='22.798' running_varSPVL='0.199735' >
<virusTrans><virus e='1' f='18' d='0' SpVL='2.51' ImResp='14' /> </virusTrans>
<virusRec><virus e='1' f='21' d='0' SpVL='1.9' ImResp='16' /> </virusRec>
</sample>
<sample time='7.19229' prevalence='415' popsize='1954' spVLrec='4.35329' spVLtrans='4.30546' kRec='11' kTrans='17' numberOfMutationsRec='22' numberOfMutationsTrans='22' dRec='0' dTrans='0' running_R2NoMuts='0.430122' running_R2SPVL='0.0554996' running_bottom_percentileNoMuts='13' running_bottom_percentileSPVL='3.43276' running_incidence='132' running_interceptNoMuts='8.11895' running_interceptSPVL='3.31849' running_meanNoMuts='21.3447' running_meanSPVL='4.54134' running_medianNoMuts='21' running_medianSPVL='4.60477' running_samplesize='132' running_slopeNoMuts='0.672763' running_slopeSPVL='0.253907' running_top_percentileNoMuts='32' running_top_percentileSPVL='5.44206' running_varNoMuts='22.7032' running_varSPVL='0.197835' >
<virusTrans><virus e='1' f='21' d='0' SpVL='1.9' ImResp='16' /> </virusTrans>
<virusRec><virus e='1' f='21' d='0' SpVL='3.1' ImResp='10' /> </virusRec>
</sample>
<sample time='7.20343' prevalence='416' popsize='1953' spVLrec='5.22601' spVLtrans='5.74715' kRec='14' kTrans='2' numberOfMutationsRec='10' numberOfMutationsTrans='16' dRec='0' dTrans='0' running_R2NoMuts='0.458965' running_R2SPVL='0.0695318' running_bottom_percentileNoMuts='13' running_bottom_percentileSPVL='3.43276' running_incidence='132' running_interceptNoMuts='7.4944' running_interceptSPVL='3.20484' running_meanNoMuts='21.2955' running_meanSPVL='4.54793' running_medianNoMuts='21' running_medianSPVL='4.60477' running_samplesize='132' running_slopeNoMuts='0.703839' running_slopeSPVL='0.279906' running_top_percentileNoMuts='32' running_top_percentileSPVL='5.46131' running_varNoMuts='23.0415' running_varSPVL='0.203955' >
<virusTrans><virus e='1' f='15' d='0' SpVL='5.32' ImResp='1' /> </virusTrans>
<virusRec><virus e='0' f='10' d='0' SpVL='3.14' ImResp='14' /> </virusRec>
</sample>
<sample time='7.21593' prevalence='417' popsize='1954' spVLrec='4.54149' spVLtrans='4.21008' kRec='20' kTrans='24' numberOfMutationsRec='25' numberOfMutationsTrans='11' dRec='0' dTrans='0' running_R2NoMuts='0.432127' running_R2SPVL='0.0770088' running_bottom_percentileNoMuts='12' running_bottom_percentileSPVL='3.43276' running_incidence='129' running_interceptNoMuts='8.24641' running_interceptSPVL='3.13964' running_meanNoMuts='21.3101' running_meanSPVL='4.54196' running_medianNoMuts='22' running_medianSPVL='4.60477' running_samplesize='129' running_slopeNoMuts='0.671396' running_slopeSPVL='0.291266' running_top_percentileNoMuts='32' running_top_percentileSPVL='5.46131' running_varNoMuts='23.8496' running_varSPVL='0.205252' >
<virusTrans><virus e='2' f='9' d='0' SpVL='1.47' ImResp='22' /> </virusTrans>
<virusRec><virus e='2' f='23' d='0' SpVL='1.29' ImResp='18' /> </virusRec>
</sample>
<sample time='7.23478' prevalence='418' popsize='1955' spVLrec='4.58545' spVLtrans='4.7652' kRec='13' kTrans='16' numberOfMutationsRec='19' numberOfMutationsTrans='15' dRec='0' dTrans='0' running_R2NoMuts='0.441571' running_R2SPVL='0.08241' running_bottom_percentileNoMuts='12' running_bottom_percentileSPVL='3.43276' running_incidence='129' running_interceptNoMuts='8.26183' running_interceptSPVL='3.09681' running_meanNoMuts='21.2597' running_meanSPVL='4.53678' running_medianNoMuts='22' running_medianSPVL='4.60349' running_samplesize='129' running_slopeNoMuts='0.672681' running_slopeSPVL='0.299392' running_top_percentileNoMuts='32' running_top_percentileSPVL='5.46131' running_varNoMuts='24.262' running_varSPVL='0.201581' >
<virusTrans><virus e='1' f='14' d='0' SpVL='2.59' ImResp='15' /> </virusTrans>
<virusRec><virus e='0' f='19' d='0' SpVL='2.71' ImResp='13' /> </virusRec>
</sample>
<sample time='7.24676' prevalence='419' popsize='1954' spVLrec='4.50116' spVLtrans='5.24794' kRec='15' kTrans='6' numberOfMutationsRec='15' numberOfMutationsTrans='23' dRec='0' dTrans='0' running_R2NoMuts='0.410172' running_R2SPVL='0.0923529' running_bottom_percentileNoMuts='12' running_bottom_percentileSPVL='3.43276' running_incidence='127' running_interceptNoMuts='8.82743' running_interceptSPVL='2.97564' running_meanNoMuts='21.189' running_meanSPVL='4.54255' running_medianNoMuts='21' running_medianSPVL='4.60477' running_samplesize='127' running_slopeNoMuts='0.641339' running_slopeSPVL='0.326535' running_top_percentileNoMuts='32' running_top_percentileSPVL='5.46131' running_varNoMuts='23.7044' running_varSPVL='0.204108' >
<virusTrans><virus e='1' f='22' d='0' SpVL='4.03' ImResp='5' /> </virusTrans>
<virusRec><virus e='1' f='14' d='0' SpVL='2.79' ImResp='14' /> </virusRec>
</sample>
<sample time='7.26544' prevalence='420' popsize='1951' spVLrec='4.39811' spVLtrans='3.91412' kRec='14' kTrans='20' numberOfMutationsRec='29' numberOfMutationsTrans='27' dRec='0' dTrans='0' running_R2NoMuts='0.427289' running_R2SPVL='0.0885241' running_bottom_percentileNoMuts='11' running_bottom_percentileSPVL='3.43276' running_incidence='129' running_interceptNoMuts='9.27604' running_interceptSPVL='3.04373' running_meanNoMuts='21.1279' running_meanSPVL='4.54292' running_medianNoMuts='21' running_medianSPVL='4.60349' running_samplesize='129' running_slopeNoMuts='0.621956' running_slopeSPVL='0.311478' running_top_percentileNoMuts='32' running_top_percentileSPVL='5.47256' running_varNoMuts='25.7007' running_varSPVL='0.206091' >
<virusTrans><virus e='1' f='26' d='0' SpVL='0.95' ImResp='19' /> </virusTrans>
<virusRec><virus e='4' f='25' d='0' SpVL='2.61' ImResp='10' /> </virusRec>
</sample>
<sample time='7.28408' prevalence='422' popsize='1952' spVLrec='4.28214' spVLtrans='5.40184' kRec='15' kTrans='9' numberOfMutationsRec='15' numberOfMutationsTrans='13' dRec='0' dTrans='0' running_R2NoMuts='0.440441' running_R2SPVL='0.0873584' running_bottom_percentileNoMuts='13' running_bottom_percentileSPVL='3.43276' running_incidence='125' running_interceptNoMuts='8.59633' running_interceptSPVL='3.09883' running_meanNoMuts='21.136' running_meanSPVL='4.54805' running_medianNoMuts='22' running_medianSPVL='4.60477' running_samplesize='125' running_slopeNoMuts='0.651416' running_slopeSPVL='0.299361' running_top_percentileNoMuts='32' running_top_percentileSPVL='5.46131' running_varNoMuts='25.6055' running_varSPVL='0.206752' >
<virusTrans><virus e='0' f='13' d='0' SpVL='3.93' ImResp='9' /> </virusTrans>
<virusRec><virus e='0' f='15' d='0' SpVL='2.59' ImResp='15' /> </virusRec>
</sample>
<sample time='7.2903' prevalence='423' popsize='1952' spVLrec='4.84199' spVLtrans='5.13463' kRec='15' kTrans='12' numberOfMutationsRec='19' numberOfMutationsTrans='20' dRec='0' dTrans='0' running_R2NoMuts='0.438522' running_R2SPVL='0.0880595' running_bottom_percentileNoMuts='13' running_bottom_percentileSPVL='3.43276' running_incidence='126' running_interceptNoMuts='8.60105' running_interceptSPVL='3.11976' running_meanNoMuts='21.1508' running_meanSPVL='4.55045' running_medianNoMuts='22' running_medianSPVL='4.60477' running_samplesize='126' running_slopeNoMuts='0.652244' running_slopeSPVL='0.296043' running_top_percentileNoMuts='32' running_top_percentileSPVL='5.46131' running_varNoMuts='25.509' running_varSPVL='0.207935' >
<virusTrans><virus e='1' f='19' d='0' SpVL='3.04' ImResp='11' /> </virusTrans>
<virusRec><virus e='1' f='18' d='0' SpVL='2.51' ImResp='14' /> </virusRec>
</sample>
<sample time='7.30917' prevalence='425' popsize='1953' spVLrec='4.37176' spVLtrans='4.24336' kRec='20' kTrans='15' numberOfMutationsRec='14' numberOfMutationsTrans='14' dRec='0' dTrans='0' running_R2NoMuts='0.397255' running_R2SPVL='0.0770784' running_bottom_percentileNoMuts='12' running_bottom_percentileSPVL='3.43276' running_incidence='124' running_interceptNoMuts='9.22966' running_interceptSPVL='3.20834' running_meanNoMuts='20.9556' running_meanSPVL='4.55289' running_medianNoMuts='21' running_medianSPVL='4.60477' running_samplesize='124' running_slopeNoMuts='0.622307' running_slopeSPVL='0.277274' running_top_percentileNoMuts='32' running_top_percentileSPVL='5.46131' running_varNoMuts='26.994' running_varSPVL='0.204682' >
<virusTrans><virus e='0' f='14' d='0' SpVL='2.66' ImResp='15' /> </virusTrans>
<virusRec><virus e='3' f='11' d='0' SpVL='2.26' ImResp='17' /> </virusRec>
</sample>
<sample time='7.31573' prevalence='427' popsize='1953' spVLrec='4.46637' spVLtrans='4.6078' kRec='24' kTrans='19' numberOfMutationsRec='25' numberOfMutationsTrans='23' dRec='0' dTrans='0' running_R2NoMuts='0.405574' running_R2SPVL='0.076894' running_bottom_percentileNoMuts='12' running_bottom_percentileSPVL='3.43276' running_incidence='125' running_interceptNoMuts='9.09599' running_interceptSPVL='3.2104' running_meanNoMuts='20.916' running_meanSPVL='4.55189' running_medianNoMuts='21' running_medianSPVL='4.60477' running_samplesize='125' running_slopeNoMuts='0.628981' running_slopeSPVL='0.276747' running_top_percentileNoMuts='32' running_top_percentileSPVL='5.46131' running_varNoMuts='27.2449' running_varSPVL='0.203097' >
<virusTrans><virus e='1' f='22' d='0' SpVL='1.43' ImResp='18' /> </virusTrans>
<virusRec><virus e='2' f='23' d='0' SpVL='0.49' ImResp='22' /> </virusRec>
</sample>
<sample time='7.32478' prevalence='428' popsize='1952' spVLrec='4.59324' spVLtrans='4.66135' kRec='17' kTrans='13' numberOfMutationsRec='23' numberOfMutationsTrans='16' dRec='0' dTrans='0' running_R2NoMuts='0.405668' running_R2SPVL='0.0764168' running_bottom_percentileNoMuts='12' running_bottom_percentileSPVL='3.43276' running_incidence='127' running_interceptNoMuts='9.17762' running_interceptSPVL='3.21631' running_meanNoMuts='20.9488' running_meanSPVL='4.55245' running_medianNoMuts='21' running_medianSPVL='4.60477' running_samplesize='127' running_slopeNoMuts='0.627033' running_slopeSPVL='0.275921' running_top_percentileNoMuts='32' running_top_percentileSPVL='5.46131' running_varNoMuts='27.1745' running_varSPVL='0.199997' >
<virusTrans><virus e='0' f='16' d='0' SpVL='2.92' ImResp='13' /> </virusTrans>
<virusRec><virus e='1' f='22' d='0' SpVL='1.83' ImResp='16' /> </virusRec>
</sample>
<sample time='7.34624' prevalence='430' popsize='1953' spVLrec='4.132' spVLtrans='4.83338' kRec='13' kTrans='17' numberOfMutationsRec='28' numberOfMutationsTrans='28' dRec='0' dTrans='0' running_R2NoMuts='0.406031' running_R2SPVL='0.070406' running_bottom_percentileNoMuts='13' running_bottom_percentileSPVL='3.43276' running_incidence='127' running_interceptNoMuts='9.19756' running_interceptSPVL='3.26774' running_meanNoMuts='21.0669' running_meanSPVL='4.54547' running_medianNoMuts='21' running_medianSPVL='4.60477' running_samplesize='127' running_slopeNoMuts='0.628225' running_slopeSPVL='0.262514' running_top_percentileNoMuts='32' running_top_percentileSPVL='5.46131' running_varNoMuts='27.1963' running_varSPVL='0.197393' >
<virusTrans><virus e='0' f='28' d='0' SpVL='1.28' ImResp='17' /> </virusTrans>
<virusRec><virus e='1' f='27' d='0' SpVL='2.28' ImResp='12' /> </virusRec>
</sample>
<sample time='7.35364' prevalence='431' popsize='1952' spVLrec='4.52234' spVLtrans='4.53437' kRec='18' kTrans='10' numberOfMutationsRec='16' numberOfMutationsTrans='15' dRec='0' dTrans='0' running_R2NoMuts='0.405969' running_R2SPVL='0.0654173' running_bottom_percentileNoMuts='11' running_bottom_percentileSPVL='3.43276' running_incidence='128' running_interceptNoMuts='9.39669' running_interceptSPVL='3.30877' running_meanNoMuts='20.9531' running_meanSPVL='4.54982' running_medianNoMuts='21' running_medianSPVL='4.60349' running_samplesize='128' running_slopeNoMuts='0.618523' running_slopeSPVL='0.254295' running_top_percentileNoMuts='32' running_top_percentileSPVL='5.46131' running_varNoMuts='27.7634' running_varSPVL='0.193293' >
<virusTrans><virus e='0' f='15' d='0' SpVL='3.59' ImResp='10' /> </virusTrans>
<virusRec><virus e='1' f='15' d='0' SpVL='2.12' ImResp='17' /> </virusRec>
</sample>
<sample time='7.37892' prevalence='431' popsize='1950' spVLrec='3.86407' spVLtrans='4.33861' kRec='19' kTrans='15' numberOfMutationsRec='18' numberOfMutationsTrans='21' dRec='0' dTrans='0' running_R2NoMuts='0.403138' running_R2SPVL='0.0670632' running_bottom_percentileNoMuts='11' running_bottom_percentileSPVL='3.43276' running_incidence='127' running_interceptNoMuts='9.42962' running_interceptSPVL='3.28076' running_meanNoMuts='20.9646' running_meanSPVL='4.54377' running_medianNoMuts='21' running_medianSPVL='4.58647' running_samplesize='127' running_slopeNoMuts='0.616701' running_slopeSPVL='0.258913' running_top_percentileNoMuts='32' running_top_percentileSPVL='5.46131' running_varNoMuts='27.9791' running_varSPVL='0.196353' >
<virusTrans><virus e='0' f='21' d='0' SpVL='2.17' ImResp='15' /> </virusTrans>
<virusRec><virus e='0' f='18' d='0' SpVL='1.58' ImResp='19' /> </virusRec>
</sample>
<sample time='7.38559' prevalence='431' popsize='1949' spVLrec='4.29781' spVLtrans='4.6243' kRec='11' kTrans='18' numberOfMutationsRec='25' numberOfMutationsTrans='16' dRec='0' dTrans='0' running_R2NoMuts='0.395372' running_R2SPVL='0.0669331' running_bottom_percentileNoMuts='11' running_bottom_percentileSPVL='3.43276' running_incidence='128' running_interceptNoMuts='9.60445' running_interceptSPVL='3.27975' running_meanNoMuts='20.9609' running_meanSPVL='4.54312' running_medianNoMuts='21' running_medianSPVL='4.58647' running_samplesize='128' running_slopeNoMuts='0.61021' running_slopeSPVL='0.258827' running_top_percentileNoMuts='32' running_top_percentileSPVL='5.46131' running_varNoMuts='27.9203' running_varSPVL='0.19508' >
<virusTrans><virus e='1' f='15' d='0' SpVL='2.12' ImResp='17' /> </virusTrans>
<virusRec><virus e='0' f='25' d='0' SpVL='2.69' ImResp='11' /> </virusRec>
</sample>
<sample time='7.39348' prevalence='432' popsize='1949' spVLrec='4.90725' spVLtrans='4.4605' kRec='15' kTrans='14' numberOfMutationsRec='17' numberOfMutationsTrans='13' dRec='0' dTrans='0' running_R2NoMuts='0.397228' running_R2SPVL='0.0665623' running_bottom_percentileNoMuts='11' running_bottom_percentileSPVL='3.43276' running_incidence='128' running_interceptNoMuts='9.60472' running_interceptSPVL='3.27924' running_meanNoMuts='20.8828' running_meanSPVL='4.54466' running_medianNoMuts='21' running_medianSPVL='4.58647' running_samplesize='128' running_slopeNoMuts='0.609302' running_slopeSPVL='0.259277' running_top_percentileNoMuts='32' running_top_percentileSPVL='5.46131' running_varNoMuts='28.0878' running_varSPVL='0.195345' >
<virusTrans><virus e='1' f='12' d='0' SpVL='3.13' ImResp='13' /> </virusTrans>
<virusRec><virus e='0' f='17' d='0' SpVL='2.45' ImResp='15' /> </virusRec>
</sample>
<sample time='7.40167' prevalence='433' popsize='1948' spVLrec='4.86638' spVLtrans='4.54149' kRec='11' kTrans='20' numberOfMutationsRec='32' numberOfMutationsTrans='25' dRec='0' dTrans='0' running_R2NoMuts='0.404675' running_R2SPVL='0.0629893' running_bottom_percentileNoMuts='11' running_bottom_percentileSPVL='3.43276' running_incidence='129' running_interceptNoMuts='9.40485' running_interceptSPVL='3.30227' running_meanNoMuts='20.9264' running_meanSPVL='4.53918' running_medianNoMuts='21' running_medianSPVL='4.57955' running_samplesize='129' running_slopeNoMuts='0.622393' running_slopeSPVL='0.254819' running_top_percentileNoMuts='32' running_top_percentileSPVL='5.46131' running_varNoMuts='28.5023' running_varSPVL='0.191837' >
<virusTrans><virus e='2' f='23' d='0' SpVL='1.29' ImResp='18' /> </virusTrans>
<virusRec><virus e='2' f='30' d='0' SpVL='2.6' ImResp='9' /> </virusRec>
</sample>
<sample time='7.41652' prevalence='434' popsize='1947' spVLrec='4.7956' spVLtrans='4.48142' kRec='17' kTrans='8' numberOfMutationsRec='21' numberOfMutationsTrans='20' dRec='0' dTrans='0' running_R2NoMuts='0.404031' running_R2SPVL='0.0619149' running_bottom_percentileNoMuts='11' running_bottom_percentileSPVL='3.43276' running_incidence='129' running_interceptNoMuts='9.40131' running_interceptSPVL='3.31352' running_meanNoMuts='20.907' running_meanSPVL='4.54013' running_medianNoMuts='21' running_medianSPVL='4.57955' running_samplesize='129' running_slopeNoMuts='0.62189' running_slopeSPVL='0.253064' running_top_percentileNoMuts='32' running_top_percentileSPVL='5.46131' running_varNoMuts='28.4642' running_varSPVL='0.192028' >
<virusTrans><virus e='0' f='20' d='0' SpVL='3.64' ImResp='8' /> </virusTrans>
<virusRec><virus e='2' f='19' d='0' SpVL='2.17' ImResp='15' /> </virusRec>
</sample>
<sample time='7.4243' prevalence='434' popsize='1945' spVLrec='5.07411' spVLtrans='4.90725' kRec='10' kTrans='15' numberOfMutationsRec='18' numberOfMutationsTrans='17' dRec='0' dTrans='0' running_R2NoMuts='0.398108' running_R2SPVL='0.0704189' running_bottom_percentileNoMuts='11' running_bottom_percentileSPVL='3.43276' running_incidence='129' running_interceptNoMuts='9.42481' running_interceptSPVL='3.24224' running_meanNoMuts='20.7829' running_meanSPVL='4.55142' running_medianNoMuts='21' running_medianSPVL='4.59324' running_samplesize='129' running_slopeNoMuts='0.617083' running_slopeSPVL='0.270923' running_top_percentileNoMuts='32' running_top_percentileSPVL='5.46131' running_varNoMuts='28.0924' running_varSPVL='0.189487' >
<virusTrans><virus e='0' f='17' d='0' SpVL='2.45' ImResp='15' /> </virusTrans>
<virusRec><virus e='1' f='17' d='0' SpVL='3.58' ImResp='9' /> </virusRec>
</sample>
<sample time='7.43861' prevalence='435' popsize='1946' spVLrec='4.54315' spVLtrans='4.28214' kRec='16' kTrans='15' numberOfMutationsRec='19' numberOfMutationsTrans='15' dRec='0' dTrans='0' running_R2NoMuts='0.396175' running_R2SPVL='0.0983276' running_bottom_percentileNoMuts='11' running_bottom_percentileSPVL='3.64482' running_incidence='128' running_interceptNoMuts='9.50886' running_interceptSPVL='3.11676' running_meanNoMuts='20.6953' running_meanSPVL='4.55733' running_medianNoMuts='21' running_medianSPVL='4.58647' running_samplesize='128' running_slopeNoMuts='0.61108' running_slopeSPVL='0.302635' running_top_percentileNoMuts='32' running_top_percentileSPVL='5.46131' running_varNoMuts='28.1181' running_varSPVL='0.177888' >
<virusTrans><virus e='0' f='15' d='0' SpVL='2.59' ImResp='15' /> </virusTrans>
<virusRec><virus e='1' f='18' d='0' SpVL='2.31' ImResp='15' /> </virusRec>
</sample>
<sample time='7.44373' prevalence='436' popsize='1947' spVLrec='4.62352' spVLtrans='4.52234' kRec='19' kTrans='18' numberOfMutationsRec='18' numberOfMutationsTrans='16' dRec='0' dTrans='0' running_R2NoMuts='0.397978' running_R2SPVL='0.0979844' running_bottom_percentileNoMuts='11' running_bottom_percentileSPVL='3.64482' running_incidence='129' running_interceptNoMuts='9.47243' running_interceptSPVL='3.12006' running_meanNoMuts='20.6667' running_meanSPVL='4.55745' running_medianNoMuts='21' running_medianSPVL='4.58647' running_samplesize='129' running_slopeNoMuts='0.612419' running_slopeSPVL='0.302152' running_top_percentileNoMuts='32' running_top_percentileSPVL='5.46131' running_varNoMuts='28.0129' running_varSPVL='0.176531' >
<virusTrans><virus e='1' f='15' d='0' SpVL='2.12' ImResp='17' /> </virusTrans>
<virusRec><virus e='1' f='17' d='0' SpVL='1.78' ImResp='18' /> </virusRec>
</sample>
<sample time='7.45621' prevalence='437' popsize='1947' spVLrec='4.24185' spVLtrans='4.82731' kRec='15' kTrans='15' numberOfMutationsRec='22' numberOfMutationsTrans='15' dRec='0' dTrans='0' running_R2NoMuts='0.394775' running_R2SPVL='0.0958063' running_bottom_percentileNoMuts='11' running_bottom_percentileSPVL='3.64482' running_incidence='130' running_interceptNoMuts='9.58378' running_interceptSPVL='3.1322' running_meanNoMuts='20.65' running_meanSPVL='4.55728' running_medianNoMuts='21' running_medianSPVL='4.58647' running_samplesize='130' running_slopeNoMuts='0.608077' running_slopeSPVL='0.298952' running_top_percentileNoMuts='32' running_top_percentileSPVL='5.46131' running_varNoMuts='27.9275' running_varSPVL='0.175836' >
<virusTrans><virus e='0' f='15' d='0' SpVL='2.59' ImResp='15' /> </virusTrans>
<virusRec><virus e='2' f='20' d='0' SpVL='2.5' ImResp='13' /> </virusRec>
</sample>
<sample time='7.46416' prevalence='438' popsize='1948' spVLrec='4.93264' spVLtrans='4.70102' kRec='8' kTrans='17' numberOfMutationsRec='21' numberOfMutationsTrans='13' dRec='0' dTrans='0' running_R2NoMuts='0.390917' running_R2SPVL='0.103328' running_bottom_percentileNoMuts='11' running_bottom_percentileSPVL='3.64482' running_incidence='129' running_interceptNoMuts='9.74395' running_interceptSPVL='3.08242' running_meanNoMuts='20.6318' running_meanSPVL='4.5584' running_medianNoMuts='21' running_medianSPVL='4.59324' running_samplesize='129' running_slopeNoMuts='0.60143' running_slopeSPVL='0.310696' running_top_percentileNoMuts='32' running_top_percentileSPVL='5.46131' running_varNoMuts='28.3334' running_varSPVL='0.175952' >
<virusTrans><virus e='0' f='13' d='0' SpVL='2.33' ImResp='17' /> </virusTrans>
<virusRec><virus e='0' f='21' d='0' SpVL='3.57' ImResp='8' /> </virusRec>
</sample>
<sample time='7.47689' prevalence='441' popsize='1948' spVLrec='5.168' spVLtrans='4.95546' kRec='7' kTrans='6' numberOfMutationsRec='17' numberOfMutationsTrans='18' dRec='0' dTrans='0' running_R2NoMuts='0.37896' running_R2SPVL='0.122142' running_bottom_percentileNoMuts='11' running_bottom_percentileSPVL='3.64482' running_incidence='131' running_interceptNoMuts='10.6119' running_interceptSPVL='2.97812' running_meanNoMuts='20.416' running_meanSPVL='4.57658' running_medianNoMuts='20' running_medianSPVL='4.60477' running_samplesize='131' running_slopeNoMuts='0.553704' running_slopeSPVL='0.336963' running_top_percentileNoMuts='32' running_top_percentileSPVL='5.46131' running_varNoMuts='28.6094' running_varSPVL='0.179635' >
<virusTrans><virus e='0' f='18' d='0' SpVL='4.18' ImResp='6' /> </virusTrans>
<virusRec><virus e='0' f='17' d='0' SpVL='4.05' ImResp='7' /> </virusRec>
</sample>
<sample time='7.48741' prevalence='441' popsize='1947' spVLrec='3.73302' spVLtrans='5.29754' kRec='18' kTrans='10' numberOfMutationsRec='19' numberOfMutationsTrans='18' dRec='0' dTrans='0' running_R2NoMuts='0.379275' running_R2SPVL='0.101608' running_bottom_percentileNoMuts='11' running_bottom_percentileSPVL='3.64482' running_incidence='132' running_interceptNoMuts='10.589' running_interceptSPVL='3.10073' running_meanNoMuts='20.4015' running_meanSPVL='4.57612' running_medianNoMuts='20' running_medianSPVL='4.60477' running_samplesize='132' running_slopeNoMuts='0.55427' running_slopeSPVL='0.308759' running_top_percentileNoMuts='32' running_top_percentileSPVL='5.46131' running_varNoMuts='28.4221' running_varSPVL='0.182939' >
<virusTrans><virus e='1' f='17' d='0' SpVL='3.58' ImResp='9' /> </virusTrans>
<virusRec><virus e='2' f='17' d='0' SpVL='2.11' ImResp='16' /> </virusRec>
</sample>
<sample time='7.49359' prevalence='441' popsize='1946' spVLrec='5.34812' spVLtrans='5.16083' kRec='12' kTrans='6' numberOfMutationsRec='20' numberOfMutationsTrans='20' dRec='0' dTrans='0' running_R2NoMuts='0.378772' running_R2SPVL='0.109169' running_bottom_percentileNoMuts='11' running_bottom_percentileSPVL='3.64482' running_incidence='133' running_interceptNoMuts='10.5809' running_interceptSPVL='3.04085' running_meanNoMuts='20.3985' running_meanSPVL='4.58122' running_medianNoMuts='20' running_medianSPVL='4.60477' running_samplesize='133' running_slopeNoMuts='0.554038' running_slopeSPVL='0.32276' running_top_percentileNoMuts='32' running_top_percentileSPVL='5.46131' running_varNoMuts='28.2096' running_varSPVL='0.185063' >
<virusTrans><virus e='0' f='20' d='0' SpVL='4.04' ImResp='6' /> </virusTrans>
<virusRec><virus e='2' f='18' d='0' SpVL='3.24' ImResp='10' /> </virusRec>
</sample>
<sample time='7.50412' prevalence='442' popsize='1947' spVLrec='4.62371' spVLtrans='4.51809' kRec='6' kTrans='20' numberOfMutationsRec='24' numberOfMutationsTrans='19' dRec='0' dTrans='0' running_R2NoMuts='0.373095' running_R2SPVL='0.1107' running_bottom_percentileNoMuts='11' running_bottom_percentileSPVL='3.64482' running_incidence='135' running_interceptNoMuts='10.6646' running_interceptSPVL='3.02965' running_meanNoMuts='20.4259' running_meanSPVL='4.58377' running_medianNoMuts='20' running_medianSPVL='4.60477' running_samplesize='135' running_slopeNoMuts='0.553081' running_slopeSPVL='0.325977' running_top_percentileNoMuts='32' running_top_percentileSPVL='5.46131' running_varNoMuts='28.0149' running_varSPVL='0.183288' >
<virusTrans><virus e='1' f='18' d='0' SpVL='1.51' ImResp='19' /> </virusTrans>
<virusRec><virus e='0' f='24' d='0' SpVL='3.76' ImResp='6' /> </virusRec>
</sample>
<sample time='7.51761' prevalence='443' popsize='1946' spVLrec='4.83828' spVLtrans='4.76174' kRec='16' kTrans='12' numberOfMutationsRec='22' numberOfMutationsTrans='25' dRec='0' dTrans='0' running_R2NoMuts='0.343517' running_R2SPVL='0.118473' running_bottom_percentileNoMuts='11' running_bottom_percentileSPVL='3.64482' running_incidence='136' running_interceptNoMuts='11.2672' running_interceptSPVL='2.89142' running_meanNoMuts='20.3162' running_meanSPVL='4.58195' running_medianNoMuts='20' running_medianSPVL='4.6078' running_samplesize='136' running_slopeNoMuts='0.522555' running_slopeSPVL='0.354013' running_top_percentileNoMuts='32' running_top_percentileSPVL='5.46131' running_varNoMuts='27.8633' running_varSPVL='0.188969' >
<virusTrans><virus e='1' f='24' d='0' SpVL='2.69' ImResp='11' /> </virusTrans>
<virusRec><virus e='3' f='19' d='0' SpVL='2.5' ImResp='13' /> </virusRec>
</sample>
<sample time='7.52588' prevalence='445' popsize='1948' spVLrec='5.37713' spVLtrans='5.32274' kRec='8' kTrans='7' numberOfMutationsRec='11' numberOfMutationsTrans='15' dRec='0' dTrans='0' running_R2NoMuts='0.343844' running_R2SPVL='0.129909' running_bottom_percentileNoMuts='11' running_bottom_percentileSPVL='3.64482' running_incidence='138' running_interceptNoMuts='11.0473' running_interceptSPVL='2.8137' running_meanNoMuts='20.2645' running_meanSPVL='4.58948' running_medianNoMuts='20' running_medianSPVL='4.62241' running_samplesize='138' running_slopeNoMuts='0.530077' running_slopeSPVL='0.371919' running_top_percentileNoMuts='32' running_top_percentileSPVL='5.46131' running_varNoMuts='27.8757' running_varSPVL='0.191034' >
<virusTrans><virus e='0' f='15' d='0' SpVL='4.19' ImResp='7' /> </virusTrans>
<virusRec><virus e='0' f='11' d='0' SpVL='4.27' ImResp='8' /> </virusRec>
</sample>
<sample time='7.53141' prevalence='446' popsize='1948' spVLrec='4.33561' spVLtrans='4.99047' kRec='17' kTrans='10' numberOfMutationsRec='31' numberOfMutationsTrans='27' dRec='0' dTrans='0' running_R2NoMuts='0.341809' running_R2SPVL='0.1164' running_bottom_percentileNoMuts='11' running_bottom_percentileSPVL='3.64482' running_incidence='138' running_interceptNoMuts='11.0204' running_interceptSPVL='2.86577' running_meanNoMuts='20.2609' running_meanSPVL='4.59664' running_medianNoMuts='20' running_medianSPVL='4.62352' running_samplesize='138' running_slopeNoMuts='0.532251' running_slopeSPVL='0.360402' running_top_percentileNoMuts='32' running_top_percentileSPVL='5.46131' running_varNoMuts='27.8377' running_varSPVL='0.185204' >
<virusTrans><virus e='1' f='26' d='0' SpVL='2.95' ImResp='9' /> </virusTrans>
<virusRec><virus e='3' f='28' d='0' SpVL='1.67' ImResp='14' /> </virusRec>
</sample>
<sample time='7.54347' prevalence='446' popsize='1947' spVLrec='4.82245' spVLtrans='5.44785' kRec='10' kTrans='16' numberOfMutationsRec='16' numberOfMutationsTrans='0' dRec='0' dTrans='0' running_R2NoMuts='0.340242' running_R2SPVL='0.125023' running_bottom_percentileNoMuts='10' running_bottom_percentileSPVL='3.64482' running_incidence='137' running_interceptNoMuts='11.467' running_interceptSPVL='2.84976' running_meanNoMuts='20.1715' running_meanSPVL='4.59625' running_medianNoMuts='20' running_medianSPVL='4.62352' running_samplesize='137' running_slopeNoMuts='0.511086' running_slopeSPVL='0.362148' running_top_percentileNoMuts='32' running_top_percentileSPVL='5.44785' running_varNoMuts='29.5363' running_varSPVL='0.185954' >
<virusTrans><virus e='0' f='0' d='0' SpVL='3.44' ImResp='16' /> </virusTrans>
<virusRec><virus e='0' f='16' d='0' SpVL='3.52' ImResp='10' /> </virusRec>
</sample>
<sample time='7.55977' prevalence='446' popsize='1946' spVLrec='4.55438' spVLtrans='4.82245' kRec='14' kTrans='10' numberOfMutationsRec='16' numberOfMutationsTrans='16' dRec='0' dTrans='0' running_R2NoMuts='0.347547' running_R2SPVL='0.107977' running_bottom_percentileNoMuts='10' running_bottom_percentileSPVL='3.68845' running_incidence='134' running_interceptNoMuts='11.3682' running_interceptSPVL='2.92112' running_meanNoMuts='20.0896' running_meanSPVL='4.60611' running_medianNoMuts='20' running_medianSPVL='4.6243' running_samplesize='134' running_slopeNoMuts='0.518151' running_slopeSPVL='0.347393' running_top_percentileNoMuts='32' running_top_percentileSPVL='5.44785' running_varNoMuts='29.7084' running_varSPVL='0.177792' >
<virusTrans><virus e='0' f='16' d='0' SpVL='3.52' ImResp='10' /> </virusTrans>
<virusRec><virus e='0' f='16' d='0' SpVL='2.72' ImResp='14' /> </virusRec>
</sample>
<sample time='7.56895' prevalence='448' popsize='1947' spVLrec='5.12326' spVLtrans='4.132' kRec='5' kTrans='13' numberOfMutationsRec='25' numberOfMutationsTrans='28' dRec='0' dTrans='0' running_R2NoMuts='0.350952' running_R2SPVL='0.0953332' running_bottom_percentileNoMuts='10' running_bottom_percentileSPVL='3.68845' running_incidence='136' running_interceptNoMuts='11.3824' running_interceptSPVL='3.01643' running_meanNoMuts='20.1176' running_meanSPVL='4.60509' running_medianNoMuts='20' running_medianSPVL='4.6243' running_samplesize='136' running_slopeNoMuts='0.516813' running_slopeSPVL='0.327507' running_top_percentileNoMuts='32' running_top_percentileSPVL='5.44785' running_varNoMuts='29.6553' running_varSPVL='0.177835' >
<virusTrans><virus e='1' f='27' d='0' SpVL='2.28' ImResp='12' /> </virusTrans>
<virusRec><virus e='0' f='25' d='0' SpVL='3.89' ImResp='5' /> </virusRec>
</sample>
<sample time='7.57182' prevalence='449' popsize='1947' spVLrec='4.77088' spVLtrans='5.04144' kRec='12' kTrans='6' numberOfMutationsRec='19' numberOfMutationsTrans='23' dRec='0' dTrans='0' running_R2NoMuts='0.346025' running_R2SPVL='0.096134' running_bottom_percentileNoMuts='10' running_bottom_percentileSPVL='3.68845' running_incidence='136' running_interceptNoMuts='11.4753' running_interceptSPVL='3.02476' running_meanNoMuts='20.1471' running_meanSPVL='4.60961' running_medianNoMuts='20' running_medianSPVL='4.62807' running_samplesize='136' running_slopeNoMuts='0.511516' running_slopeSPVL='0.326616' running_top_percentileNoMuts='32' running_top_percentileSPVL='5.44785' running_varNoMuts='29.6181' running_varSPVL='0.177432' >
<virusTrans><virus e='0' f='23' d='0' SpVL='3.83' ImResp='6' /> </virusTrans>
<virusRec><virus e='0' f='19' d='0' SpVL='2.91' ImResp='12' /> </virusRec>
</sample>
<sample time='7.58174' prevalence='451' popsize='1947' spVLrec='3.43916' spVLtrans='4.7956' kRec='25' kTrans='17' numberOfMutationsRec='28' numberOfMutationsTrans='21' dRec='0' dTrans='0' running_R2NoMuts='0.338922' running_R2SPVL='0.0892141' running_bottom_percentileNoMuts='10' running_bottom_percentileSPVL='3.64482' running_incidence='137' running_interceptNoMuts='11.653' running_interceptSPVL='3.05908' running_meanNoMuts='20.1934' running_meanSPVL='4.60748' running_medianNoMuts='20' running_medianSPVL='4.6243' running_samplesize='137' running_slopeNoMuts='0.508829' running_slopeSPVL='0.318619' running_top_percentileNoMuts='32' running_top_percentileSPVL='5.44785' running_varNoMuts='29.8129' running_varSPVL='0.179364' >
<virusTrans><virus e='2' f='19' d='0' SpVL='2.17' ImResp='15' /> </virusTrans>
<virusRec><virus e='1' f='27' d='0' SpVL='-0.12' ImResp='24' /> </virusRec>
</sample>
<sample time='7.6142' prevalence='455' popsize='1945' spVLrec='4.89832' spVLtrans='4.90725' kRec='17' kTrans='15' numberOfMutationsRec='22' numberOfMutationsTrans='17' dRec='0' dTrans='0' running_R2NoMuts='0.321492' running_R2SPVL='0.100658' running_bottom_percentileNoMuts='10' running_bottom_percentileSPVL='3.68845' running_incidence='137' running_interceptNoMuts='12.0312' running_interceptSPVL='2.89615' running_meanNoMuts='20.1825' running_meanSPVL='4.62119' running_medianNoMuts='20' running_medianSPVL='4.63854' running_samplesize='137' running_slopeNoMuts='0.490105' running_slopeSPVL='0.354672' running_top_percentileNoMuts='31' running_top_percentileSPVL='5.44785' running_varNoMuts='28.8718' running_varSPVL='0.172589' >
<virusTrans><virus e='0' f='17' d='0' SpVL='2.45' ImResp='15' /> </virusTrans>
<virusRec><virus e='1' f='21' d='0' SpVL='1.9' ImResp='16' /> </virusRec>
</sample>
<sample time='7.63249' prevalence='459' popsize='1945' spVLrec='4.91203' spVLtrans='4.54315' kRec='10' kTrans='16' numberOfMutationsRec='19' numberOfMutationsTrans='19' dRec='0' dTrans='0' running_R2NoMuts='0.343643' running_R2SPVL='0.110583' running_bottom_percentileNoMuts='10' running_bottom_percentileSPVL='3.68845' running_incidence='138' running_interceptNoMuts='11.6262' running_interceptSPVL='2.82551' running_meanNoMuts='20.2826' running_meanSPVL='4.63236' running_medianNoMuts='20' running_medianSPVL='4.63919' running_samplesize='138' running_slopeNoMuts='0.505876' running_slopeSPVL='0.371803' running_top_percentileNoMuts='32' running_top_percentileSPVL='5.46131' running_varNoMuts='28.9201' running_varSPVL='0.174511' >
<virusTrans><virus e='1' f='18' d='0' SpVL='2.31' ImResp='15' /> </virusTrans>
<virusRec><virus e='1' f='18' d='0' SpVL='3.51' ImResp='9' /> </virusRec>
</sample>
<sample time='7.64534' prevalence='461' popsize='1947' spVLrec='4.45468' spVLtrans='4.66857' kRec='16' kTrans='20' numberOfMutationsRec='23' numberOfMutationsTrans='18' dRec='0' dTrans='0' running_R2NoMuts='0.342541' running_R2SPVL='0.10742' running_bottom_percentileNoMuts='11' running_bottom_percentileSPVL='3.73302' running_incidence='140' running_interceptNoMuts='11.6605' running_interceptSPVL='2.84227' running_meanNoMuts='20.2857' running_meanSPVL='4.6337' running_medianNoMuts='20' running_medianSPVL='4.63919' running_samplesize='140' running_slopeNoMuts='0.505217' running_slopeSPVL='0.369052' running_top_percentileNoMuts='32' running_top_percentileSPVL='5.46131' running_varNoMuts='28.5684' running_varSPVL='0.173217' >
<virusTrans><virus e='0' f='18' d='0' SpVL='1.38' ImResp='20' /> </virusTrans>
<virusRec><virus e='3' f='20' d='0' SpVL='2.43' ImResp='13' /> </virusRec>
</sample>
<sample time='7.6813' prevalence='462' popsize='1946' spVLrec='4.06798' spVLtrans='4.4993' kRec='19' kTrans='15' numberOfMutationsRec='21' numberOfMutationsTrans='20' dRec='0' dTrans='0' running_R2NoMuts='0.336145' running_R2SPVL='0.112366' running_bottom_percentileNoMuts='10' running_bottom_percentileSPVL='3.68845' running_incidence='139' running_interceptNoMuts='11.8163' running_interceptSPVL='2.77657' running_meanNoMuts='20.241' running_meanSPVL='4.62797' running_medianNoMuts='20' running_medianSPVL='4.63919' running_samplesize='139' running_slopeNoMuts='0.497382' running_slopeSPVL='0.380629' running_top_percentileNoMuts='32' running_top_percentileSPVL='5.44785' running_varNoMuts='28.2117' running_varSPVL='0.171992' >
<virusTrans><virus e='1' f='19' d='0' SpVL='2.44' ImResp='14' /> </virusTrans>
<virusRec><virus e='0' f='21' d='0' SpVL='1.37' ImResp='19' /> </virusRec>
</sample>
<sample time='7.69176' prevalence='462' popsize='1945' spVLrec='5.2543' spVLtrans='4.6302' kRec='3' kTrans='18' numberOfMutationsRec='21' numberOfMutationsTrans='15' dRec='0' dTrans='0' running_R2NoMuts='0.335869' running_R2SPVL='0.109033' running_bottom_percentileNoMuts='10' running_bottom_percentileSPVL='3.68845' running_incidence='139' running_interceptNoMuts='11.8656' running_interceptSPVL='2.79344' running_meanNoMuts='20.2266' running_meanSPVL='4.63075' running_medianNoMuts='20' running_medianSPVL='4.63919' running_samplesize='139' running_slopeNoMuts='0.496114' running_slopeSPVL='0.378239' running_top_percentileNoMuts='32' running_top_percentileSPVL='5.44785' running_varNoMuts='28.312' running_varSPVL='0.173308' >
<virusTrans><virus e='1' f='14' d='0' SpVL='2.19' ImResp='17' /> </virusTrans>
<virusRec><virus e='0' f='21' d='0' SpVL='4.57' ImResp='3' /> </virusRec>
</sample>
<sample time='7.70872' prevalence='463' popsize='1946' spVLrec='4.75504' spVLtrans='4.99047' kRec='14' kTrans='10' numberOfMutationsRec='29' numberOfMutationsTrans='27' dRec='0' dTrans='0' running_R2NoMuts='0.342196' running_R2SPVL='0.108321' running_bottom_percentileNoMuts='10' running_bottom_percentileSPVL='3.68845' running_incidence='139' running_interceptNoMuts='11.7672' running_interceptSPVL='2.80151' running_meanNoMuts='20.2554' running_meanSPVL='4.63034' running_medianNoMuts='20' running_medianSPVL='4.63919' running_samplesize='139' running_slopeNoMuts='0.502581' running_slopeSPVL='0.37627' running_top_percentileNoMuts='32' running_top_percentileSPVL='5.44785' running_varNoMuts='28.6506' running_varSPVL='0.173179' >
<virusTrans><virus e='1' f='26' d='0' SpVL='2.95' ImResp='9' /> </virusTrans>
<virusRec><virus e='2' f='27' d='0' SpVL='2.21' ImResp='12' /> </virusRec>
</sample>
<sample time='7.71105' prevalence='464' popsize='1946' spVLrec='4.3928' spVLtrans='4.75504' kRec='22' kTrans='14' numberOfMutationsRec='29' numberOfMutationsTrans='29' dRec='0' dTrans='0' running_R2NoMuts='0.351632' running_R2SPVL='0.107876' running_bottom_percentileNoMuts='11' running_bottom_percentileSPVL='3.73302' running_incidence='140' running_interceptNoMuts='11.6744' running_interceptSPVL='2.80289' running_meanNoMuts='20.3179' running_meanSPVL='4.62994' running_medianNoMuts='20' running_medianSPVL='4.63919' running_samplesize='140' running_slopeNoMuts='0.5084' running_slopeSPVL='0.375675' running_top_percentileNoMuts='32' running_top_percentileSPVL='5.44785' running_varNoMuts='28.9883' running_varSPVL='0.172199' >
<virusTrans><virus e='2' f='27' d='0' SpVL='2.21' ImResp='12' /> </virusTrans>
<virusRec><virus e='4' f='25' d='0' SpVL='1.01' ImResp='18' /> </virusRec>
</sample>
<sample time='7.73687' prevalence='469' popsize='1947' spVLrec='3.82729' spVLtrans='4.83828' kRec='18' kTrans='16' numberOfMutationsRec='25' numberOfMutationsTrans='22' dRec='0' dTrans='0' running_R2NoMuts='0.35845' running_R2SPVL='0.11606' running_bottom_percentileNoMuts='11' running_bottom_percentileSPVL='3.73302' running_incidence='142' running_interceptNoMuts='11.6112' running_interceptSPVL='2.7123' running_meanNoMuts='20.3838' running_meanSPVL='4.62595' running_medianNoMuts='20' running_medianSPVL='4.63854' running_samplesize='142' running_slopeNoMuts='0.516002' running_slopeSPVL='0.39441' running_top_percentileNoMuts='31' running_top_percentileSPVL='5.44785' running_varNoMuts='29.1942' running_varSPVL='0.174508' >
<virusTrans><virus e='3' f='19' d='0' SpVL='2.5' ImResp='13' /> </virusTrans>
<virusRec><virus e='1' f='24' d='0' SpVL='1.49' ImResp='17' /> </virusRec>
</sample>
<sample time='7.74275' prevalence='470' popsize='1947' spVLrec='4.65564' spVLtrans='5.12326' kRec='11' kTrans='5' numberOfMutationsRec='25' numberOfMutationsTrans='25' dRec='0' dTrans='0' running_R2NoMuts='0.35724' running_R2SPVL='0.113064' running_bottom_percentileNoMuts='11' running_bottom_percentileSPVL='3.73302' running_incidence='142' running_interceptNoMuts='11.5594' running_interceptSPVL='2.72233' running_meanNoMuts='20.3627' running_meanSPVL='4.6315' running_medianNoMuts='20' running_medianSPVL='4.64303' running_samplesize='142' running_slopeNoMuts='0.519283' running_slopeSPVL='0.392185' running_top_percentileNoMuts='31' running_top_percentileSPVL='5.44785' running_varNoMuts='28.9072' running_varSPVL='0.173257' >
<virusTrans><virus e='0' f='25' d='0' SpVL='3.89' ImResp='5' /> </virusTrans>
<virusRec><virus e='2' f='23' d='0' SpVL='3.09' ImResp='9' /> </virusRec>
</sample>
<sample time='7.75373' prevalence='472' popsize='1946' spVLrec='4.34558' spVLtrans='4.50393' kRec='9' kTrans='17' numberOfMutationsRec='25' numberOfMutationsTrans='26' dRec='0' dTrans='0' running_R2NoMuts='0.350011' running_R2SPVL='0.125176' running_bottom_percentileNoMuts='11' running_bottom_percentileSPVL='3.73302' running_incidence='142' running_interceptNoMuts='11.7554' running_interceptSPVL='2.55948' running_meanNoMuts='20.3556' running_meanSPVL='4.63181' running_medianNoMuts='20' running_medianSPVL='4.64303' running_samplesize='142' running_slopeNoMuts='0.506682' running_slopeSPVL='0.426813' running_top_percentileNoMuts='30' running_top_percentileSPVL='5.44785' running_varNoMuts='28.3348' running_varSPVL='0.169975' >
<virusTrans><virus e='0' f='26' d='0' SpVL='1.42' ImResp='17' /> </virusTrans>
<virusRec><virus e='0' f='25' d='0' SpVL='3.09' ImResp='9' /> </virusRec>
</sample>
<sample time='7.77353' prevalence='475' popsize='1946' spVLrec='4.24978' spVLtrans='5.2543' kRec='15' kTrans='3' numberOfMutationsRec='19' numberOfMutationsTrans='21' dRec='0' dTrans='0' running_R2NoMuts='0.357662' running_R2SPVL='0.117706' running_bottom_percentileNoMuts='11' running_bottom_percentileSPVL='3.73302' running_incidence='143' running_interceptNoMuts='11.6158' running_interceptSPVL='2.62978' running_meanNoMuts='20.4091' running_meanSPVL='4.62935' running_medianNoMuts='20' running_medianSPVL='4.63854' running_samplesize='143' running_slopeNoMuts='0.51577' running_slopeSPVL='0.410534' running_top_percentileNoMuts='31' running_top_percentileSPVL='5.44785' running_varNoMuts='28.7802' running_varSPVL='0.170586' >
<virusTrans><virus e='0' f='21' d='0' SpVL='4.57' ImResp='3' /> </virusTrans>
<virusRec><virus e='3' f='16' d='0' SpVL='2.91' ImResp='12' /> </virusRec>
</sample>
<sample time='7.78166' prevalence='476' popsize='1944' spVLrec='4.4422' spVLtrans='4.3928' kRec='7' kTrans='22' numberOfMutationsRec='31' numberOfMutationsTrans='29' dRec='0' dTrans='0' running_R2NoMuts='0.36364' running_R2SPVL='0.111494' running_bottom_percentileNoMuts='11' running_bottom_percentileSPVL='3.73302' running_incidence='146' running_interceptNoMuts='11.4711' running_interceptSPVL='2.68562' running_meanNoMuts='20.476' running_meanSPVL='4.63012' running_medianNoMuts='20' running_medianSPVL='4.63854' running_samplesize='146' running_slopeNoMuts='0.522539' running_slopeSPVL='0.398529' running_top_percentileNoMuts='31' running_top_percentileSPVL='5.44785' running_varNoMuts='28.8796' running_varSPVL='0.169526' >
<virusTrans><virus e='4' f='25' d='0' SpVL='1.01' ImResp='18' /> </virusTrans>
<virusRec><virus e='1' f='30' d='0' SpVL='3.27' ImResp='6' /> </virusRec>
</sample>
<sample time='7.79965' prevalence='478' popsize='1944' spVLrec='4.27939' spVLtrans='4.53608' kRec='22' kTrans='15' numberOfMutationsRec='21' numberOfMutationsTrans='19' dRec='0' dTrans='0' running_R2NoMuts='0.373835' running_R2SPVL='0.1172' running_bottom_percentileNoMuts='11' running_bottom_percentileSPVL='3.73302' running_incidence='144' running_interceptNoMuts='11.3825' running_interceptSPVL='2.62219' running_meanNoMuts='20.5417' running_meanSPVL='4.63374' running_medianNoMuts='21' running_medianSPVL='4.64303' running_samplesize='144' running_slopeNoMuts='0.528561' running_slopeSPVL='0.413277' running_top_percentileNoMuts='31' running_top_percentileSPVL='5.44785' running_varNoMuts='29.2483' running_varSPVL='0.168063' >
<virusTrans><virus e='2' f='17' d='0' SpVL='2.71' ImResp='13' /> </virusTrans>
<virusRec><virus e='0' f='21' d='0' SpVL='0.77' ImResp='22' /> </virusRec>
</sample>
<sample time='7.8023' prevalence='479' popsize='1944' spVLrec='5.27748' spVLtrans='3.82729' kRec='7' kTrans='18' numberOfMutationsRec='25' numberOfMutationsTrans='25' dRec='0' dTrans='0' running_R2NoMuts='0.375801' running_R2SPVL='0.094097' running_bottom_percentileNoMuts='11' running_bottom_percentileSPVL='3.73302' running_incidence='145' running_interceptNoMuts='11.376' running_interceptSPVL='2.84956' running_meanNoMuts='20.5724' running_meanSPVL='4.63317' running_medianNoMuts='21' running_medianSPVL='4.64303' running_samplesize='145' running_slopeNoMuts='0.529041' running_slopeSPVL='0.366436' running_top_percentileNoMuts='31' running_top_percentileSPVL='5.44785' running_varNoMuts='29.1827' running_varSPVL='0.170575' >
<virusTrans><virus e='1' f='24' d='0' SpVL='1.49' ImResp='17' /> </virusTrans>
<virusRec><virus e='0' f='25' d='0' SpVL='3.49' ImResp='7' /> </virusRec>
</sample>
<sample time='7.81477' prevalence='481' popsize='1943' spVLrec='4.78617' spVLtrans='4.89309' kRec='13' kTrans='12' numberOfMutationsRec='17' numberOfMutationsTrans='18' dRec='0' dTrans='0' running_R2NoMuts='0.386398' running_R2SPVL='0.0908021' running_bottom_percentileNoMuts='11' running_bottom_percentileSPVL='3.73302' running_incidence='146' running_interceptNoMuts='11.2088' running_interceptSPVL='2.90869' running_meanNoMuts='20.5993' running_meanSPVL='4.63139' running_medianNoMuts='21' running_medianSPVL='4.64303' running_samplesize='146' running_slopeNoMuts='0.539022' running_slopeSPVL='0.35422' running_top_percentileNoMuts='31' running_top_percentileSPVL='5.44785' running_varNoMuts='29.4045' running_varSPVL='0.171372' >
<virusTrans><virus e='0' f='18' d='0' SpVL='2.98' ImResp='12' /> </virusTrans>
<virusRec><virus e='1' f='16' d='0' SpVL='3.05' ImResp='12' /> </virusRec>
</sample>
<sample time='7.82809' prevalence='483' popsize='1943' spVLrec='3.93464' spVLtrans='4.92036' kRec='15' kTrans='10' numberOfMutationsRec='30' numberOfMutationsTrans='26' dRec='0' dTrans='0' running_R2NoMuts='0.377571' running_R2SPVL='0.0904542' running_bottom_percentileNoMuts='11' running_bottom_percentileSPVL='3.73302' running_incidence='146' running_interceptNoMuts='11.3723' running_interceptSPVL='2.89842' running_meanNoMuts='20.4829' running_meanSPVL='4.6373' running_medianNoMuts='21' running_medianSPVL='4.6578' running_samplesize='146' running_slopeNoMuts='0.525649' running_slopeSPVL='0.35685' running_top_percentileNoMuts='30' running_top_percentileSPVL='5.44785' running_varNoMuts='28.3593' running_varSPVL='0.175074' >
<virusTrans><virus e='1' f='25' d='0' SpVL='3.02' ImResp='9' /> </virusTrans>
<virusRec><virus e='3' f='27' d='0' SpVL='2.14' ImResp='12' /> </virusRec>
</sample>
<sample time='7.84032' prevalence='484' popsize='1943' spVLrec='4.54528' spVLtrans='4.06798' kRec='15' kTrans='19' numberOfMutationsRec='22' numberOfMutationsTrans='21' dRec='0' dTrans='0' running_R2NoMuts='0.373638' running_R2SPVL='0.0885232' running_bottom_percentileNoMuts='11' running_bottom_percentileSPVL='3.73302' running_incidence='146' running_interceptNoMuts='11.4845' running_interceptSPVL='2.93148' running_meanNoMuts='20.5308' running_meanSPVL='4.63364' running_medianNoMuts='21' running_medianSPVL='4.64576' running_samplesize='146' running_slopeNoMuts='0.521049' running_slopeSPVL='0.349941' running_top_percentileNoMuts='30' running_top_percentileSPVL='5.44785' running_varNoMuts='28.1189' running_varSPVL='0.175869' >
<virusTrans><virus e='0' f='21' d='0' SpVL='1.37' ImResp='19' /> </virusTrans>
<virusRec><virus e='3' f='19' d='0' SpVL='2.7' ImResp='12' /> </virusRec>
</sample>
<sample time='7.85971' prevalence='485' popsize='1946' spVLrec='3.69279' spVLtrans='4.8384' kRec='20' kTrans='18' numberOfMutationsRec='26' numberOfMutationsTrans='22' dRec='0' dTrans='0' running_R2NoMuts='0.389216' running_R2SPVL='0.0828483' running_bottom_percentileNoMuts='11' running_bottom_percentileSPVL='3.69279' running_incidence='147' running_interceptNoMuts='11.1402' running_interceptSPVL='2.97531' running_meanNoMuts='20.6327' running_meanSPVL='4.63063' running_medianNoMuts='21' running_medianSPVL='4.64576' running_samplesize='147' running_slopeNoMuts='0.542458' running_slopeSPVL='0.339832' running_top_percentileNoMuts='31' running_top_percentileSPVL='5.44785' running_varNoMuts='29.1236' running_varSPVL='0.178034' >
<virusTrans><virus e='2' f='20' d='0' SpVL='1.9' ImResp='16' /> </virusTrans>
<virusRec><virus e='3' f='23' d='0' SpVL='1.42' ImResp='17' /> </virusRec>
</sample>
<sample time='7.87801' prevalence='486' popsize='1948' spVLrec='5.34755' spVLtrans='4.95546' kRec='6' kTrans='6' numberOfMutationsRec='16' numberOfMutationsTrans='18' dRec='0' dTrans='0' running_R2NoMuts='0.407241' running_R2SPVL='0.0885367' running_bottom_percentileNoMuts='11' running_bottom_percentileSPVL='3.69279' running_incidence='143' running_interceptNoMuts='10.6995' running_interceptSPVL='2.9245' running_meanNoMuts='20.6049' running_meanSPVL='4.63668' running_medianNoMuts='21' running_medianSPVL='4.6578' running_samplesize='143' running_slopeNoMuts='0.559316' running_slopeSPVL='0.351889' running_top_percentileNoMuts='31' running_top_percentileSPVL='5.44785' running_varNoMuts='29.4628' running_varSPVL='0.181803' >
<virusTrans><virus e='0' f='18' d='0' SpVL='4.18' ImResp='6' /> </virusTrans>
<virusRec><virus e='1' f='15' d='0' SpVL='4.52' ImResp='5' /> </virusRec>
</sample>
<sample time='7.8955' prevalence='488' popsize='1948' spVLrec='4.95367' spVLtrans='4.52795' kRec='16' kTrans='20' numberOfMutationsRec='24' numberOfMutationsTrans='14' dRec='0' dTrans='0' running_R2NoMuts='0.4107' running_R2SPVL='0.0950141' running_bottom_percentileNoMuts='11' running_bottom_percentileSPVL='3.69279' running_incidence='140' running_interceptNoMuts='10.5949' running_interceptSPVL='2.83808' running_meanNoMuts='20.5893' running_meanSPVL='4.63995' running_medianNoMuts='21' running_medianSPVL='4.65564' running_samplesize='140' running_slopeNoMuts='0.563809' running_slopeSPVL='0.36972' running_top_percentileNoMuts='31' running_top_percentileSPVL='5.44785' running_varNoMuts='29.9849' running_varSPVL='0.18598' >
<virusTrans><virus e='2' f='12' d='0' SpVL='2.06' ImResp='18' /> </virusTrans>
<virusRec><virus e='2' f='22' d='0' SpVL='2.16' ImResp='14' /> </virusRec>
</sample>
<sample time='7.91142' prevalence='489' popsize='1947' spVLrec='4.41998' spVLtrans='4.62241' kRec='14' kTrans='14' numberOfMutationsRec='34' numberOfMutationsTrans='27' dRec='0' dTrans='0' running_R2NoMuts='0.38052' running_R2SPVL='0.0848732' running_bottom_percentileNoMuts='11' running_bottom_percentileSPVL='3.73302' running_incidence='140' running_interceptNoMuts='10.9905' running_interceptSPVL='2.98111' running_meanNoMuts='20.5321' running_meanSPVL='4.64579' running_medianNoMuts='21' running_medianSPVL='4.65564' running_samplesize='140' running_slopeNoMuts='0.543377' running_slopeSPVL='0.340895' running_top_percentileNoMuts='31' running_top_percentileSPVL='5.44785' running_varNoMuts='28.4633' running_varSPVL='0.178229' >
<virusTrans><virus e='2' f='25' d='0' SpVL='2.35' ImResp='12' /> </virusTrans>
<virusRec><virus e='2' f='32' d='0' SpVL='1.86' ImResp='12' /> </virusRec>
</sample>
<sample time='7.92479' prevalence='490' popsize='1947' spVLrec='5.17' spVLtrans='4.93603' kRec='1' kTrans='17' numberOfMutationsRec='20' numberOfMutationsTrans='10' dRec='0' dTrans='0' running_R2NoMuts='0.392072' running_R2SPVL='0.0898328' running_bottom_percentileNoMuts='10' running_bottom_percentileSPVL='3.69279' running_incidence='133' running_interceptNoMuts='11.0509' running_interceptSPVL='2.97317' running_meanNoMuts='20.5075' running_meanSPVL='4.64271' running_medianNoMuts='21' running_medianSPVL='4.64303' running_samplesize='133' running_slopeNoMuts='0.544066' running_slopeSPVL='0.341256' running_top_percentileNoMuts='31' running_top_percentileSPVL='5.44785' running_varNoMuts='29.8214' running_varSPVL='0.17843' >
<virusTrans><virus e='1' f='9' d='0' SpVL='2.74' ImResp='16' /> </virusTrans>
<virusRec><virus e='0' f='20' d='0' SpVL='5.04' ImResp='1' /> </virusRec>
</sample>
<sample time='7.9423' prevalence='493' popsize='1949' spVLrec='4.27307' spVLtrans='3.40124' kRec='15' kTrans='17' numberOfMutationsRec='32' numberOfMutationsTrans='29' dRec='0' dTrans='0' running_R2NoMuts='0.400821' running_R2SPVL='0.080658' running_bottom_percentileNoMuts='10' running_bottom_percentileSPVL='3.69279' running_incidence='134' running_interceptNoMuts='10.8361' running_interceptSPVL='3.12706' running_meanNoMuts='20.5261' running_meanSPVL='4.64106' running_medianNoMuts='21' running_medianSPVL='4.63854' running_samplesize='134' running_slopeNoMuts='0.555496' running_slopeSPVL='0.30872' running_top_percentileNoMuts='31' running_top_percentileSPVL='5.44785' running_varNoMuts='30.2344' running_varSPVL='0.181598' >
<virusTrans><virus e='0' f='29' d='0' SpVL='1.21' ImResp='17' /> </virusTrans>
<virusRec><virus e='2' f='30' d='0' SpVL='1.8' ImResp='13' /> </virusRec>
</sample>
<sample time='7.95404' prevalence='494' popsize='1947' spVLrec='4.54296' spVLtrans='5.02586' kRec='19' kTrans='11' numberOfMutationsRec='22' numberOfMutationsTrans='18' dRec='0' dTrans='0' running_R2NoMuts='0.401851' running_R2SPVL='0.0813571' running_bottom_percentileNoMuts='10' running_bottom_percentileSPVL='3.69279' running_incidence='134' running_interceptNoMuts='10.8531' running_interceptSPVL='3.13806' running_meanNoMuts='20.5224' running_meanSPVL='4.64432' running_medianNoMuts='21' running_medianSPVL='4.63854' running_samplesize='134' running_slopeNoMuts='0.556033' running_slopeSPVL='0.307132' running_top_percentileNoMuts='31' running_top_percentileSPVL='5.44785' running_varNoMuts='30.2644' running_varSPVL='0.180503' >
<virusTrans><virus e='0' f='18' d='0' SpVL='3.18' ImResp='11' /> </virusTrans>
<virusRec><virus e='2' f='20' d='0' SpVL='1.7' ImResp='17' /> </virusRec>
</sample>
<sample time='7.97025' prevalence='495' popsize='1948' spVLrec='4.15773' spVLtrans='5.17' kRec='22' kTrans='1' numberOfMutationsRec='21' numberOfMutationsTrans='20' dRec='0' dTrans='0' running_R2NoMuts='0.396473' running_R2SPVL='0.0718446' running_bottom_percentileNoMuts='10' running_bottom_percentileSPVL='3.73302' running_incidence='134' running_interceptNoMuts='10.8495' running_interceptSPVL='3.26385' running_meanNoMuts='20.4664' running_meanSPVL='4.64983' running_medianNoMuts='20' running_medianSPVL='4.64303' running_samplesize='134' running_slopeNoMuts='0.555834' running_slopeSPVL='0.281214' running_top_percentileNoMuts='31' running_top_percentileSPVL='5.44785' running_varNoMuts='29.8384' running_varSPVL='0.176719' >
<virusTrans><virus e='0' f='20' d='0' SpVL='5.04' ImResp='1' /> </virusTrans>
<virusRec><virus e='2' f='19' d='0' SpVL='1.17' ImResp='20' /> </virusRec>
</sample>
<sample time='7.98049' prevalence='496' popsize='1948' spVLrec='4.99213' spVLtrans='4.61532' kRec='9' kTrans='14' numberOfMutationsRec='21' numberOfMutationsTrans='20' dRec='0' dTrans='0' running_R2NoMuts='0.392516' running_R2SPVL='0.0684334' running_bottom_percentileNoMuts='10' running_bottom_percentileSPVL='3.73302' running_incidence='132' running_interceptNoMuts='10.7632' running_interceptSPVL='3.30157' running_meanNoMuts='20.4129' running_meanSPVL='4.66123' running_medianNoMuts='20' running_medianSPVL='4.66112' running_samplesize='132' running_slopeNoMuts='0.557403' running_slopeSPVL='0.275488' running_top_percentileNoMuts='31' running_top_percentileSPVL='5.44785' running_varNoMuts='29.9773' running_varSPVL='0.175764' >
<virusTrans><virus e='1' f='19' d='0' SpVL='2.64' ImResp='13' /> </virusTrans>
<virusRec><virus e='0' f='21' d='0' SpVL='3.37' ImResp='9' /> </virusRec>
</sample>
<sample time='7.99086' prevalence='498' popsize='1948' spVLrec='4.54335' spVLtrans='4.61231' kRec='15' kTrans='13' numberOfMutationsRec='24' numberOfMutationsTrans='24' dRec='0' dTrans='0' running_R2NoMuts='0.386459' running_R2SPVL='0.0695741' running_bottom_percentileNoMuts='10' running_bottom_percentileSPVL='3.73302' running_incidence='132' running_interceptNoMuts='10.7501' running_interceptSPVL='3.28667' running_meanNoMuts='20.3788' running_meanSPVL='4.65855' running_medianNoMuts='20' running_medianSPVL='4.65564' running_samplesize='132' running_slopeNoMuts='0.555768' running_slopeSPVL='0.278997' running_top_percentileNoMuts='31' running_top_percentileSPVL='5.44785' running_varNoMuts='29.9853' running_varSPVL='0.17431' >
<virusTrans><virus e='2' f='22' d='0' SpVL='2.76' ImResp='11' /> </virusTrans>
<virusRec><virus e='0' f='24' d='0' SpVL='1.96' ImResp='15' /> </virusRec>
</sample>
<sample time='8.01169' prevalence='500' popsize='1947' spVLrec='4.78011' spVLtrans='3.93464' kRec='11' kTrans='15' numberOfMutationsRec='28' numberOfMutationsTrans='30' dRec='0' dTrans='0' running_R2NoMuts='0.380633' running_R2SPVL='0.0651747' running_bottom_percentileNoMuts='10' running_bottom_percentileSPVL='3.80202' running_incidence='133' running_interceptNoMuts='11.0513' running_interceptSPVL='3.37536' running_meanNoMuts='20.4211' running_meanSPVL='4.65831' running_medianNoMuts='20' running_medianSPVL='4.6578' running_samplesize='133' running_slopeNoMuts='0.545313' running_slopeSPVL='0.262851' running_top_percentileNoMuts='31' running_top_percentileSPVL='5.44206' running_varNoMuts='30.3866' running_varSPVL='0.169991' >
<virusTrans><virus e='3' f='27' d='0' SpVL='2.14' ImResp='12' /> </virusTrans>
<virusRec><virus e='1' f='27' d='0' SpVL='2.68' ImResp='10' /> </virusRec>
</sample>
<sample time='8.02251' prevalence='503' popsize='1949' spVLrec='4.38162' spVLtrans='5.168' kRec='20' kTrans='7' numberOfMutationsRec='16' numberOfMutationsTrans='17' dRec='0' dTrans='0' running_R2NoMuts='0.38205' running_R2SPVL='0.0672246' running_bottom_percentileNoMuts='10' running_bottom_percentileSPVL='3.80202' running_incidence='135' running_interceptNoMuts='10.9881' running_interceptSPVL='3.29095' running_meanNoMuts='20.4185' running_meanSPVL='4.65775' running_medianNoMuts='20' running_medianSPVL='4.6578' running_samplesize='135' running_slopeNoMuts='0.548656' running_slopeSPVL='0.27848' running_top_percentileNoMuts='31' running_top_percentileSPVL='5.44206' running_varNoMuts='30.3989' running_varSPVL='0.171153' >
<virusTrans><virus e='0' f='17' d='0' SpVL='4.05' ImResp='7' /> </virusTrans>
<virusRec><virus e='2' f='14' d='0' SpVL='1.92' ImResp='18' /> </virusRec>
</sample>
<sample time='8.03601' prevalence='504' popsize='1946' spVLrec='4.23807' spVLtrans='4.49287' kRec='13' kTrans='20' numberOfMutationsRec='34' numberOfMutationsTrans='25' dRec='0' dTrans='0' running_R2NoMuts='0.384745' running_R2SPVL='0.0685289' running_bottom_percentileNoMuts='10' running_bottom_percentileSPVL='3.80202' running_incidence='136' running_interceptNoMuts='10.8259' running_interceptSPVL='3.27395' running_meanNoMuts='20.4853' running_meanSPVL='4.6556' running_medianNoMuts='20' running_medianSPVL='4.65564' running_samplesize='136' running_slopeNoMuts='0.560595' running_slopeSPVL='0.281614' running_top_percentileNoMuts='31' running_top_percentileSPVL='5.44206' running_varNoMuts='30.9263' running_varSPVL='0.170638' >
<virusTrans><virus e='2' f='23' d='0' SpVL='1.29' ImResp='18' /> </virusTrans>
<virusRec><virus e='1' f='33' d='0' SpVL='1.86' ImResp='12' /> </virusRec>
</sample>
<sample time='8.05277' prevalence='505' popsize='1944' spVLrec='2.74608' spVLtrans='3.93464' kRec='27' kTrans='15' numberOfMutationsRec='27' numberOfMutationsTrans='30' dRec='0' dTrans='0' running_R2NoMuts='0.388411' running_R2SPVL='0.0879641' running_bottom_percentileNoMuts='10' running_bottom_percentileSPVL='3.73302' running_incidence='134' running_interceptNoMuts='10.7583' running_interceptSPVL='3.00261' running_meanNoMuts='20.4963' running_meanSPVL='4.64646' running_medianNoMuts='20' running_medianSPVL='4.64576' running_samplesize='134' running_slopeNoMuts='0.56183' running_slopeSPVL='0.335879' running_top_percentileNoMuts='31' running_top_percentileSPVL='5.44206' running_varNoMuts='31.8321' running_varSPVL='0.188197' >
<virusTrans><virus e='3' f='27' d='0' SpVL='2.14' ImResp='12' /> </virusTrans>
<virusRec><virus e='1' f='26' d='0' SpVL='-0.45' ImResp='26' /> </virusRec>
</sample>
<sample time='8.08003' prevalence='506' popsize='1944' spVLrec='4.86031' spVLtrans='4.756' kRec='12' kTrans='21' numberOfMutationsRec='22' numberOfMutationsTrans='18' dRec='0' dTrans='0' running_R2NoMuts='0.391886' running_R2SPVL='0.0894814' running_bottom_percentileNoMuts='10' running_bottom_percentileSPVL='3.73302' running_incidence='129' running_interceptNoMuts='10.7307' running_interceptSPVL='3.03104' running_meanNoMuts='20.4031' running_meanSPVL='4.65475' running_medianNoMuts='20' running_medianSPVL='4.65564' running_samplesize='129' running_slopeNoMuts='0.565675' running_slopeSPVL='0.332939' running_top_percentileNoMuts='31' running_top_percentileSPVL='5.44206' running_varNoMuts='32.7522' running_varSPVL='0.187042' >
<virusTrans><virus e='0' f='18' d='0' SpVL='1.18' ImResp='21' /> </virusTrans>
<virusRec><virus e='0' f='22' d='0' SpVL='2.7' ImResp='12' /> </virusRec>
</sample>
<sample time='8.09569' prevalence='508' popsize='1942' spVLrec='4.77852' spVLtrans='4.01553' kRec='9' kTrans='16' numberOfMutationsRec='18' numberOfMutationsTrans='15' dRec='0' dTrans='0' running_R2NoMuts='0.404829' running_R2SPVL='0.0886143' running_bottom_percentileNoMuts='10' running_bottom_percentileSPVL='3.73302' running_incidence='131' running_interceptNoMuts='10.7661' running_interceptSPVL='3.06188' running_meanNoMuts='20.4695' running_meanSPVL='4.64899' running_medianNoMuts='20' running_medianSPVL='4.64576' running_samplesize='131' running_slopeNoMuts='0.562927' running_slopeSPVL='0.326423' running_top_percentileNoMuts='32' running_top_percentileSPVL='5.44206' running_varNoMuts='33.6613' running_varSPVL='0.187479' >
<virusTrans><virus e='1' f='14' d='0' SpVL='2.59' ImResp='15' /> </virusTrans>
<virusRec><virus e='0' f='18' d='0' SpVL='3.58' ImResp='9' /> </virusRec>
</sample>
<sample time='8.11327' prevalence='509' popsize='1940' spVLrec='3.5237' spVLtrans='4.41998' kRec='19' kTrans='14' numberOfMutationsRec='33' numberOfMutationsTrans='34' dRec='0' dTrans='0' running_R2NoMuts='0.420637' running_R2SPVL='0.0919627' running_bottom_percentileNoMuts='10' running_bottom_percentileSPVL='3.69279' running_incidence='133' running_interceptNoMuts='10.5959' running_interceptSPVL='2.99306' running_meanNoMuts='20.609' running_meanSPVL='4.64298' running_medianNoMuts='20' running_medianSPVL='4.64303' running_samplesize='133' running_slopeNoMuts='0.575531' running_slopeSPVL='0.339223' running_top_percentileNoMuts='32' running_top_percentileSPVL='5.44206' running_varNoMuts='34.7644' running_varSPVL='0.189804' >
<virusTrans><virus e='2' f='32' d='0' SpVL='1.86' ImResp='12' /> </virusTrans>
<virusRec><virus e='2' f='31' d='0' SpVL='0.93' ImResp='17' /> </virusRec>
</sample>
<sample time='8.12427' prevalence='508' popsize='1938' spVLrec='4.69161' spVLtrans='4.756' kRec='14' kTrans='21' numberOfMutationsRec='23' numberOfMutationsTrans='18' dRec='0' dTrans='0' running_R2NoMuts='0.421032' running_R2SPVL='0.0921169' running_bottom_percentileNoMuts='10' running_bottom_percentileSPVL='3.69279' running_incidence='133' running_interceptNoMuts='10.6166' running_interceptSPVL='3.01133' running_meanNoMuts='20.6015' running_meanSPVL='4.64658' running_medianNoMuts='20' running_medianSPVL='4.64891' running_samplesize='133' running_slopeNoMuts='0.576132' running_slopeSPVL='0.336543' running_top_percentileNoMuts='32' running_top_percentileSPVL='5.44206' running_varNoMuts='34.8036' running_varSPVL='0.187682' >
<virusTrans><virus e='0' f='18' d='0' SpVL='1.18' ImResp='21' /> </virusTrans>
<virusRec><virus e='0' f='23' d='0' SpVL='2.23' ImResp='14' /> </virusRec>
</sample>
<sample time='8.14584' prevalence='513' popsize='1940' spVLrec='5.07867' spVLtrans='4.44136' kRec='3' kTrans='14' numberOfMutationsRec='28' numberOfMutationsTrans='27' dRec='0' dTrans='0' running_R2NoMuts='0.425909' running_R2SPVL='0.0757405' running_bottom_percentileNoMuts='10' running_bottom_percentileSPVL='3.69279' running_incidence='135' running_interceptNoMuts='10.378' running_interceptSPVL='3.16009' running_meanNoMuts='20.7593' running_meanSPVL='4.64016' running_medianNoMuts='20' running_medianSPVL='4.64303' running_samplesize='135' running_slopeNoMuts='0.587' running_slopeSPVL='0.303689' running_top_percentileNoMuts='32' running_top_percentileSPVL='5.40184' running_varNoMuts='34.242' running_varSPVL='0.184766' >
<virusTrans><virus e='1' f='26' d='0' SpVL='2.15' ImResp='13' /> </virusTrans>
<virusRec><virus e='0' f='28' d='0' SpVL='4.08' ImResp='3' /> </virusRec>
</sample>
<sample time='8.18852' prevalence='513' popsize='1939' spVLrec='4.82351' spVLtrans='4.77852' kRec='16' kTrans='9' numberOfMutationsRec='21' numberOfMutationsTrans='18' dRec='0' dTrans='0' running_R2NoMuts='0.453807' running_R2SPVL='0.0784635' running_bottom_percentileNoMuts='10' running_bottom_percentileSPVL='3.69279' running_incidence='132' running_interceptNoMuts='10.2483' running_interceptSPVL='3.13421' running_meanNoMuts='20.7765' running_meanSPVL='4.6367' running_medianNoMuts='20' running_medianSPVL='4.63449' running_samplesize='132' running_slopeNoMuts='0.601639' running_slopeSPVL='0.307995' running_top_percentileNoMuts='32' running_top_percentileSPVL='5.40184' running_varNoMuts='34.8175' running_varSPVL='0.188215' >
<virusTrans><virus e='0' f='18' d='0' SpVL='3.58' ImResp='9' /> </virusTrans>
<virusRec><virus e='0' f='21' d='0' SpVL='1.97' ImResp='16' /> </virusRec>
</sample>
<sample time='8.21093' prevalence='514' popsize='1941' spVLrec='3.75857' spVLtrans='3.91412' kRec='21' kTrans='20' numberOfMutationsRec='28' numberOfMutationsTrans='27' dRec='0' dTrans='0' running_R2NoMuts='0.463911' running_R2SPVL='0.0770072' running_bottom_percentileNoMuts='11' running_bottom_percentileSPVL='3.69279' running_incidence='131' running_interceptNoMuts='10.4299' running_interceptSPVL='3.1142' running_meanNoMuts='20.8779' running_meanSPVL='4.62645' running_medianNoMuts='20' running_medianSPVL='4.6302' running_samplesize='131' running_slopeNoMuts='0.597384' running_slopeSPVL='0.310969' running_top_percentileNoMuts='32' running_top_percentileSPVL='5.37713' running_varNoMuts='34.8782' running_varSPVL='0.187725' >
<virusTrans><virus e='1' f='26' d='0' SpVL='0.95' ImResp='19' /> </virusTrans>
<virusRec><virus e='1' f='27' d='0' SpVL='0.68' ImResp='20' /> </virusRec>
</sample>
<sample time='8.2297' prevalence='515' popsize='1941' spVLrec='4.88099' spVLtrans='4.94111' kRec='12' kTrans='8' numberOfMutationsRec='18' numberOfMutationsTrans='25' dRec='0' dTrans='0' running_R2NoMuts='0.464817' running_R2SPVL='0.0780823' running_bottom_percentileNoMuts='11' running_bottom_percentileSPVL='3.69279' running_incidence='130' running_interceptNoMuts='10.2704' running_interceptSPVL='3.09584' running_meanNoMuts='20.95' running_meanSPVL='4.63223' running_medianNoMuts='20' running_medianSPVL='4.64891' running_samplesize='130' running_slopeNoMuts='0.600563' running_slopeSPVL='0.315217' running_top_percentileNoMuts='32' running_top_percentileSPVL='5.37713' running_varNoMuts='34.5244' running_varSPVL='0.188709' >
<virusTrans><virus e='1' f='24' d='0' SpVL='3.49' ImResp='7' /> </virusTrans>
<virusRec><virus e='1' f='17' d='0' SpVL='3.18' ImResp='11' /> </virusRec>
</sample>
<sample time='8.23103' prevalence='516' popsize='1941' spVLrec='4.90241' spVLtrans='4.78011' kRec='10' kTrans='11' numberOfMutationsRec='31' numberOfMutationsTrans='28' dRec='0' dTrans='0' running_R2NoMuts='0.471775' running_R2SPVL='0.0784275' running_bottom_percentileNoMuts='11' running_bottom_percentileSPVL='3.69279' running_incidence='131' running_interceptNoMuts='10.1712' running_interceptSPVL='3.09222' running_meanNoMuts='21.0153' running_meanSPVL='4.63383' running_medianNoMuts='20' running_medianSPVL='4.65564' running_samplesize='131' running_slopeNoMuts='0.607073' running_slopeSPVL='0.316478' running_top_percentileNoMuts='32' running_top_percentileSPVL='5.37713' running_varNoMuts='34.8318' running_varSPVL='0.187628' >
<virusTrans><virus e='1' f='27' d='0' SpVL='2.68' ImResp='10' /> </virusTrans>
<virusRec><virus e='1' f='30' d='0' SpVL='2.67' ImResp='9' /> </virusRec>
</sample>
<sample time='8.24762' prevalence='518' popsize='1940' spVLrec='4.36727' spVLtrans='4.6578' kRec='14' kTrans='17' numberOfMutationsRec='27' numberOfMutationsTrans='19' dRec='0' dTrans='0' running_R2NoMuts='0.49197' running_R2SPVL='0.0695842' running_bottom_percentileNoMuts='11' running_bottom_percentileSPVL='3.63502' running_incidence='131' running_interceptNoMuts='10.0872' running_interceptSPVL='3.14838' running_meanNoMuts='21.1565' running_meanSPVL='4.62242' running_medianNoMuts='21' running_medianSPVL='4.64576' running_samplesize='131' running_slopeNoMuts='0.616226' running_slopeSPVL='0.301901' running_top_percentileNoMuts='32' running_top_percentileSPVL='5.37713' running_varNoMuts='35.361' running_varSPVL='0.188009' >
<virusTrans><virus e='2' f='17' d='0' SpVL='2.31' ImResp='15' /> </virusTrans>
<virusRec><virus e='1' f='26' d='0' SpVL='2.15' ImResp='13' /> </virusRec>
</sample>
<sample time='8.27102' prevalence='519' popsize='1940' spVLrec='3.80692' spVLtrans='4.55762' kRec='20' kTrans='16' numberOfMutationsRec='20' numberOfMutationsTrans='20' dRec='0' dTrans='0' running_R2NoMuts='0.479105' running_R2SPVL='0.0706474' running_bottom_percentileNoMuts='11' running_bottom_percentileSPVL='3.63502' running_incidence='130' running_interceptNoMuts='10.0002' running_interceptSPVL='3.07796' running_meanNoMuts='21.2731' running_meanSPVL='4.62059' running_medianNoMuts='21' running_medianSPVL='4.64891' running_samplesize='130' running_slopeNoMuts='0.616728' running_slopeSPVL='0.316669' running_top_percentileNoMuts='33' running_top_percentileSPVL='5.37713' running_varNoMuts='34.0831' running_varSPVL='0.187275' >
<virusTrans><virus e='1' f='19' d='0' SpVL='2.24' ImResp='15' /> </virusTrans>
<virusRec><virus e='1' f='19' d='0' SpVL='1.44' ImResp='19' /> </virusRec>
</sample>
<sample time='8.29035' prevalence='520' popsize='1939' spVLrec='3.39894' spVLtrans='4.93264' kRec='24' kTrans='8' numberOfMutationsRec='20' numberOfMutationsTrans='21' dRec='0' dTrans='0' running_R2NoMuts='0.477984' running_R2SPVL='0.0677416' running_bottom_percentileNoMuts='11' running_bottom_percentileSPVL='3.5237' running_incidence='129' running_interceptNoMuts='10.0691' running_interceptSPVL='3.01495' running_meanNoMuts='21.3682' running_meanSPVL='4.61326' running_medianNoMuts='21' running_medianSPVL='4.64576' running_samplesize='129' running_slopeNoMuts='0.614593' running_slopeSPVL='0.327848' running_top_percentileNoMuts='33' running_top_percentileSPVL='5.34812' running_varNoMuts='34.1319' running_varSPVL='0.189711' >
<virusTrans><virus e='0' f='21' d='0' SpVL='3.57' ImResp='8' /> </virusTrans>
<virusRec><virus e='0' f='20' d='0' SpVL='0.44' ImResp='24' /> </virusRec>
</sample>
<sample time='8.30542' prevalence='523' popsize='1940' spVLrec='4.38505' spVLtrans='5.03386' kRec='18' kTrans='7' numberOfMutationsRec='16' numberOfMutationsTrans='19' dRec='0' dTrans='0' running_R2NoMuts='0.508632' running_R2SPVL='0.0722316' running_bottom_percentileNoMuts='11' running_bottom_percentileSPVL='3.5237' running_incidence='130' running_interceptNoMuts='9.53503' running_interceptSPVL='2.96462' running_meanNoMuts='21.4808' running_meanSPVL='4.60982' running_medianNoMuts='21' running_medianSPVL='4.6302' running_samplesize='130' running_slopeNoMuts='0.639791' running_slopeSPVL='0.337522' running_top_percentileNoMuts='33' running_top_percentileSPVL='5.34812' running_varNoMuts='33.665' running_varSPVL='0.190472' >
<virusTrans><virus e='0' f='19' d='0' SpVL='3.91' ImResp='7' /> </virusTrans>
<virusRec><virus e='2' f='14' d='0' SpVL='2.32' ImResp='16' /> </virusRec>
</sample>
<sample time='8.31174' prevalence='525' popsize='1940' spVLrec='3.93784' spVLtrans='4.69161' kRec='18' kTrans='14' numberOfMutationsRec='26' numberOfMutationsTrans='23' dRec='0' dTrans='0' running_R2NoMuts='0.503896' running_R2SPVL='0.0572448' running_bottom_percentileNoMuts='11' running_bottom_percentileSPVL='3.43916' running_incidence='130' running_interceptNoMuts='9.72517' running_interceptSPVL='3.0637' running_meanNoMuts='21.6769' running_meanSPVL='4.6066' running_medianNoMuts='21' running_medianSPVL='4.64576' running_samplesize='130' running_slopeNoMuts='0.635514' running_slopeSPVL='0.312846' running_top_percentileNoMuts='33' running_top_percentileSPVL='5.34812' running_varNoMuts='33.311' running_varSPVL='0.2001' >
<virusTrans><virus e='0' f='23' d='0' SpVL='2.23' ImResp='14' /> </virusTrans>
<virusRec><virus e='0' f='26' d='0' SpVL='1.22' ImResp='18' /> </virusRec>
</sample>
<sample time='8.32885' prevalence='523' popsize='1936' spVLrec='4.47822' spVLtrans='3.63502' kRec='12' kTrans='16' numberOfMutationsRec='29' numberOfMutationsTrans='31' dRec='0' dTrans='0' running_R2NoMuts='0.509825' running_R2SPVL='0.0555178' running_bottom_percentileNoMuts='11' running_bottom_percentileSPVL='3.43916' running_incidence='127' running_interceptNoMuts='9.63095' running_interceptSPVL='3.12574' running_meanNoMuts='21.7126' running_meanSPVL='4.60306' running_medianNoMuts='21' running_medianSPVL='4.64891' running_samplesize='127' running_slopeNoMuts='0.637493' running_slopeSPVL='0.299728' running_top_percentileNoMuts='33' running_top_percentileSPVL='5.34812' running_varNoMuts='34.2205' running_varSPVL='0.208382' >
<virusTrans><virus e='2' f='29' d='0' SpVL='1.67' ImResp='14' /> </virusTrans>
<virusRec><virus e='1' f='28' d='0' SpVL='2.41' ImResp='11' /> </virusRec>
</sample>
<sample time='8.3308' prevalence='524' popsize='1935' spVLrec='4.7255' spVLtrans='4.98444' kRec='12' kTrans='7' numberOfMutationsRec='18' numberOfMutationsTrans='23' dRec='0' dTrans='0' running_R2NoMuts='0.502327' running_R2SPVL='0.056319' running_bottom_percentileNoMuts='11' running_bottom_percentileSPVL='3.43916' running_incidence='128' running_interceptNoMuts='9.6469' running_interceptSPVL='3.11895' running_meanNoMuts='21.7031' running_meanSPVL='4.60503' running_medianNoMuts='21' running_medianSPVL='4.65564' running_samplesize='128' running_slopeNoMuts='0.634341' running_slopeSPVL='0.301354' running_top_percentileNoMuts='33' running_top_percentileSPVL='5.34812' running_varNoMuts='34.0134' running_varSPVL='0.207377' >
<virusTrans><virus e='0' f='23' d='0' SpVL='3.63' ImResp='7' /> </virusTrans>
<virusRec><virus e='1' f='17' d='0' SpVL='3.18' ImResp='11' /> </virusRec>
</sample>
<sample time='8.34452' prevalence='525' popsize='1934' spVLrec='4.45734' spVLtrans='4.72506' kRec='14' kTrans='12' numberOfMutationsRec='21' numberOfMutationsTrans='17' dRec='0' dTrans='0' running_R2NoMuts='0.503103' running_R2SPVL='0.0563061' running_bottom_percentileNoMuts='11' running_bottom_percentileSPVL='3.43916' running_incidence='130' running_interceptNoMuts='9.60166' running_interceptSPVL='3.11893' running_meanNoMuts='21.6538' running_meanSPVL='4.60549' running_medianNoMuts='21' running_medianSPVL='4.65564' running_samplesize='130' running_slopeNoMuts='0.635604' running_slopeSPVL='0.301364' running_top_percentileNoMuts='33' running_top_percentileSPVL='5.34812' running_varNoMuts='33.6802' running_varSPVL='0.204384' >
<virusTrans><virus e='0' f='17' d='0' SpVL='3.05' ImResp='12' /> </virusTrans>
<virusRec><virus e='1' f='20' d='0' SpVL='2.57' ImResp='13' /> </virusRec>
</sample>
<sample time='8.37132' prevalence='527' popsize='1934' spVLrec='3.80375' spVLtrans='4.59403' kRec='17' kTrans='15' numberOfMutationsRec='28' numberOfMutationsTrans='29' dRec='0' dTrans='0' running_R2NoMuts='0.494326' running_R2SPVL='0.0586634' running_bottom_percentileNoMuts='11' running_bottom_percentileSPVL='3.43916' running_incidence='129' running_interceptNoMuts='9.51385' running_interceptSPVL='3.08174' running_meanNoMuts='21.7558' running_meanSPVL='4.60627' running_medianNoMuts='21' running_medianSPVL='4.66152' running_samplesize='129' running_slopeNoMuts='0.637071' running_slopeSPVL='0.308842' running_top_percentileNoMuts='33' running_top_percentileSPVL='5.34812' running_varNoMuts='33.0993' running_varSPVL='0.208064' >
<virusTrans><virus e='6' f='23' d='0' SpVL='2.81' ImResp='9' /> </virusTrans>
<virusRec><virus e='2' f='26' d='0' SpVL='1.68' ImResp='15' /> </virusRec>
</sample>
<sample time='8.40156' prevalence='526' popsize='1930' spVLrec='4.25854' spVLtrans='4.63196' kRec='16' kTrans='18' numberOfMutationsRec='19' numberOfMutationsTrans='18' dRec='0' dTrans='0' running_R2NoMuts='0.499966' running_R2SPVL='0.0564771' running_bottom_percentileNoMuts='11' running_bottom_percentileSPVL='3.43916' running_incidence='126' running_interceptNoMuts='9.49354' running_interceptSPVL='3.10454' running_meanNoMuts='21.8532' running_meanSPVL='4.61248' running_medianNoMuts='21' running_medianSPVL='4.66857' running_samplesize='126' running_slopeNoMuts='0.639093' running_slopeSPVL='0.304095' running_top_percentileNoMuts='33' running_top_percentileSPVL='5.34812' running_varNoMuts='33.1173' running_varSPVL='0.208965' >
<virusTrans><virus e='1' f='17' d='0' SpVL='1.98' ImResp='17' /> </virusTrans>
<virusRec><virus e='0' f='19' d='0' SpVL='2.11' ImResp='16' /> </virusRec>
</sample>
<sample time='8.43627' prevalence='526' popsize='1928' spVLrec='4.47204' spVLtrans='5.16958' kRec='21' kTrans='10' numberOfMutationsRec='15' numberOfMutationsTrans='18' dRec='0' dTrans='0' running_R2NoMuts='0.497434' running_R2SPVL='0.0558139' running_bottom_percentileNoMuts='11' running_bottom_percentileSPVL='3.43916' running_incidence='123' running_interceptNoMuts='9.57695' running_interceptSPVL='3.11228' running_meanNoMuts='21.8293' running_meanSPVL='4.60814' running_medianNoMuts='21' running_medianSPVL='4.66152' running_samplesize='123' running_slopeNoMuts='0.633048' running_slopeSPVL='0.299989' running_top_percentileNoMuts='33' running_top_percentileSPVL='5.34812' running_varNoMuts='33.4505' running_varSPVL='0.21289' >
<virusTrans><virus e='1' f='17' d='0' SpVL='3.58' ImResp='9' /> </virusTrans>
<virusRec><virus e='1' f='14' d='0' SpVL='1.59' ImResp='20' /> </virusRec>
</sample>
<sample time='8.45621' prevalence='527' popsize='1927' spVLrec='4.82758' spVLtrans='4.59403' kRec='8' kTrans='15' numberOfMutationsRec='28' numberOfMutationsTrans='29' dRec='0' dTrans='0' running_R2NoMuts='0.498903' running_R2SPVL='0.0570289' running_bottom_percentileNoMuts='11' running_bottom_percentileSPVL='3.43916' running_incidence='121' running_interceptNoMuts='9.52395' running_interceptSPVL='3.09212' running_meanNoMuts='21.9917' running_meanSPVL='4.61151' running_medianNoMuts='21' running_medianSPVL='4.67084' running_samplesize='121' running_slopeNoMuts='0.635138' running_slopeSPVL='0.304905' running_top_percentileNoMuts='33' running_top_percentileSPVL='5.34812' running_varNoMuts='33.7272' running_varSPVL='0.215356' >
<virusTrans><virus e='6' f='23' d='0' SpVL='2.81' ImResp='9' /> </virusTrans>
<virusRec><virus e='0' f='28' d='0' SpVL='3.08' ImResp='8' /> </virusRec>
</sample>
<sample time='8.49714' prevalence='528' popsize='1926' spVLrec='4.47618' spVLtrans='4.80294' kRec='15' kTrans='10' numberOfMutationsRec='20' numberOfMutationsTrans='23' dRec='0' dTrans='0' running_R2NoMuts='0.506171' running_R2SPVL='0.0481547' running_bottom_percentileNoMuts='11' running_bottom_percentileSPVL='3.41595' running_incidence='117' running_interceptNoMuts='8.76633' running_interceptSPVL='3.2454' running_meanNoMuts='22.3291' running_meanSPVL='4.58542' running_medianNoMuts='22' running_medianSPVL='4.64576' running_samplesize='117' running_slopeNoMuts='0.668391' running_slopeSPVL='0.269038' running_top_percentileNoMuts='34' running_top_percentileSPVL='5.34755' running_varNoMuts='32.3746' running_varSPVL='0.208358' >
<virusTrans><virus e='0' f='23' d='0' SpVL='3.03' ImResp='10' /> </virusTrans>
<virusRec><virus e='1' f='19' d='0' SpVL='2.44' ImResp='14' /> </virusRec>
</sample>
<sample time='8.5296' prevalence='528' popsize='1927' spVLrec='4.54472' spVLtrans='4.33686' kRec='10' kTrans='21' numberOfMutationsRec='33' numberOfMutationsTrans='27' dRec='0' dTrans='0' running_R2NoMuts='0.541271' running_R2SPVL='0.0310341' running_bottom_percentileNoMuts='14' running_bottom_percentileSPVL='3.43916' running_incidence='111' running_interceptNoMuts='8.07031' running_interceptSPVL='3.52184' running_meanNoMuts='22.5766' running_meanSPVL='4.57909' running_medianNoMuts='22' running_medianSPVL='4.63196' running_samplesize='111' running_slopeNoMuts='0.700907' running_slopeSPVL='0.208329' running_top_percentileNoMuts='34' running_top_percentileSPVL='5.34437' running_varNoMuts='32.6315' running_varSPVL='0.2014' >
<virusTrans><virus e='1' f='26' d='0' SpVL='0.75' ImResp='20' /> </virusTrans>
<virusRec><virus e='1' f='32' d='0' SpVL='2.53' ImResp='9' /> </virusRec>
</sample>
<sample time='8.53614' prevalence='529' popsize='1927' spVLrec='3.70201' spVLtrans='4.22343' kRec='24' kTrans='17' numberOfMutationsRec='29' numberOfMutationsTrans='22' dRec='0' dTrans='0' running_R2NoMuts='0.533404' running_R2SPVL='0.0369015' running_bottom_percentileNoMuts='14' running_bottom_percentileSPVL='3.43916' running_incidence='111' running_interceptNoMuts='8.19946' running_interceptSPVL='3.41976' running_meanNoMuts='22.545' running_meanSPVL='4.57278' running_medianNoMuts='22' running_medianSPVL='4.6302' running_samplesize='111' running_slopeNoMuts='0.695594' running_slopeSPVL='0.229329' running_top_percentileNoMuts='34' running_top_percentileSPVL='5.34437' running_varNoMuts='32.4101' running_varSPVL='0.204366' >
<virusTrans><virus e='1' f='21' d='0' SpVL='1.9' ImResp='16' /> </virusTrans>
<virusRec><virus e='3' f='26' d='0' SpVL='0.41' ImResp='21' /> </virusRec>
</sample>
<sample time='8.54316' prevalence='530' popsize='1929' spVLrec='4.16201' spVLtrans='5.15493' kRec='20' kTrans='9' numberOfMutationsRec='21' numberOfMutationsTrans='16' dRec='0' dTrans='0' running_R2NoMuts='0.533337' running_R2SPVL='0.0334995' running_bottom_percentileNoMuts='14' running_bottom_percentileSPVL='3.43916' running_incidence='112' running_interceptNoMuts='8.26981' running_interceptSPVL='3.47108' running_meanNoMuts='22.5089' running_meanSPVL='4.57355' running_medianNoMuts='22' running_medianSPVL='4.6302' running_samplesize='112' running_slopeNoMuts='0.693041' running_slopeSPVL='0.217477' running_top_percentileNoMuts='34' running_top_percentileSPVL='5.34437' running_varNoMuts='32.3213' running_varSPVL='0.204807' >
<virusTrans><virus e='0' f='16' d='0' SpVL='3.72' ImResp='9' /> </virusTrans>
<virusRec><virus e='0' f='21' d='0' SpVL='1.17' ImResp='20' /> </virusRec>
</sample>
<sample time='8.55776' prevalence='532' popsize='1930' spVLrec='4.5361' spVLtrans='4.48207' kRec='17' kTrans='11' numberOfMutationsRec='14' numberOfMutationsTrans='20' dRec='0' dTrans='0' running_R2NoMuts='0.533865' running_R2SPVL='0.030016' running_bottom_percentileNoMuts='14' running_bottom_percentileSPVL='3.43916' running_incidence='113' running_interceptNoMuts='7.02642' running_interceptSPVL='3.51019' running_meanNoMuts='22.5885' running_meanSPVL='4.56811' running_medianNoMuts='22' running_medianSPVL='4.61532' running_samplesize='113' running_slopeNoMuts='0.74535' running_slopeSPVL='0.208795' running_top_percentileNoMuts='34' running_top_percentileSPVL='5.32274' running_varNoMuts='30.0563' running_varSPVL='0.199563' >
<virusTrans><virus e='0' f='20' d='0' SpVL='3.04' ImResp='11' /> </virusTrans>
<virusRec><virus e='0' f='14' d='0' SpVL='2.26' ImResp='17' /> </virusRec>
</sample>
<sample time='8.56412' prevalence='532' popsize='1929' spVLrec='4.45836' spVLtrans='4.47618' kRec='14' kTrans='15' numberOfMutationsRec='21' numberOfMutationsTrans='20' dRec='0' dTrans='0' running_R2NoMuts='0.5268' running_R2SPVL='0.0305551' running_bottom_percentileNoMuts='14' running_bottom_percentileSPVL='3.43916' running_incidence='112' running_interceptNoMuts='7.14986' running_interceptSPVL='3.50652' running_meanNoMuts='22.6741' running_meanSPVL='4.56722' running_medianNoMuts='22' running_medianSPVL='4.61231' running_samplesize='112' running_slopeNoMuts='0.740527' running_slopeSPVL='0.210219' running_top_percentileNoMuts='34' running_top_percentileSPVL='5.32274' running_varNoMuts='29.7197' running_varSPVL='0.200211' >
<virusTrans><virus e='1' f='19' d='0' SpVL='2.44' ImResp='14' /> </virusTrans>
<virusRec><virus e='1' f='20' d='0' SpVL='2.57' ImResp='13' /> </virusRec>
</sample>
<sample time='8.59192' prevalence='530' popsize='1928' spVLrec='3.80743' spVLtrans='4.89549' kRec='26' kTrans='12' numberOfMutationsRec='22' numberOfMutationsTrans='23' dRec='0' dTrans='0' running_R2NoMuts='0.558054' running_R2SPVL='0.0339589' running_bottom_percentileNoMuts='14' running_bottom_percentileSPVL='3.5237' running_incidence='106' running_interceptNoMuts='6.36497' running_interceptSPVL='3.45391' running_meanNoMuts='22.7123' running_meanSPVL='4.55945' running_medianNoMuts='22' running_medianSPVL='4.59993' running_samplesize='106' running_slopeNoMuts='0.770878' running_slopeSPVL='0.218248' running_top_percentileNoMuts='34' running_top_percentileSPVL='5.32274' running_varNoMuts='30.3087' running_varSPVL='0.202651' >
<virusTrans><virus e='1' f='22' d='0' SpVL='2.83' ImResp='11' /> </virusTrans>
<virusRec><virus e='1' f='21' d='0' SpVL='0.1' ImResp='25' /> </virusRec>
</sample>
<sample time='8.61316' prevalence='530' popsize='1926' spVLrec='4.72792' spVLtrans='4.82758' kRec='19' kTrans='8' numberOfMutationsRec='22' numberOfMutationsTrans='28' dRec='0' dTrans='0' running_R2NoMuts='0.547697' running_R2SPVL='0.0346314' running_bottom_percentileNoMuts='14' running_bottom_percentileSPVL='3.5237' running_incidence='107' running_interceptNoMuts='6.55902' running_interceptSPVL='3.44548' running_meanNoMuts='22.7336' running_meanSPVL='4.56149' running_medianNoMuts='22' running_medianSPVL='4.59993' running_samplesize='107' running_slopeNoMuts='0.759588' running_slopeSPVL='0.220503' running_top_percentileNoMuts='34' running_top_percentileSPVL='5.32274' running_varNoMuts='30.158' running_varSPVL='0.201221' >
<virusTrans><virus e='0' f='28' d='0' SpVL='3.08' ImResp='8' /> </virusTrans>
<virusRec><virus e='3' f='19' d='0' SpVL='1.9' ImResp='16' /> </virusRec>
</sample>
<sample time='8.62766' prevalence='532' popsize='1925' spVLrec='4.18781' spVLtrans='4.46289' kRec='17' kTrans='15' numberOfMutationsRec='20' numberOfMutationsTrans='21' dRec='0' dTrans='0' running_R2NoMuts='0.554714' running_R2SPVL='0.0224291' running_bottom_percentileNoMuts='14' running_bottom_percentileSPVL='3.5237' running_incidence='105' running_interceptNoMuts='6.27923' running_interceptSPVL='3.62784' running_meanNoMuts='22.6762' running_meanSPVL='4.54594' running_medianNoMuts='22' running_medianSPVL='4.59403' running_samplesize='105' running_slopeNoMuts='0.772982' running_slopeSPVL='0.179115' running_top_percentileNoMuts='34' running_top_percentileSPVL='5.27748' running_varNoMuts='30.2571' running_varSPVL='0.197065' >
<virusTrans><virus e='1' f='20' d='0' SpVL='2.37' ImResp='14' /> </virusTrans>
<virusRec><virus e='2' f='18' d='0' SpVL='2.24' ImResp='15' /> </virusRec>
</sample>
<sample time='8.63349' prevalence='533' popsize='1924' spVLrec='4.74397' spVLtrans='5.12412' kRec='11' kTrans='9' numberOfMutationsRec='16' numberOfMutationsTrans='18' dRec='0' dTrans='0' running_R2NoMuts='0.555282' running_R2SPVL='0.0250938' running_bottom_percentileNoMuts='14' running_bottom_percentileSPVL='3.5237' running_incidence='105' running_interceptNoMuts='6.17837' running_interceptSPVL='3.58568' running_meanNoMuts='22.6571' running_meanSPVL='4.5479' running_medianNoMuts='22' running_medianSPVL='4.59403' running_samplesize='105' running_slopeNoMuts='0.776598' running_slopeSPVL='0.187643' running_top_percentileNoMuts='34' running_top_percentileSPVL='5.27748' running_varNoMuts='30.4444' running_varSPVL='0.198201' >
<virusTrans><virus e='0' f='18' d='0' SpVL='3.58' ImResp='9' /> </virusTrans>
<virusRec><virus e='0' f='16' d='0' SpVL='3.32' ImResp='11' /> </virusRec>
</sample>
<sample time='8.65089' prevalence='533' popsize='1922' spVLrec='4.67205' spVLtrans='4.3807' kRec='17' kTrans='15' numberOfMutationsRec='22' numberOfMutationsTrans='26' dRec='0' dTrans='0' running_R2NoMuts='0.548247' running_R2SPVL='0.0243474' running_bottom_percentileNoMuts='14' running_bottom_percentileSPVL='3.5237' running_incidence='104' running_interceptNoMuts='6.16609' running_interceptSPVL='3.60108' running_meanNoMuts='22.7548' running_meanSPVL='4.54379' running_medianNoMuts='22' running_medianSPVL='4.59403' running_samplesize='104' running_slopeNoMuts='0.772845' running_slopeSPVL='0.183658' running_top_percentileNoMuts='34' running_top_percentileSPVL='5.27748' running_varNoMuts='30.4543' running_varSPVL='0.197745' >
<virusTrans><virus e='3' f='23' d='0' SpVL='2.42' ImResp='12' /> </virusTrans>
<virusRec><virus e='3' f='19' d='0' SpVL='2.3' ImResp='14' /> </virusRec>
</sample>
<sample time='8.66127' prevalence='533' popsize='1921' spVLrec='4.89882' spVLtrans='5.54862' kRec='19' kTrans='6' numberOfMutationsRec='14' numberOfMutationsTrans='16' dRec='0' dTrans='0' running_R2NoMuts='0.553839' running_R2SPVL='0.0295194' running_bottom_percentileNoMuts='14' running_bottom_percentileSPVL='3.5237' running_incidence='105' running_interceptNoMuts='5.92045' running_interceptSPVL='3.53621' running_meanNoMuts='22.681' running_meanSPVL='4.55027' running_medianNoMuts='22' running_medianSPVL='4.59403' running_samplesize='105' running_slopeNoMuts='0.781993' running_slopeSPVL='0.198198' running_top_percentileNoMuts='34' running_top_percentileSPVL='5.32274' running_varNoMuts='30.7411' running_varSPVL='0.201228' >
<virusTrans><virus e='0' f='16' d='0' SpVL='4.32' ImResp='6' /> </virusTrans>
<virusRec><virus e='0' f='14' d='0' SpVL='1.86' ImResp='19' /> </virusRec>
</sample>
<sample time='8.68591' prevalence='533' popsize='1921' spVLrec='4.05611' spVLtrans='4.34698' kRec='19' kTrans='13' numberOfMutationsRec='29' numberOfMutationsTrans='28' dRec='0' dTrans='0' running_R2NoMuts='0.557193' running_R2SPVL='0.0303124' running_bottom_percentileNoMuts='14' running_bottom_percentileSPVL='3.5237' running_incidence='106' running_interceptNoMuts='5.89486' running_interceptSPVL='3.52467' running_meanNoMuts='22.7547' running_meanSPVL='4.54944' running_medianNoMuts='22' running_medianSPVL='4.59403' running_samplesize='106' running_slopeNoMuts='0.783834' running_slopeSPVL='0.200493' running_top_percentileNoMuts='34' running_top_percentileSPVL='5.32274' running_varNoMuts='30.7229' running_varSPVL='0.199883' >
<virusTrans><virus e='0' f='28' d='0' SpVL='2.08' ImResp='13' /> </virusTrans>
<virusRec><virus e='1' f='28' d='0' SpVL='1.01' ImResp='18' /> </virusRec>
</sample>
<sample time='8.7173' prevalence='533' popsize='1919' spVLrec='4.45456' spVLtrans='4.95591' kRec='18' kTrans='11' numberOfMutationsRec='20' numberOfMutationsTrans='24' dRec='0' dTrans='0' running_R2NoMuts='0.548615' running_R2SPVL='0.0277752' running_bottom_percentileNoMuts='14' running_bottom_percentileSPVL='3.5237' running_incidence='101' running_interceptNoMuts='5.8064' running_interceptSPVL='3.56624' running_meanNoMuts='22.7277' running_meanSPVL='4.54487' running_medianNoMuts='22' running_medianSPVL='4.59403' running_samplesize='101' running_slopeNoMuts='0.781385' running_slopeSPVL='0.189579' running_top_percentileNoMuts='34' running_top_percentileSPVL='5.32274' running_varNoMuts='30.6734' running_varSPVL='0.204875' >
<virusTrans><virus e='1' f='23' d='0' SpVL='2.96' ImResp='10' /> </virusTrans>
<virusRec><virus e='0' f='20' d='0' SpVL='1.64' ImResp='18' /> </virusRec>
</sample>
<sample time='8.73746' prevalence='534' popsize='1919' spVLrec='4.19817' spVLtrans='4.36181' kRec='19' kTrans='18' numberOfMutationsRec='23' numberOfMutationsTrans='23' dRec='0' dTrans='0' running_R2NoMuts='0.537117' running_R2SPVL='0.0238438' running_bottom_percentileNoMuts='14' running_bottom_percentileSPVL='3.5237' running_incidence='100' running_interceptNoMuts='5.81711' running_interceptSPVL='3.63291' running_meanNoMuts='22.825' running_meanSPVL='4.53708' running_medianNoMuts='22' running_medianSPVL='4.5804' running_samplesize='100' running_slopeNoMuts='0.779843' running_slopeSPVL='0.174925' running_top_percentileNoMuts='34' running_top_percentileSPVL='5.32274' running_varNoMuts='29.8744' running_varSPVL='0.199235' >
<virusTrans><virus e='0' f='23' d='0' SpVL='1.43' ImResp='18' /> </virusTrans>
<virusRec><virus e='1' f='22' d='0' SpVL='1.43' ImResp='18' /> </virusRec>
</sample>
<sample time='8.75342' prevalence='534' popsize='1920' spVLrec='4.60394' spVLtrans='4.2648' kRec='18' kTrans='12' numberOfMutationsRec='26' numberOfMutationsTrans='24' dRec='0' dTrans='0' running_R2NoMuts='0.532994' running_R2SPVL='0.0199817' running_bottom_percentileNoMuts='14' running_bottom_percentileSPVL='3.41595' running_incidence='99' running_interceptNoMuts='5.8282' running_interceptSPVL='3.69956' running_meanNoMuts='22.8838' running_meanSPVL='4.52857' running_medianNoMuts='22' running_medianSPVL='4.54528' running_samplesize='99' running_slopeNoMuts='0.780283' running_slopeSPVL='0.159515' running_top_percentileNoMuts='34' running_top_percentileSPVL='5.32274' running_varNoMuts='29.8299' running_varSPVL='0.198148' >
<virusTrans><virus e='2' f='22' d='0' SpVL='2.96' ImResp='10' /> </virusTrans>
<virusRec><virus e='0' f='26' d='0' SpVL='1.22' ImResp='18' /> </virusRec>
</sample>
<sample time='8.77216' prevalence='534' popsize='1919' spVLrec='4.71348' spVLtrans='4.45836' kRec='10' kTrans='14' numberOfMutationsRec='23' numberOfMutationsTrans='21' dRec='0' dTrans='0' running_R2NoMuts='0.529532' running_R2SPVL='0.0183769' running_bottom_percentileNoMuts='14' running_bottom_percentileSPVL='3.41595' running_incidence='97' running_interceptNoMuts='5.83124' running_interceptSPVL='3.73026' running_meanNoMuts='22.7784' running_meanSPVL='4.52957' running_medianNoMuts='22' running_medianSPVL='4.55762' running_samplesize='97' running_slopeNoMuts='0.778205' running_slopeSPVL='0.153231' running_top_percentileNoMuts='34' running_top_percentileSPVL='5.32274' running_varNoMuts='29.7808' running_varSPVL='0.201548' >
<virusTrans><virus e='1' f='20' d='0' SpVL='2.57' ImResp='13' /> </virusTrans>
<virusRec><virus e='0' f='23' d='0' SpVL='3.03' ImResp='10' /> </virusRec>
</sample>
<sample time='8.81151' prevalence='534' popsize='1919' spVLrec='4.70611' spVLtrans='4.72506' kRec='11' kTrans='12' numberOfMutationsRec='21' numberOfMutationsTrans='17' dRec='0' dTrans='0' running_R2NoMuts='0.525248' running_R2SPVL='0.0342827' running_bottom_percentileNoMuts='14' running_bottom_percentileSPVL='3.41595' running_incidence='91' running_interceptNoMuts='6.09401' running_interceptSPVL='3.43694' running_meanNoMuts='22.7198' running_meanSPVL='4.52723' running_medianNoMuts='22' running_medianSPVL='4.59188' running_samplesize='91' running_slopeNoMuts='0.77162' running_slopeSPVL='0.215751' running_top_percentileNoMuts='34' running_top_percentileSPVL='5.32274' running_varNoMuts='31.0808' running_varSPVL='0.201289' >
<virusTrans><virus e='0' f='17' d='0' SpVL='3.05' ImResp='12' /> </virusTrans>
<virusRec><virus e='1' f='20' d='0' SpVL='3.17' ImResp='10' /> </virusRec>
</sample>
<sample time='8.82465' prevalence='535' popsize='1919' spVLrec='4.54726' spVLtrans='5.16083' kRec='21' kTrans='6' numberOfMutationsRec='19' numberOfMutationsTrans='20' dRec='0' dTrans='0' running_R2NoMuts='0.5127' running_R2SPVL='0.0251224' running_bottom_percentileNoMuts='14' running_bottom_percentileSPVL='3.41595' running_incidence='90' running_interceptNoMuts='6.32004' running_interceptSPVL='3.58641' running_meanNoMuts='22.8333' running_meanSPVL='4.5193' running_medianNoMuts='22' running_medianSPVL='4.54726' running_samplesize='90' running_slopeNoMuts='0.762666' running_slopeSPVL='0.180759' running_top_percentileNoMuts='34' running_top_percentileSPVL='5.24338' running_varNoMuts='30.4722' running_varSPVL='0.198604' >
<virusTrans><virus e='0' f='20' d='0' SpVL='4.04' ImResp='6' /> </virusTrans>
<virusRec><virus e='2' f='17' d='0' SpVL='1.51' ImResp='19' /> </virusRec>
</sample>
<sample time='8.85067' prevalence='536' popsize='1917' spVLrec='4.7234' spVLtrans='4.93264' kRec='14' kTrans='8' numberOfMutationsRec='20' numberOfMutationsTrans='21' dRec='0' dTrans='0' running_R2NoMuts='0.516526' running_R2SPVL='0.0334019' running_bottom_percentileNoMuts='14' running_bottom_percentileSPVL='3.41595' running_incidence='89' running_interceptNoMuts='6.52484' running_interceptSPVL='3.45418' running_meanNoMuts='22.7697' running_meanSPVL='4.53135' running_medianNoMuts='22' running_medianSPVL='4.59403' running_samplesize='89' running_slopeNoMuts='0.748384' running_slopeSPVL='0.21054' running_top_percentileNoMuts='34' running_top_percentileSPVL='5.24338' running_varNoMuts='30.5256' running_varSPVL='0.198262' >
<virusTrans><virus e='0' f='21' d='0' SpVL='3.57' ImResp='8' /> </virusTrans>
<virusRec><virus e='0' f='20' d='0' SpVL='2.44' ImResp='14' /> </virusRec>
</sample>
<sample time='8.86189' prevalence='538' popsize='1915' spVLrec='4.22685' spVLtrans='4.89549' kRec='25' kTrans='12' numberOfMutationsRec='21' numberOfMutationsTrans='23' dRec='0' dTrans='0' running_R2NoMuts='0.51656' running_R2SPVL='0.0370177' running_bottom_percentileNoMuts='14' running_bottom_percentileSPVL='3.41595' running_incidence='90' running_interceptNoMuts='6.63434' running_interceptSPVL='3.41717' running_meanNoMuts='22.6889' running_meanSPVL='4.53228' running_medianNoMuts='22' running_medianSPVL='4.59188' running_samplesize='90' running_slopeNoMuts='0.741713' running_slopeSPVL='0.21905' running_top_percentileNoMuts='34' running_top_percentileSPVL='5.24338' running_varNoMuts='30.5143' running_varSPVL='0.193893' >
<virusTrans><virus e='1' f='22' d='0' SpVL='2.83' ImResp='11' /> </virusTrans>
<virusRec><virus e='1' f='20' d='0' SpVL='0.37' ImResp='24' /> </virusRec>
</sample>
<sample time='8.88425' prevalence='539' popsize='1915' spVLrec='4.19' spVLtrans='4.05611' kRec='8' kTrans='19' numberOfMutationsRec='34' numberOfMutationsTrans='29' dRec='0' dTrans='0' running_R2NoMuts='0.515757' running_R2SPVL='0.0355378' running_bottom_percentileNoMuts='14' running_bottom_percentileSPVL='3.41595' running_incidence='90' running_interceptNoMuts='6.36763' running_interceptSPVL='3.46822' running_meanNoMuts='22.8389' running_meanSPVL='4.51986' running_medianNoMuts='22' running_medianSPVL='4.54726' running_samplesize='90' running_slopeNoMuts='0.755788' running_slopeSPVL='0.20462' running_top_percentileNoMuts='34' running_top_percentileSPVL='5.17' running_varNoMuts='31.2463' running_varSPVL='0.189594' >
<virusTrans><virus e='1' f='28' d='0' SpVL='1.01' ImResp='18' /> </virusTrans>
<virusRec><virus e='2' f='32' d='0' SpVL='3.06' ImResp='6' /> </virusRec>
</sample>
<sample time='8.90492' prevalence='540' popsize='1915' spVLrec='4.56532' spVLtrans='4.75403' kRec='15' kTrans='4' numberOfMutationsRec='18' numberOfMutationsTrans='19' dRec='0' dTrans='0' running_R2NoMuts='0.535424' running_R2SPVL='0.0378424' running_bottom_percentileNoMuts='14' running_bottom_percentileSPVL='3.41595' running_incidence='90' running_interceptNoMuts='5.66207' running_interceptSPVL='3.44099' running_meanNoMuts='22.8333' running_meanSPVL='4.51896' running_medianNoMuts='22' running_medianSPVL='4.55762' running_samplesize='90' running_slopeNoMuts='0.782383' running_slopeSPVL='0.20946' running_top_percentileNoMuts='34' running_top_percentileSPVL='5.17' running_varNoMuts='31.0167' running_varSPVL='0.188864' >
<virusTrans><virus e='0' f='19' d='0' SpVL='4.51' ImResp='4' /> </virusTrans>
<virusRec><virus e='1' f='17' d='0' SpVL='2.58' ImResp='14' /> </virusRec>
</sample>
<sample time='8.91843' prevalence='541' popsize='1914' spVLrec='5.04595' spVLtrans='5.34755' kRec='11' kTrans='6' numberOfMutationsRec='15' numberOfMutationsTrans='16' dRec='0' dTrans='0' running_R2NoMuts='0.541873' running_R2SPVL='0.0469693' running_bottom_percentileNoMuts='14' running_bottom_percentileSPVL='3.41595' running_incidence='90' running_interceptNoMuts='5.66314' running_interceptSPVL='3.34144' running_meanNoMuts='22.6667' running_meanSPVL='4.52647' running_medianNoMuts='22' running_medianSPVL='4.56532' running_samplesize='90' running_slopeNoMuts='0.777161' running_slopeSPVL='0.232071' running_top_percentileNoMuts='34' running_top_percentileSPVL='5.17' running_varNoMuts='30.8' running_varSPVL='0.19405' >
<virusTrans><virus e='1' f='15' d='0' SpVL='4.52' ImResp='5' /> </virusTrans>
<virusRec><virus e='0' f='15' d='0' SpVL='3.39' ImResp='11' /> </virusRec>
</sample>
<sample time='8.92384' prevalence='542' popsize='1914' spVLrec='4.06318' spVLtrans='4.75399' kRec='23' kTrans='5' numberOfMutationsRec='17' numberOfMutationsTrans='29' dRec='0' dTrans='0' running_R2NoMuts='0.506021' running_R2SPVL='0.0455138' running_bottom_percentileNoMuts='14' running_bottom_percentileSPVL='3.41595' running_incidence='91' running_interceptNoMuts='6.16387' running_interceptSPVL='3.35079' running_meanNoMuts='22.6703' running_meanSPVL='4.52517' running_medianNoMuts='22' running_medianSPVL='4.56532' running_samplesize='91' running_slopeNoMuts='0.749307' running_slopeSPVL='0.22915' running_top_percentileNoMuts='34' running_top_percentileSPVL='5.17' running_varNoMuts='30.8584' running_varSPVL='0.19338' >
<virusTrans><virus e='0' f='29' d='0' SpVL='3.61' ImResp='5' /> </virusTrans>
<virusRec><virus e='0' f='17' d='0' SpVL='0.85' ImResp='23' /> </virusRec>
</sample>
<sample time='8.93168' prevalence='543' popsize='1913' spVLrec='4.95398' spVLtrans='5.07867' kRec='7' kTrans='3' numberOfMutationsRec='23' numberOfMutationsTrans='28' dRec='0' dTrans='0' running_R2NoMuts='0.505466' running_R2SPVL='0.0505134' running_bottom_percentileNoMuts='14' running_bottom_percentileSPVL='3.41595' running_incidence='90' running_interceptNoMuts='5.82029' running_interceptSPVL='3.30691' running_meanNoMuts='22.8444' running_meanSPVL='4.52485' running_medianNoMuts='22' running_medianSPVL='4.56532' running_samplesize='90' running_slopeNoMuts='0.762364' running_slopeSPVL='0.239651' running_top_percentileNoMuts='34' running_top_percentileSPVL='5.17' running_varNoMuts='29.898' running_varSPVL='0.192055' >
<virusTrans><virus e='0' f='28' d='0' SpVL='4.08' ImResp='3' /> </virusTrans>
<virusRec><virus e='0' f='23' d='0' SpVL='3.63' ImResp='7' /> </virusRec>
</sample>
<sample time='8.94585' prevalence='543' popsize='1911' spVLrec='4.82385' spVLtrans='4.42022' kRec='15' kTrans='21' numberOfMutationsRec='29' numberOfMutationsTrans='26' dRec='0' dTrans='0' running_R2NoMuts='0.499557' running_R2SPVL='0.0475944' running_bottom_percentileNoMuts='14' running_bottom_percentileSPVL='3.5237' running_incidence='90' running_interceptNoMuts='5.94632' running_interceptSPVL='3.28143' running_meanNoMuts='22.8111' running_meanSPVL='4.53357' running_medianNoMuts='22' running_medianSPVL='4.59188' running_samplesize='90' running_slopeNoMuts='0.756434' running_slopeSPVL='0.245873' running_top_percentileNoMuts='34' running_top_percentileSPVL='5.17' running_varNoMuts='29.4865' running_varSPVL='0.185171' >
<virusTrans><virus e='1' f='25' d='0' SpVL='0.82' ImResp='20' /> </virusTrans>
<virusRec><virus e='2' f='27' d='0' SpVL='2.01' ImResp='13' /> </virusRec>
</sample>
<sample time='8.95125' prevalence='544' popsize='1911' spVLrec='4.58712' spVLtrans='4.65413' kRec='19' kTrans='18' numberOfMutationsRec='27' numberOfMutationsTrans='24' dRec='0' dTrans='0' running_R2NoMuts='0.499374' running_R2SPVL='0.0475683' running_bottom_percentileNoMuts='14' running_bottom_percentileSPVL='3.5237' running_incidence='91' running_interceptNoMuts='5.94118' running_interceptSPVL='3.28265' running_meanNoMuts='22.8407' running_meanSPVL='4.53452' running_medianNoMuts='22' running_medianSPVL='4.59188' running_samplesize='91' running_slopeNoMuts='0.758071' running_slopeSPVL='0.245992' running_top_percentileNoMuts='34' running_top_percentileSPVL='5.17' running_varNoMuts='29.2658' running_varSPVL='0.183231' >
<virusTrans><virus e='2' f='22' d='0' SpVL='1.76' ImResp='16' /> </virusTrans>
<virusRec><virus e='2' f='25' d='0' SpVL='1.35' ImResp='17' /> </virusRec>
</sample>
<sample time='8.97741' prevalence='543' popsize='1908' spVLrec='4.26238' spVLtrans='4.69179' kRec='17' kTrans='19' numberOfMutationsRec='25' numberOfMutationsTrans='13' dRec='0' dTrans='0' running_R2NoMuts='0.467057' running_R2SPVL='0.0452947' running_bottom_percentileNoMuts='14' running_bottom_percentileSPVL='3.5237' running_incidence='90' running_interceptNoMuts='6.93301' running_interceptSPVL='3.26848' running_meanNoMuts='22.9056' running_meanSPVL='4.52336' running_medianNoMuts='22' running_medianSPVL='4.58712' running_samplesize='90' running_slopeNoMuts='0.721963' running_slopeSPVL='0.247399' running_top_percentileNoMuts='34' running_top_percentileSPVL='5.16958' running_varNoMuts='29.9189' running_varSPVL='0.184054' >
<virusTrans><virus e='0' f='13' d='0' SpVL='1.93' ImResp='19' /> </virusTrans>
<virusRec><virus e='0' f='25' d='0' SpVL='1.49' ImResp='17' /> </virusRec>
</sample>
<sample time='8.99485' prevalence='543' popsize='1903' spVLrec='4.38276' spVLtrans='4.10034' kRec='11' kTrans='25' numberOfMutationsRec='34' numberOfMutationsTrans='22' dRec='0' dTrans='0' running_R2NoMuts='0.438169' running_R2SPVL='0.0417783' running_bottom_percentileNoMuts='14' running_bottom_percentileSPVL='3.5237' running_incidence='89' running_interceptNoMuts='7.3681' running_interceptSPVL='3.30358' running_meanNoMuts='23.0955' running_meanSPVL='4.51872' running_medianNoMuts='23' running_medianSPVL='4.56532' running_samplesize='89' running_slopeNoMuts='0.71221' running_slopeSPVL='0.240949' running_top_percentileNoMuts='34' running_top_percentileSPVL='5.16958' running_varNoMuts='30.0639' running_varSPVL='0.187244' >
<virusTrans><virus e='4' f='18' d='0' SpVL='0.9' ImResp='21' /> </virusTrans>
<virusRec><virus e='1' f='33' d='0' SpVL='2.26' ImResp='10' /> </virusRec>
</sample>
<sample time='9.01431' prevalence='545' popsize='1901' spVLrec='5.56347' spVLtrans='5.04595' kRec='9' kTrans='11' numberOfMutationsRec='9' numberOfMutationsTrans='15' dRec='0' dTrans='0' running_R2NoMuts='0.488723' running_R2SPVL='0.0520327' running_bottom_percentileNoMuts='13' running_bottom_percentileSPVL='3.5237' running_incidence='89' running_interceptNoMuts='5.34392' running_interceptSPVL='3.14901' running_meanNoMuts='22.809' running_meanSPVL='4.53736' running_medianNoMuts='22' running_medianSPVL='4.59188' running_samplesize='89' running_slopeNoMuts='0.790405' running_slopeSPVL='0.273948' running_top_percentileNoMuts='34' running_top_percentileSPVL='5.34755' running_varNoMuts='31.8961' running_varSPVL='0.198749' >
<virusTrans><virus e='0' f='15' d='0' SpVL='3.39' ImResp='11' /> </virusTrans>
<virusRec><virus e='0' f='9' d='0' SpVL='4.21' ImResp='9' /> </virusRec>
</sample>
<sample time='9.02203' prevalence='546' popsize='1900' spVLrec='3.8231' spVLtrans='4.54726' kRec='14' kTrans='21' numberOfMutationsRec='23' numberOfMutationsTrans='19' dRec='0' dTrans='0' running_R2NoMuts='0.490399' running_R2SPVL='0.0420297' running_bottom_percentileNoMuts='13' running_bottom_percentileSPVL='3.63502' running_incidence='88' running_interceptNoMuts='5.23465' running_interceptSPVL='3.28921' running_meanNoMuts='22.7386' running_meanSPVL='4.54094' running_medianNoMuts='22' running_medianSPVL='4.59188' running_samplesize='88' running_slopeNoMuts='0.793089' running_slopeSPVL='0.244489' running_top_percentileNoMuts='34' running_top_percentileSPVL='5.34755' running_varNoMuts='31.8067' running_varSPVL='0.195482' >
<virusTrans><virus e='2' f='17' d='0' SpVL='1.51' ImResp='19' /> </virusTrans>
<virusRec><virus e='0' f='23' d='0' SpVL='2.23' ImResp='14' /> </virusRec>
</sample>
<sample time='9.03196' prevalence='547' popsize='1898' spVLrec='5.27258' spVLtrans='5.1374' kRec='7' kTrans='8' numberOfMutationsRec='23' numberOfMutationsTrans='23' dRec='0' dTrans='0' running_R2NoMuts='0.484507' running_R2SPVL='0.0521473' running_bottom_percentileNoMuts='13' running_bottom_percentileSPVL='3.63502' running_incidence='88' running_interceptNoMuts='5.40182' running_interceptSPVL='3.14493' running_meanNoMuts='22.8125' running_meanSPVL='4.54583' running_medianNoMuts='22' running_medianSPVL='4.59403' running_samplesize='88' running_slopeNoMuts='0.786794' running_slopeSPVL='0.277682' running_top_percentileNoMuts='34' running_top_percentileSPVL='5.34755' running_varNoMuts='31.3569' running_varSPVL='0.198142' >
<virusTrans><virus e='0' f='23' d='0' SpVL='3.43' ImResp='8' /> </virusTrans>
<virusRec><virus e='1' f='22' d='0' SpVL='3.83' ImResp='6' /> </virusRec>
</sample>
<sample time='9.0427' prevalence='549' popsize='1898' spVLrec='4.49277' spVLtrans='4.22685' kRec='19' kTrans='25' numberOfMutationsRec='26' numberOfMutationsTrans='21' dRec='0' dTrans='0' running_R2NoMuts='0.459845' running_R2SPVL='0.0471091' running_bottom_percentileNoMuts='14' running_bottom_percentileSPVL='3.63502' running_incidence='88' running_interceptNoMuts='6.41075' running_interceptSPVL='3.21592' running_meanNoMuts='22.875' running_meanSPVL='4.53776' running_medianNoMuts='22' running_medianSPVL='4.58712' running_samplesize='88' running_slopeNoMuts='0.746647' running_slopeSPVL='0.263543' running_top_percentileNoMuts='34' running_top_percentileSPVL='5.34755' running_varNoMuts='29.8139' running_varSPVL='0.19581' >
<virusTrans><virus e='1' f='20' d='0' SpVL='0.37' ImResp='24' /> </virusTrans>
<virusRec><virus e='2' f='24' d='0' SpVL='1.42' ImResp='17' /> </virusRec>
</sample>
<sample time='9.0756' prevalence='552' popsize='1899' spVLrec='4.22167' spVLtrans='3.72561' kRec='14' kTrans='20' numberOfMutationsRec='25' numberOfMutationsTrans='27' dRec='0' dTrans='0' running_R2NoMuts='0.466114' running_R2SPVL='0.0184262' running_bottom_percentileNoMuts='14' running_bottom_percentileSPVL='3.63502' running_incidence='90' running_interceptNoMuts='6.32119' running_interceptSPVL='3.74224' running_meanNoMuts='22.9944' running_meanSPVL='4.54228' running_medianNoMuts='23' running_medianSPVL='4.56532' running_samplesize='90' running_slopeNoMuts='0.756071' running_slopeSPVL='0.154756' running_top_percentileNoMuts='34' running_top_percentileSPVL='5.4318' running_varNoMuts='30.6389' running_varSPVL='0.184623' >
<virusTrans><virus e='4' f='23' d='0' SpVL='1.55' ImResp='16' /> </virusTrans>
<virusRec><virus e='0' f='25' d='0' SpVL='2.09' ImResp='14' /> </virusRec>
</sample>
<sample time='9.08841' prevalence='552' popsize='1897' spVLrec='4.23763' spVLtrans='4.56606' kRec='19' kTrans='18' numberOfMutationsRec='23' numberOfMutationsTrans='19' dRec='0' dTrans='0' running_R2NoMuts='0.456992' running_R2SPVL='0.0172434' running_bottom_percentileNoMuts='14' running_bottom_percentileSPVL='3.63502' running_incidence='88' running_interceptNoMuts='5.83794' running_interceptSPVL='3.75204' running_meanNoMuts='22.9659' running_meanSPVL='4.54343' running_medianNoMuts='23' running_medianSPVL='4.56606' running_samplesize='88' running_slopeNoMuts='0.779255' running_slopeSPVL='0.151436' running_top_percentileNoMuts='34' running_top_percentileSPVL='5.4318' running_varNoMuts='29.5329' running_varSPVL='0.186432' >
<virusTrans><virus e='3' f='16' d='0' SpVL='2.31' ImResp='15' /> </virusTrans>
<virusRec><virus e='2' f='21' d='0' SpVL='1.63' ImResp='17' /> </virusRec>
</sample>
<sample time='9.09407' prevalence='552' popsize='1897' spVLrec='4.21152' spVLtrans='4.26238' kRec='12' kTrans='17' numberOfMutationsRec='25' numberOfMutationsTrans='25' dRec='0' dTrans='0' running_R2NoMuts='0.457425' running_R2SPVL='0.0185291' running_bottom_percentileNoMuts='14' running_bottom_percentileSPVL='3.63502' running_incidence='89' running_interceptNoMuts='5.84225' running_interceptSPVL='3.72676' running_meanNoMuts='22.9888' running_meanSPVL='4.53999' running_medianNoMuts='23' running_medianSPVL='4.56532' running_samplesize='89' running_slopeNoMuts='0.778904' running_slopeSPVL='0.156447' running_top_percentileNoMuts='34' running_top_percentileSPVL='5.4318' running_varNoMuts='29.2471' running_varSPVL='0.185388' >
<virusTrans><virus e='0' f='25' d='0' SpVL='1.49' ImResp='17' /> </virusTrans>
<virusRec><virus e='0' f='25' d='0' SpVL='2.49' ImResp='12' /> </virusRec>
</sample>
<sample time='9.10073' prevalence='553' popsize='1897' spVLrec='4.34262' spVLtrans='4.47418' kRec='12' kTrans='14' numberOfMutationsRec='34' numberOfMutationsTrans='34' dRec='0' dTrans='0' running_R2NoMuts='0.480268' running_R2SPVL='0.0233002' running_bottom_percentileNoMuts='14' running_bottom_percentileSPVL='3.63502' running_incidence='88' running_interceptNoMuts='5.49803' running_interceptSPVL='3.62501' running_meanNoMuts='23.1534' running_meanSPVL='4.54026' running_medianNoMuts='23' running_medianSPVL='4.55762' running_samplesize='88' running_slopeNoMuts='0.791109' running_slopeSPVL='0.177278' running_top_percentileNoMuts='34' running_top_percentileSPVL='5.4318' running_varNoMuts='30.1412' running_varSPVL='0.185684' >
<virusTrans><virus e='1' f='33' d='0' SpVL='1.66' ImResp='13' /> </virusTrans>
<virusRec><virus e='2' f='32' d='0' SpVL='2.26' ImResp='10' /> </virusRec>
</sample>
<sample time='9.12381' prevalence='552' popsize='1894' spVLrec='4.83976' spVLtrans='4.46279' kRec='8' kTrans='16' numberOfMutationsRec='37' numberOfMutationsTrans='33' dRec='0' dTrans='0' running_R2NoMuts='0.486818' running_R2SPVL='0.0191222' running_bottom_percentileNoMuts='14' running_bottom_percentileSPVL='3.63502' running_incidence='88' running_interceptNoMuts='5.06728' running_interceptSPVL='3.73179' running_meanNoMuts='23.1705' running_meanSPVL='4.54798' running_medianNoMuts='23' running_medianSPVL='4.56532' running_samplesize='88' running_slopeNoMuts='0.812415' running_slopeSPVL='0.157446' running_top_percentileNoMuts='34' running_top_percentileSPVL='5.4318' running_varNoMuts='30.5619' running_varSPVL='0.180215' >
<virusTrans><virus e='1' f='32' d='0' SpVL='1.33' ImResp='15' /> </virusTrans>
<virusRec><virus e='1' f='36' d='0' SpVL='2.65' ImResp='7' /> </virusRec>
</sample>
<sample time='9.13243' prevalence='552' popsize='1893' spVLrec='4.87056' spVLtrans='4.70557' kRec='12' kTrans='9' numberOfMutationsRec='20' numberOfMutationsTrans='22' dRec='0' dTrans='0' running_R2NoMuts='0.475669' running_R2SPVL='0.0192278' running_bottom_percentileNoMuts='14' running_bottom_percentileSPVL='3.63502' running_incidence='84' running_interceptNoMuts='5.25398' running_interceptSPVL='3.71142' running_meanNoMuts='23.3274' running_meanSPVL='4.54505' running_medianNoMuts='23' running_medianSPVL='4.55762' running_samplesize='84' running_slopeNoMuts='0.803769' running_slopeSPVL='0.161401' running_top_percentileNoMuts='34' running_top_percentileSPVL='5.34755' running_varNoMuts='30.5416' running_varSPVL='0.180973' >
<virusTrans><virus e='2' f='20' d='0' SpVL='3.7' ImResp='7' /> </virusTrans>
<virusRec><virus e='1' f='19' d='0' SpVL='3.04' ImResp='11' /> </virusRec>
</sample>
<sample time='9.15459' prevalence='553' popsize='1890' spVLrec='4.31216' spVLtrans='4.75794' kRec='12' kTrans='11' numberOfMutationsRec='29' numberOfMutationsTrans='27' dRec='0' dTrans='0' running_R2NoMuts='0.476454' running_R2SPVL='0.0128773' running_bottom_percentileNoMuts='14' running_bottom_percentileSPVL='3.63502' running_incidence='84' running_interceptNoMuts='5.26133' running_interceptSPVL='3.86589' running_meanNoMuts='23.3571' running_meanSPVL='4.54285' running_medianNoMuts='23' running_medianSPVL='4.56532' running_samplesize='84' running_slopeNoMuts='0.806979' running_slopeSPVL='0.128166' running_top_percentileNoMuts='34' running_top_percentileSPVL='5.34755' running_varNoMuts='30.6701' running_varSPVL='0.18311' >
<virusTrans><virus e='1' f='26' d='0' SpVL='2.75' ImResp='10' /> </virusTrans>
<virusRec><virus e='1' f='28' d='0' SpVL='2.41' ImResp='11' /> </virusRec>
</sample>
<sample time='9.1639' prevalence='554' popsize='1889' spVLrec='4.02619' spVLtrans='4.26238' kRec='18' kTrans='17' numberOfMutationsRec='24' numberOfMutationsTrans='25' dRec='0' dTrans='0' running_R2NoMuts='0.477858' running_R2SPVL='0.0146164' running_bottom_percentileNoMuts='14' running_bottom_percentileSPVL='3.63502' running_incidence='86' running_interceptNoMuts='5.17393' running_interceptSPVL='3.82206' running_meanNoMuts='23.3256' running_meanSPVL='4.53905' running_medianNoMuts='23' running_medianSPVL='4.55762' running_samplesize='86' running_slopeNoMuts='0.808845' running_slopeSPVL='0.136339' running_top_percentileNoMuts='34' running_top_percentileSPVL='5.34755' running_varNoMuts='30.1498' running_varSPVL='0.181669' >
<virusTrans><virus e='0' f='25' d='0' SpVL='1.49' ImResp='17' /> </virusTrans>
<virusRec><virus e='0' f='24' d='0' SpVL='1.36' ImResp='18' /> </virusRec>
</sample>
<sample time='9.19889' prevalence='553' popsize='1887' spVLrec='4.68303' spVLtrans='4.93603' kRec='17' kTrans='17' numberOfMutationsRec='20' numberOfMutationsTrans='10' dRec='0' dTrans='0' running_R2NoMuts='0.465373' running_R2SPVL='0.0148551' running_bottom_percentileNoMuts='14' running_bottom_percentileSPVL='3.63502' running_incidence='86' running_interceptNoMuts='6.02871' running_interceptSPVL='3.8184' running_meanNoMuts='23.2733' running_meanSPVL='4.53915' running_medianNoMuts='23' running_medianSPVL='4.55762' running_samplesize='86' running_slopeNoMuts='0.774201' running_slopeSPVL='0.136724' running_top_percentileNoMuts='34' running_top_percentileSPVL='5.34755' running_varNoMuts='31.0474' running_varSPVL='0.181902' >
<virusTrans><virus e='1' f='9' d='0' SpVL='2.74' ImResp='16' /> </virusTrans>
<virusRec><virus e='1' f='19' d='0' SpVL='2.04' ImResp='16' /> </virusRec>
</sample>
[truncated: 9,829,511 more chars]
