# Supplementary material for: Immuno-epidemiological Modeling of HIV-1 Predicts High Heritability of the Set-Point Virus Load, while Selection for CTL Escape Dominates Virulence Evolution
Source: PLoS Comput Biol. 2014 Dec 18;10(12):e1003899. doi: 10.1371/journal.pcbi.1003899 (PMC4270429; doi:10.1371/journal.pcbi.1003899)
Supplement: S1 File — The source code for the simulations. Information about compiling the code and running the simulation can be found in the README file. (GZ) [file pcbi.1003899.s001.gz › hiv-model/src/frasers_rates.hpp]

/*
 * frasers_rates.hpp
 *
 *  Created on: Jul 27, 2012
 *      Author: chris
 */

#ifndef FRASERS_RATES_HPP_
#define FRASERS_RATES_HPP_

#define DAYS_IN_YEAR 365.25

#include <cmath>
#include "parameters.hpp"

double frasersBeta(double , parstruct* ); // beta(log v)
double frasersDelta(double , parstruct* ); // 1/D(log v)

#endif /* FRASERS_RATES_HPP_ */
