# Supplementary material for: Immuno-epidemiological Modeling of HIV-1 Predicts High Heritability of the Set-Point Virus Load, while Selection for CTL Escape Dominates Virulence Evolution
Source: PLoS Comput Biol. 2014 Dec 18;10(12):e1003899. doi: 10.1371/journal.pcbi.1003899 (PMC4270429; doi:10.1371/journal.pcbi.1003899)
Supplement: S1 File — The source code for the simulations. Information about compiling the code and running the simulation can be found in the README file. (GZ) [file pcbi.1003899.s001.gz › hiv-model/src/statesummary_class.hpp]

/*
 * statesummary_class.hpp
 *
 *  Created on: Oct 23, 2012
 *      Author: chris
 */

#ifndef STATESUMMARY_CLASS_HPP_
#define STATESUMMARY_CLASS_HPP_

#include <iostream> // for testing

#include "ext_double_class.hpp"

class statesummary {
public:
	statesummary();
	virtual ~statesummary();
	ext_double getTime(); // complete
protected:
	ext_double time;
};


#endif /* STATESUMMARY_CLASS_HPP_ */
