# Supplementary material for: Immuno-epidemiological Modeling of HIV-1 Predicts High Heritability of the Set-Point Virus Load, while Selection for CTL Escape Dominates Virulence Evolution
Source: PLoS Comput Biol. 2014 Dec 18;10(12):e1003899. doi: 10.1371/journal.pcbi.1003899 (PMC4270429; doi:10.1371/journal.pcbi.1003899)
Supplement: S1 File — The source code for the simulations. Information about compiling the code and running the simulation can be found in the README file. (GZ) [file pcbi.1003899.s001.gz › hiv-model/src/jama125/tnt_array3d_utils.h]

#ifndef TNT_ARRAY3D_UTILS_H
#define TNT_ARRAY3D_UTILS_H

#include <cstdlib>
#include <cassert>

namespace TNT
{


template <class T>
std::ostream& operator<<(std::ostream &s, const Array3D<T> &A)
{
    int M=A.dim1();
    int N=A.dim2();
    int K=A.dim3();

    s << M << " " << N << " " << K << "\n";

    for (int i=0; i<M; i++)
    {
        for (int j=0; j<N; j++)
        {
			for (int k=0; k<K; k++)
            	s << A[i][j][k] << " ";
			s << "\n";
        }
        s << "\n";
    }


    return s;
}

template <class T>
std::istream& operator>>(std::istream &s, Array3D<T> &A)
{

    int M, N, K;

    s >> M >> N >> K;

	Array3D<T> B(M,N,K);

    for (int i=0; i<M; i++)
        for (int j=0; j<N; j++)
			for (int k=0; k<K; k++)
            	s >>  B[i][j][k];

	A = B;
    return s;
}


template <class T>
Array3D<T> operator+(const Array3D<T> &A, const Array3D<T> &B)
{
	int m = A.dim1();
	int n = A.dim2();
	int p = A.dim3();

	if (B.dim1() != m ||  B.dim2() != n || B.dim3() != p )
		return Array3D<T>();

	else
	{
		Array3D<T> C(m,n,p);

		for (int i=0; i<m; i++)
			for (int j=0; j<n; j++)
				for (int k=0; k<p; k++)
				C[i][j][k] = A[i][j][k] + B[i][j][k];

		return C;
	}
}


template <class T>
Array3D<T> operator-(const Array3D<T> &A, const Array3D<T> &B)
{
	int m = A.dim1();
	int n = A.dim2();
	int p = A.dim3();

	if (B.dim1() != m ||  B.dim2() != n || B.dim3() != p )
		return Array3D<T>();

	else
	{
		Array3D<T> C(m,n,p);

		for (int i=0; i<m; i++)
			for (int j=0; j<n; j++)
				for (int k=0; k<p; k++)
				C[i][j][k] = A[i][j][k] - B[i][j][k];

		return C;
	}
}


template <class T>
Array3D<T> operator*(const Array3D<T> &A, const Array3D<T> &B)
{
	int m = A.dim1();
	int n = A.dim2();
	int p = A.dim3();

	if (B.dim1() != m ||  B.dim2() != n || B.dim3() != p )
		return Array3D<T>();

	else
	{
		Array3D<T> C(m,n,p);

		for (int i=0; i<m; i++)
			for (int j=0; j<n; j++)
				for (int k=0; k<p; k++)
				C[i][j][k] = A[i][j][k] * B[i][j][k];

		return C;
	}
}


template <class T>
Array3D<T> operator/(const Array3D<T> &A, const Array3D<T> &B)
{
	int m = A.dim1();
	int n = A.dim2();
	int p = A.dim3();

	if (B.dim1() != m ||  B.dim2() != n || B.dim3() != p )
		return Array3D<T>();

	else
	{
		Array3D<T> C(m,n,p);

		for (int i=0; i<m; i++)
			for (int j=0; j<n; j++)
				for (int k=0; k<p; k++)
				C[i][j][k] = A[i][j][k] / B[i][j][k];

		return C;
	}
}


template <class T>
Array3D<T>& operator+=(Array3D<T> &A, const Array3D<T> &B)
{
	int m = A.dim1();
	int n = A.dim2();
	int p = A.dim3();

	if (B.dim1() == m &&  B.dim2() == n && B.dim3() == p )
	{
		for (int i=0; i<m; i++)
			for (int j=0; j<n; j++)
				for (int k=0; k<p; k++)
					A[i][j][k] += B[i][j][k];
	}

	return A;
}

template <class T>
Array3D<T>& operator-=(Array3D<T> &A, const Array3D<T> &B)
{
	int m = A.dim1();
	int n = A.dim2();
	int p = A.dim3();

	if (B.dim1() == m &&  B.dim2() == n && B.dim3() == p )
	{
		for (int i=0; i<m; i++)
			for (int j=0; j<n; j++)
				for (int k=0; k<p; k++)
					A[i][j][k] -= B[i][j][k];
	}

	return A;
}

template <class T>
Array3D<T>& operator*=(Array3D<T> &A, const Array3D<T> &B)
{
	int m = A.dim1();
	int n = A.dim2();
	int p = A.dim3();

	if (B.dim1() == m &&  B.dim2() == n && B.dim3() == p )
	{
		for (int i=0; i<m; i++)
			for (int j=0; j<n; j++)
				for (int k=0; k<p; k++)
					A[i][j][k] *= B[i][j][k];
	}

	return A;
}


template <class T>
Array3D<T>& operator/=(Array3D<T> &A, const Array3D<T> &B)
{
	int m = A.dim1();
	int n = A.dim2();
	int p = A.dim3();

	if (B.dim1() == m &&  B.dim2() == n && B.dim3() == p )
	{
		for (int i=0; i<m; i++)
			for (int j=0; j<n; j++)
				for (int k=0; k<p; k++)
					A[i][j][k] /= B[i][j][k];
	}

	return A;
}


} // namespace TNT

#endif
