# Supplementary material for: Immuno-epidemiological Modeling of HIV-1 Predicts High Heritability of the Set-Point Virus Load, while Selection for CTL Escape Dominates Virulence Evolution
Source: PLoS Comput Biol. 2014 Dec 18;10(12):e1003899. doi: 10.1371/journal.pcbi.1003899 (PMC4270429; doi:10.1371/journal.pcbi.1003899)
Supplement: S1 File — The source code for the simulations. Information about compiling the code and running the simulation can be found in the README file. (GZ) [file pcbi.1003899.s001.gz › hiv-model/src/event_class.hpp]

/*
 * event_class.hpp
 *
 *  Created on: Oct 23, 2012
 *      Author: chris
 */

#ifndef EVENT_CLASS_HPP_
#define EVENT_CLASS_HPP_

#include <iostream> // testing...
#include <list>
#include "ext_double_class.hpp"

class state;
#include "state_class.hpp"
class individual;
#include "individual_class.hpp"

class event {
public:
	event();
	event(individual* );
	virtual ~event();
	virtual std::list<event*> modifyState(state* )=0;
	virtual ext_double calcEWT(state* )=0;
	virtual void updateLoad(ext_double , state* )=0;
	ext_double getEWT();
	void disable();
	bool isEnabled();
protected:
	individual* subject;
	ext_double load;
	ext_double threshold;
	ext_double EWTcache;
	bool enabled;
};

bool compareEvents(event* , event* ); // complete


#endif /* EVENT_CLASS_HPP_ */
