# Supplementary material for: Immuno-epidemiological Modeling of HIV-1 Predicts High Heritability of the Set-Point Virus Load, while Selection for CTL Escape Dominates Virulence Evolution
Source: PLoS Comput Biol. 2014 Dec 18;10(12):e1003899. doi: 10.1371/journal.pcbi.1003899 (PMC4270429; doi:10.1371/journal.pcbi.1003899)
Supplement: S1 File — The source code for the simulations. Information about compiling the code and running the simulation can be found in the README file. (GZ) [file pcbi.1003899.s001.gz › hiv-model/src/main.cpp]

/* main.cpp
 * 		author: chris
 * 	main for immuno-epi-HIV-model
 */

#include"main.hpp"


int main(int argc, char* argv[]) {
	/* the program accepts a seed given as argument
	 * if no seed is given, the program will prompt for one.
	 */

	parstruct allParams = cl_argreader(argc, argv);


	/* simulate an epidemic */
	std::cout << "# running...\n";

	epidemic myEpidemic(&allParams);

	std::cout << "\n# finished.\n";
	return 0;
}
