# Supplementary material for: Immuno-epidemiological Modeling of HIV-1 Predicts High Heritability of the Set-Point Virus Load, while Selection for CTL Escape Dominates Virulence Evolution
Source: PLoS Comput Biol. 2014 Dec 18;10(12):e1003899. doi: 10.1371/journal.pcbi.1003899 (PMC4270429; doi:10.1371/journal.pcbi.1003899)
Supplement: S1 File — The source code for the simulations. Information about compiling the code and running the simulation can be found in the README file. (GZ) [file pcbi.1003899.s001.gz › hiv-model/src/jama125/tnt.h]

/*
*
* Template Numerical Toolkit (TNT): Linear Algebra Module
*
* Mathematical and Computational Sciences Division
* National Institute of Technology,
* Gaithersburg, MD USA
*
*
* This software was developed at the National Institute of Standards and
* Technology (NIST) by employees of the Federal Government in the course
* of their official duties. Pursuant to title 17 Section 105 of the
* United States Code, this software is not subject to copyright protection
* and is in the public domain. NIST assumes no responsibility whatsoever for
* its use by other parties, and makes no guarantees, expressed or implied,
* about its quality, reliability, or any other characteristic.
*
*/


#ifndef TNT_H
#define TNT_H


//---------------------------------------------------------------------
// Define this macro if you want  TNT to track some of the out-of-bounds
// indexing. This can encur a small run-time overhead, but is recommended 
// while developing code.  It can be turned off for production runs.
// 
//       #define TNT_BOUNDS_CHECK
//---------------------------------------------------------------------
//

//#define TNT_BOUNDS_CHECK


#include "tnt_version.h"
#include "tnt_math_utils.h"
#include "tnt_array1d.h"
#include "tnt_array2d.h"
#include "tnt_array3d.h"
#include "tnt_array1d_utils.h"
#include "tnt_array2d_utils.h"
#include "tnt_array3d_utils.h"

#include "tnt_fortran_array1d.h"
#include "tnt_fortran_array2d.h"
#include "tnt_fortran_array3d.h"
#include "tnt_fortran_array1d_utils.h"
#include "tnt_fortran_array2d_utils.h"
#include "tnt_fortran_array3d_utils.h"

#include "tnt_sparse_matrix_csr.h"

#include "tnt_stopwatch.h"
#include "tnt_subscript.h"
#include "tnt_vec.h"
#include "tnt_cmat.h"


#endif
// TNT_H
