# Supplementary material for: Immuno-epidemiological Modeling of HIV-1 Predicts High Heritability of the Set-Point Virus Load, while Selection for CTL Escape Dominates Virulence Evolution
Source: PLoS Comput Biol. 2014 Dec 18;10(12):e1003899. doi: 10.1371/journal.pcbi.1003899 (PMC4270429; doi:10.1371/journal.pcbi.1003899)
Supplement: S1 File — The source code for the simulations. Information about compiling the code and running the simulation can be found in the README file. (GZ) [file pcbi.1003899.s001.gz › hiv-model/parameters.dat]

## parameters for epidemic, parametersweep, and singlehost.
############################################################
## parameter names, flags and values must be separated by ##
##            one or more \t (tab) character(s)           ##
##  flags must be one of the following: (without quotes)  ## 
##            "-d" for doubles                            ##
##            "-i" for integers                           ##
##            "-s" for strings                            ##
##            "-r" for ranges                             ##
############################################################
## EXAMPLE_NAME			-FLAG	VALUE
FRASERS_BETA1			-d	2.76
FRASERS_BETAMAX			-d	0.317
FRASERS_BETA50			-d	13938.0
FRASERS_BETAK			-d	1.02
FRASERS_BETA3			-d	0.76
FRASERS_D1			-d	0.24
FRASERS_DMAX			-d	25.4
## DMIN is just a parameter to avoid division by zero, 
## but could be used to model a minimal duration of the chronic phase.
FRASERS_DMIN			-d	0.1
FRASERS_D50			-d	3058.0
FRASERS_DK			-d	0.41
FRASERS_D3			-d	0.75
FRASERS_RHO			-d	3.46
## a switch to run the "shadow model" without between-host fitness differences
FLAT_TP				-i	0
LAMBDA1				-d	1e0
LAMBDA2				-d	1e-1
LAMBDA3				-d	5e-1
VLMAX				-d	6.64
SIGMA				-d	0.2
PHI				-d	0.07
## PESC should be set to 1, PREV is used to make reversion slower than escape
PESC				-d	1e0
PREV				-d	0.35e0
## the population-level number of epitopes n
PEPTIDES_N			-i	300
## the model can be extended by allowing for deleterious mutations 
## that are NEVER an escape (total NONEPITOPE_M, inital INITIAL_D)
NONEPITOPE_M			-i	0
MEAN_K				-i	15
STANDARD_DEV_K			-i	5
## SAMPLESIZE and SAMPLESIZE_LARGE are used for the NGM method
SAMPLESIZE			-i	50
SAMPLESIZE_LARGE		-i	50
POPSIZE				-i	2000
NATURAL_DEATH_RATE		-d	0.02222
MAX_TIME			-d	500
EPISIM_WRITE_FILENAME		-s	data/epidemicsimulation.xml
EPISIM_SAMPLE_CONSTANT		-d	0.01
EPISIM_ECHO_BOOL		-i	1
INITIAL_E			-i	0
INITIAL_F			-i	0
INITIAL_D			-i	0
## ranges for parameter sweep: minumum, maximum; number of points
##############################################################
##  NB: the program takes the defined PESC and PREV in the  ##
##  parameter file and scales both values with the values   ##
##  in the range so for instance, if PESC = 0.001586 and    ##
##  PREV = 0.000559, and the range is given by              ##
##  -8.0 ... 0.0, then the sweeped values of PESC are       ##
##  0.001586 * 10^(-8.0) ... 0.001586 * 10^(0.0), and       ##
##  0.000559 * 10^(-8.0) ... 0.000559 * 10^(0.0) for PREV   ##
##############################################################
RANGE_VLMAX			-r	4, 10; 10
RANGE_LOGPESC			-r	-2.0, 2.0; 10
RANGE_N				-r	300.0, 300.0; 1
NGMPARSWEEP_WRITE_FILENAME	-s	data/parametersweepNGM.xml
GENPARSWEEP_WRITE_FILENAME	-s	data/parametersweepGEN.xml
PARSWEEP_CURVE_FILENAME		-s	data/contour-4.52-coords.dat
## parameters used by parametersweepScript.py
RANGE_DIVIDER			-i	1
RANGE_REMAINDER			-i	0
