# Supplementary material for: Immuno-epidemiological Modeling of HIV-1 Predicts High Heritability of the Set-Point Virus Load, while Selection for CTL Escape Dominates Virulence Evolution
Source: PLoS Comput Biol. 2014 Dec 18;10(12):e1003899. doi: 10.1371/journal.pcbi.1003899 (PMC4270429; doi:10.1371/journal.pcbi.1003899)
Supplement: S1 File — The source code for the simulations. Information about compiling the code and running the simulation can be found in the README file. (GZ) [file pcbi.1003899.s001.gz › hiv-model/src/state_class.hpp]

/*
 * state_class.hpp
 *
 *  Created on: Oct 23, 2012
 *      Author: chris
 */

#ifndef STATE_CLASS_HPP_
#define STATE_CLASS_HPP_

class statesummary;
#include "statesummary_class.hpp"
#include "individual_class.hpp"

class state {
public:
	state();
	virtual ~state();
	virtual statesummary* makeStatesummary()=0;
	bool isFinalState(); // complete
	bool saveThisState(); // complete
	void makeFinalState(); // complete
	void increaseTimeWith(ext_double ); // complete
	ext_double getTime(); // complete
	void rememberMe(); // set the saveThisStateBool to true
	void forgetMe(); // set the saveThisStateBool to false
protected:
	bool finalStateBool;
	bool saveThisStateBool;
	ext_double time;
};


#endif /* STATE_CLASS_HPP_ */
