# Supplementary material for: Immuno-epidemiological Modeling of HIV-1 Predicts High Heritability of the Set-Point Virus Load, while Selection for CTL Escape Dominates Virulence Evolution
Source: PLoS Comput Biol. 2014 Dec 18;10(12):e1003899. doi: 10.1371/journal.pcbi.1003899 (PMC4270429; doi:10.1371/journal.pcbi.1003899)
Supplement: S1 File — The source code for the simulations. Information about compiling the code and running the simulation can be found in the README file. (GZ) [file pcbi.1003899.s001.gz › hiv-model/src/jama125/tnt_math_utils.h]

#ifndef MATH_UTILS_H
#define MATH_UTILS_H

/* needed for fabs, sqrt() below */
#include <cmath>


namespace TNT
{
/**
	@returns hypotenuse of real (non-complex) scalars a and b by 
	avoiding underflow/overflow
	using (a * sqrt( 1 + (b/a) * (b/a))), rather than
	sqrt(a*a + b*b).
*/
template <class Real>
Real hypot(const Real &a, const Real &b)
{
	
	if (a== 0)
		return abs(b);
	else
	{
		Real c = b/a;
		return fabs(a) * sqrt(1 + c*c);
	}
}
} /* TNT namespace */


#endif
/* MATH_UTILS_H */
