# Supplementary material for: Immuno-epidemiological Modeling of HIV-1 Predicts High Heritability of the Set-Point Virus Load, while Selection for CTL Escape Dominates Virulence Evolution
Source: PLoS Comput Biol. 2014 Dec 18;10(12):e1003899. doi: 10.1371/journal.pcbi.1003899 (PMC4270429; doi:10.1371/journal.pcbi.1003899)
Supplement: S1 File — The source code for the simulations. Information about compiling the code and running the simulation can be found in the README file. (GZ) [file pcbi.1003899.s001.gz › hiv-model/src/main_parametersweep.hpp]

/*
 * main_parametersweep.hpp
 *
 *  Created on: Nov 27, 2012
 *      Author: chris
 */

#ifndef MAIN_PARAMETERSWEEP_HPP_
#define MAIN_PARAMETERSWEEP_HPP_

#include "cl_argreader.hpp"
#include "parametersweep_class.hpp"


int main(int, char** );


#endif /* MAIN_PARAMETERSWEEP_HPP_ */
